# Supplementary material for: Microbial Forensics: Predicting Phenotypic Characteristics and Environmental Conditions from Large-Scale Gene Expression Profiles
Source: PLoS Comput Biol. 2015 Mar 16;11(3):e1004127. doi: 10.1371/journal.pcbi.1004127 (PMC4361189; doi:10.1371/journal.pcbi.1004127)
Supplement: S1 Table — The relationship between performance of classifiers and the data size is investigated. The dataset with balanced class distribution is prepared from the original compendium and it is reduced by 25% until only 25% remains. Each dataset is separately trained and tested. (XLSX) [file pcbi.1004127.s005.xlsx]

## Sheet: Sheet1
Table S1
Classifier	Accuracy	Classification Performance			Baseline
		Before IL	After IL	Difference	Null	Dataset
Aerobic	0.9566	0.9331	0.9672	0.0341	0.5	0.971
Medium	0.9569	0.7003	0.9224	0.2221	0.25	0.604
Strain	0.8236	0.7551	0.8288	0.0737	0.25	0.61
Norfloxacin	0.9765	0.9042	0.9223	0.0181	0.5	0.898
Ampicillin	0.9508	0.9379	0.9472	0.0093	0.5	0.975
Carbon	0.9504	0.8388	0.9662	0.1274	0.25	0.72
Phase	0.8896	0.6332	0.6571	0.0239	0.333	0.61
Composite	0.8714	0.5471	0.6203	0.0732	0.0769	0.37
