# Supplementary material for: Microbial Forensics: Predicting Phenotypic Characteristics and Environmental Conditions from Large-Scale Gene Expression Profiles
Source: PLoS Comput Biol. 2015 Mar 16;11(3):e1004127. doi: 10.1371/journal.pcbi.1004127 (PMC4361189; doi:10.1371/journal.pcbi.1004127)
Supplement: S2 Table — The intersection of the feature gene set when mutual information (MI) and differential expression (DEG) are used for ranking. Differential expression ranking was determined by ANOVA. In the parenthesis, we report the classification performance when the class labels are uniformly distributed (maximum entropy). The “null” and “dataset” baselines correspond to the base prediction accuracy in the case where the classes are uniformly distributed for each classification task, or the most representative class based on the data (highest prior) for each classification case is selected, respectively. (XLSX) [file pcbi.1004127.s006.xlsx]

## Sheet: Sheet1
Table S2a: Contingency table of simulated phase imputation (2% missing)
		Predicted phase
		E-Exp	ML-Exp	Stat	Others	Total
Experimentally measured phase	E-Exp	42	1	0	0	43
	ML-Exp	0	1378	1	3	1382
	Stat	0	0	54	0	54
	Others	0	0	0	0	0
	Total	42	1379	55	3	1479
(missing group was generated from 2% of each of E-Exp, ML-Exp, and Stat)
Table S2b: Contingency table of simulated phase imputation (5% missing)
		Predicted phase
		E-Exp	ML-Exp	Stat	Others	Total
Experimentally measured phase	E-Exp	43	0	0	0	43
	ML-Exp	0	1378	2	2	1382
	Stat	0	1	53	0	54
	Others	0	0	0	0	0
	Total	43	1379	55	2	1479
(missing group was generated from 5% of each of E-Exp, ML-Exp, and Stat)
Table S2c: Contingency table of simulated phase imputation (10% missing)
		Predicted phase
		E-Exp	ML-Exp	Stat	Others	Total
Experimentally measured phase	E-Exp	41	1	0	1	43
	ML-Exp	0	1375	3	4	1382
	Stat	0	3	50	1	54
	Others	0	0	0	0	0
	Total	41	1379	53	6	1479
(missing group was generated from 10% of each of E-Exp, ML-Exp, and Stat)
Table S2d: Contingency table of simulated phase imputation (20% missing)
		Predicted phase
		E-Exp	ML-Exp	Stat	Others	Total
Experimentally measured phase	E-Exp	37	1	0	5	43
	ML-Exp	1	1355	6	20	1382
	Stat	0	2	46	6	54
	Others	0	0	0	0	0
	Total	38	1358	52	31	1479
(missing group was generated from 20% of each of E-Exp, ML-Exp, and Stat)
E-Exp, early exponential phase; ML-Exp, mid/late exponential; Stat, stationary phase
