# Supplementary material for: Microbial Forensics: Predicting Phenotypic Characteristics and Environmental Conditions from Large-Scale Gene Expression Profiles
Source: PLoS Comput Biol. 2015 Mar 16;11(3):e1004127. doi: 10.1371/journal.pcbi.1004127 (PMC4361189; doi:10.1371/journal.pcbi.1004127)
Supplement: S3 Table — We assessed the iterative learning (IL) method for each class by randomly masking 30% of the class labels (testing dataset). Accuracy refers to the percentage of the testing dataset that was correctly re-annotated by IL. Classification performance is measured with and without IL being applied to the final dataset. The “null” and “dataset” baselines correspond to the base prediction accuracy in the case where the classes are uniformly distributed for each classification task, or the most representative class based on the data (highest prior) for each classification case is selected, respectively. (XLSX) [file pcbi.1004127.s007.xlsx]

## Sheet: Sheet1
Table S3a: Contingency table of medium classifier
		Predicted medium
		LB	M9	MOPS	Others	Total
Known medium	LB	1355	0	0	1	1356
	M9	0	300	0	1	301
	MOPS	11	0	75	0	86
	Others	11	2	0	486	499
	Total	1377	302	75	488	2242
Table S3b: Contingency table of phase classifier
		Predicted phase
		E-Exp	ML-Exp	Stat	Total
Experimentally measured and imputed phase	E-Exp	35	11	1	47
	ML-Exp	31	1926	23	1980
	Stat	0	34	23	57
	Total	66	1971	47	2084
E-Exp, early exponential phase; ML-Exp, mid/late exponential; Stat, stationary phase
Table S3c: Contingency table of strain classifier
		Predicted strain
		MG1655	BW25113	EMG2	Others	Total
Known strain	MG1655	1358	1	0	9	1368
	BW25113	2	140	0	6	148
	EMG2	2	1	128	2	132
	Others	21	4	0	569	594
	Total	1383	146	128	586	2242
Table S3d: Contingency table of Norfloxacin classifier
		Predicted Norfloxacin
		Yes	No	Others
Known Norfloxacin	Yes	199	28	227
	No	72	1943	2015
	Total	271	1971	2242
Table S3e: Contingency table of Ampicillin classifier
		Predicted Ampicillin
		Yes	No	Others
Known Ampicillin	Yes	51	5	56
	No	61	2125	2186
	Total	112	2130	2242
Table S3f: Contingency table of oxygen supply classifier
		Predicted O2 supply
		Yes	No	Others
Known O2 supply	Yes	2177	1	2178
	No	3	61	64
	Total	2180	62	2242
Table S3g: Contingency table of carbon classifier
		Predicted carbon source
		Glucose	Glycerol	Acetate	Others	Total
Known carbon source	Glucose	469	0	0	2	471
	Glycerol	1	92	0	1	94
	Acetate	1	1	47	0	49
	Others	3	0	0	1625	1628
	Total	474	93	47	1628	2242
