# Supplementary material for: Microbial Forensics: Predicting Phenotypic Characteristics and Environmental Conditions from Large-Scale Gene Expression Profiles
Source: PLoS Comput Biol. 2015 Mar 16;11(3):e1004127. doi: 10.1371/journal.pcbi.1004127 (PMC4361189; doi:10.1371/journal.pcbi.1004127)
Supplement: S4 Table — To evaluate the efficacy of iterative learning to correctly annotate missing phase information, we constructed a testing set where data for all 3 different phase categories (early-exponential, mid/late exponential, and stationary) were de-labeled. We evaluated how many samples in this simulated, artificially un-annotated, dataset were re-labeled to their original phase labels after iterative learning. The iterative learning procedure was performed with testing sets that included 2%, 5%, 10% and 20% of un-annotated samples, as a percentage of all samples available. The tables below (1A-D) show that the contingency tables of simulated inference for different settings. (XLSX) [file pcbi.1004127.s008.xlsx]

## Sheet: Sheet1
Table S4: Comparison of classification performance between classifiers with the top MI genes and DE genes.
Classifier	Similarity between	Performance		Baseline
	MI and DEG in top X genes	MI (equal size)	DEG	Null	Dataset
Aerobic	0.68	98.27% (81.24%)	96.79% (77.44%)	0.5	0.971
Medium	0.38	96.41% (71.84%)	93.15% (61.80%)	0.25	0.604
Strain	0.8225	87.98% (72.19%)	86.96% (69.82%)	0.25	0.61
Norfloxacin	0.388	93.75% (89.02%)	78.83% (76.86%)	0.5	0.898
Ampicillin	0.3	91.39% (79.46%)	88.98% (68.56%)	0.5	0.975
Carbon	0.648	94.52% (73.35%)	90.23% (69.26%)	0.25	0.72
Phase	0.78	69.95% (66.13%)	70.1% (62.21%)	0.333	0.61
Composite	0.69	71.55% (60.29%)	65.19% (53.12%)	0.0769	0.37
