# Supplementary material for: Microbial Forensics: Predicting Phenotypic Characteristics and Environmental Conditions from Large-Scale Gene Expression Profiles
Source: PLoS Comput Biol. 2015 Mar 16;11(3):e1004127. doi: 10.1371/journal.pcbi.1004127 (PMC4361189; doi:10.1371/journal.pcbi.1004127)
Supplement: S5 Table — (XLSX) [file pcbi.1004127.s009.xlsx]

## Sheet: Sheet1
Table S5: Classifier performance and sample size.
Classifier	Sample Size (% of original dataset with balanced class distribution)				Baseline
	0.25	0.5	0.7	1
Aerobic	0.6835	0.7194	0.7425	0.8124	0.5
Medium	0.5681	0.6156	0.6179	0.7184	0.25
Strain	0.5013	0.5611	0.5965	0.7219	0.25
Norfloxacin	0.7533	0.7848	0.7951	0.8903	0.5
Ampicillin	0.6667	0.7056	0.7254	0.7946	0.5
Carbon	0.5167	0.6211	0.6431	0.7335	0.25
Phase	0.4785	0.5637	0.5657	0.6645	0.333
Composite	0.3915	0.5181	0.5347	0.6029	0.0769
