# Supplementary material for: Microbial Forensics: Predicting Phenotypic Characteristics and Environmental Conditions from Large-Scale Gene Expression Profiles
Source: PLoS Comput Biol. 2015 Mar 16;11(3):e1004127. doi: 10.1371/journal.pcbi.1004127 (PMC4361189; doi:10.1371/journal.pcbi.1004127)
Supplement: S6 Table — (XLSX) [file pcbi.1004127.s010.xlsx]

## Sheet: Sheet1
Table S6: Classification performance with and without batch control.
Classifier	Without batch control	With batch control
Aerobic	0.9718	0.9827
Medium	0.9564	0.9641
Strain	0.9231	0.8798
Norfloxacin	0.9628	0.9375
Ampicillin	0.8541	0.9139
