# Supplementary material for: Microbial Forensics: Predicting Phenotypic Characteristics and Environmental Conditions from Large-Scale Gene Expression Profiles
Source: PLoS Comput Biol. 2015 Mar 16;11(3):e1004127. doi: 10.1371/journal.pcbi.1004127 (PMC4361189; doi:10.1371/journal.pcbi.1004127)
Supplement: S7 Table — (XLSX) [file pcbi.1004127.s011.xlsx]

## Sheet: Table S7a
Table S7a: List of most informative genes for medium (MI: mutual information)
Rank	Gene	MI	Function	Ref
1	yjeP	0.61	Mechanosensitive channel. Involved in hypoosmotic resistance.	[1]
2	yfbP	0.59	TPR-like repeats-containing protein.
3	entA	0.58	2,3-dihydro-2,3-dihydroxybenzoate dehydrogenase. Enterobactinbiosysnthesis.	[2]
4	cobC	0.57	Predicted alpha-ribazole-5'-P phosphatase.
5	gltK	0.57	Glutamate, aspartate ABC transporter permease subunit.
6	yoeE	0.57	Disrupted hemin or colicin receptor.
7	gltJ	0.56	Glutamate and aspartate transporter subunit.
8	entE	0.55	2,3-dihydroxybenzoate-AMP ligase component of enterobactin synthase multienzyme complex.	[6]
9	adrA	0.55	Diguanylate cyclase. Activates cellulose production.	[3]
10	fepA	0.55	Iron-enterobactin outer membrane transporter.	[4]
11	gntK	0.55	Gluconate kinase 2.	[5]
12	yifO	0.54	Hypothetical protein.
13	recB	0.54	Exonuclease V (RecBCD complex).	[7]
14	phr	0.54	Deoxyribodipyrimidinephotolyase, FAD-binding
15	dppF	0.53	Dipeptide transporter. Responsible for heme, dipeptide, and δ-aminolevulinic (ALA) transport through inner membrane.	[8]
16	gltL	0.53	Glutamate, aspartate ABC transporter ATP-binding subunit.
17	nemA	0.52	Chromate and quinone reductase.
18	entB	0.52	Isochorismatase. Enterobactinbiosysnthesis.	[9]
19	chiA	0.52	Periplasmicendochitinase.
20	yhhL	0.52	Conserved protein, DUF1145 family.
21	potI	0.51	Putrescine transporter subunit.	[11]
22	yjiN	0.51	Inner membrane protein.
23	eno	0.51	Enolase.Required for growth in presence of glucose.	[12]
24	yhdP	0.5	Conserved membrane protein, predicted transporter.
25	glnG	0.5	Response regulator in two-component regulatory system with GlnL.	[10]
26	yehX	0.49	Transporter subunit. Putative osmoprotectant.	[14]
27	nfrB	0.49	Bacteriophage N4 receptor, inner membrane subunit.	[16]
28	arpA	0.49	Regulator of acetyl CoA synthetase.
29	aas	0.48	Bifunctional 2-acylglycerophospho-ethanolamine acyl transferase and acyl-acyl carrier protein synthetase.
30	lhr	0.48	ATP-dependent helicase	[13]
31	rne	0.47	Fused ribonucleaseE.	[17,18]
32	phoR	0.47	Sensory histidine kinase in two-component system with PhoB. Phosphate uptake regulator.	[21]
33	ykfC	0.47	Hypothetical protein.
34	torR	0.47	DNA-binding regulator in two-component system with TorS.	[22]
35	glnD	0.46	Uridylyltransferase. Regulation of glutamine synthetase activity and biosynthesis.	[15]
36	dbpA	0.46	ATP-dependent 23S RNA helicase.	[24]
37	glxK	0.46	Glycerate kinase II
38	yhaO	0.46	Predicted transporter.
39	phnM	0.46	Carbon-phosphorus lyase complex subunit. Phosphonate biodegradation.	[19]
40	glgX	0.45	Glycogen debranching enzyme
41	malQ	0.45	4-alpha-glucanotransferase (amylomaltase). Required for growth in maltose.	[23]

## Sheet: Table S7b
Table S7b: List of most informative genes for growth phase (MI: mutual information)
Rank	Gene	MI	Function	Ref
1	glnA	0.03	Glutamine synthetase.
2	rpmJ	0.03	50S ribosomal protein L36.	[27]
3	rrsG	0.03	16S ribosomal RNA of rrnG operon.
4	dnaK	0.03	Chaperone Hsp70, co-chaperone with DnaJ.	[28]
5	ssrA	0.03	miscRNA.	[30]
6	hpf	0.03	Ribosome hibernation promoting factor.	[31]
7	bamD	0.02	Lipoprotein required for OM biogenesis.	[29]
8	essQ	0.02	S lysis protein.
9	ihfA	0.02	Integration host factor.
10	prfB	0.02	Peptide chain release factor RF-2.	[32]
11	uspF	0.02	Stress-induced protein, ATP-binding protein.	[25]
12	kdpD	0.02	Sensor member of the KdpDE two-component system
13	lpxA	0.02	UDP-N-acetylglucosamineacetyltransferase. Biosynthetic pathway for the Lipid A	[33]
14	rplT	0.02	50S ribosomal subunit protein L20.	[26]
15	clpX	0.02	ATPase and specificity subunit of ClpX-ClpP ATP-dependent serine protease.	[34]
16	yaiE	0.02	Hypothetical protein.
17	zapB	0.02	FtsZ stabilizer.	[36]
18	cdd	0.02	Cytidine/deoxycytidinedeaminase.
19	ydfZ	0.02	Selenoprotein
20	gpmM	0.02	Phosphoglycerate mutase
21	pgi	0.02	Glucose-6-phosphate isomerase
22	dps	0.02	Stress-inducible Fe-binding and storage protein.	[41]
23	cysH	0.02	Phosphoadenosine phosphosulfate reductase
24	nuoA	0.02	Ubiquinone oxidoreductase subunit M
25	glnB	0.02	Regulatory protein P-II for glutamine synthetase.	[39]
26	hemL	0.02	Glutamate-1-semialdehyde aminotransferase.
27	atpI	0.02	Membrane-bound accessory factor
28	yhaV	0.02	Toxin of the SohB(PrlF)-YhaV toxin-antitoxin pair
29	fabB	0.02	3-oxoacyl-[acyl-carrier-protein] synthase I.	[47]
30	proQ	0.02	Structural transport element.	[44]
31	tatC	0.02	Protein translocase
32	rpsE	0.02	30S ribosomal subunit protein S5.
33	carA	0.02	Carbamoyl phosphate synthase
34	sspA	0.02	Stringent starvation protein A
35	ppiC	0.02	Peptidylprolyl-cis-trans isomerase C
36	crr	0.02	Glucose-specific enzyme IIA component of PTS.	[43]
37	trpE	0.02	Component I of anthranilate synthase.
38	glnH	0.02	Glutamine transporter subunit.	[48]
39	rpsL	0.02	30S ribosomal subunit protein S12.
40	rpsA	0.02	30S ribosomal subunit protein S1
41	yfjU	0.02	Pseudogene
42	metB	0.02	cystathionine gamma-synthase, PLP-dependent.	[35]
43	yicH	0.02	Putative inner membrane-anchored AsmA family protein
44	rpsQ	0.02	30S ribosomal subunit protein S17.

## Sheet: Table S7c
Table S7c: List of most informative genes for strain (MI: mutual information)
Rank	Gene	MI	Function	Ref
1	araA	0.3	L-arabinose isomerase.
2	araB	0.3	L-ribulokinase.
3	lpp	0.23	Murein lipoprotein. Necessary for stabilization of bacterial envelope.
4	cspA	0.2	Cold-inducible RNA chaperone and anti-terminator.	[52]
5	rplP	0.2	50S ribosomal protein L16
6	panE	0.19	2-dehydropantoate reductase, NADPH-specific.	[53]
7	rpoS	0.18	RNA polymerase, sigma S factor.	[54]
8	rplS	0.18	50S ribosomal protein L19.
9	rpmG	0.18	50S ribosomal subunit protein L33.
10	priB	0.17	Primosomal protein N.	[55]
11	hfq	0.17	Global sRNA chaperone.	[42]
12	ilvC	0.17	Ketol-acid reductoisomerase, NAD(P)-binding.
13	rpmH	0.17	50S ribosomal protein L34.
14	rplX	0.16	50S ribosomal subunit protein L24.
15	ahpC	0.15	Alkyl hydroperoxide reductase, C22 subunit. Required for enterobactin production.	[58]
16	trpL	0.15	trp operon leader peptide.	[57]
17	yjbG	0.15	Hypothetical protein.	[56]
18	yfaT	0.14	Hypothetical protein.
19	ygdR	0.14	Hypothetical protein.	[59]
20	rpsP	0.14	30S ribosomal protein S16.
21	intE	0.14	e14prophage; predicted integrase.
22	araD	0.14	L-ribulose-5-phosphate 4-epimerase.
23	paaZ	0.14	Fused oxepin-CoA hydrolase/3-oxo-5,6-dehydrosuberyl-CoA semialdehyde dehydrogenase.
24	asr	0.13	Acid shock-inducible periplasmic protein.	[61]
25	ppa	0.13	Inorganic pyrophosphatase.	[66]
26	yehP	0.13	Hypothetical protein.
27	yjfM	0.13	DUF1190 family protein
28	groS	0.13	Small subunit of GroESL.	[64]
29	rplA	0.13	50S ribosomal subunit protein L1.
30	yphC	0.13	Oxidoreductase
31	cspE	0.13	Transcription antitermination protein
32	ompT	0.13	Outer membrane protease VII
33	yeaR	0.13	Hypothetical protein.
34	aslB	0.13	Regulator of arylsulfatase activity.	[60]
35	ydiP	0.13	DNA-binding transcriptional regulator.
36	rrsG	0.12	16S ribosomal RNA of rrnG operon.
37	yjbF	0.12	Lipoprotein.	[56]
38	yifE	0.12	UPF0438 family protein
39	rpoA	0.12	RNA polymerase, alpha subunit.	[62]

## Sheet: Table S7d
Table S7d: List of most informative genes for composite (MI: mutual information)
Rank	Gene	MI	Function	Ref
1	gltK	0.59	Glutamate, aspartate ABC transporter permease subunit.
2	yjeP	0.59	Mechanosensitive channel. Involved in hypoosmotic resistance.	[1]
3	entA	0.58	2,3-dihydro-2,3-dihydroxybenzoate dehydrogenase. Enterobactinbiosysnthesis.	[2]
4	yfbP	0.58	TPR-like repeats-containing protein.
5	gltJ	0.58	Glutamate and aspartate transporter subunit.
6	fepA	0.57	Iron-enterobactin outer membrane transporter. Required in M9 growth.	[4]
7	yoeE	0.57	Disrupted hemin or colicin receptor.
8	gltL	0.57	Glutamate, aspartate ABC transporter ATP-binding subunit.
9	entB	0.56	Isochorismatase. Enterobactinbiosysnthesis.	[9]
10	cobC	0.56	Predicted alpha-ribazole-5'-P phosphatase.
11	recB	0.56	Exonuclease V (RecBCD complex).	[7]
12	adrA	0.55	Diguanylate cyclase. Activates cellulose production.	[3]
13	entE	0.55	2,3-dihydroxybenzoate-AMP ligase component of enterobactin synthase multienzyme complex.	[6]
14	yifO	0.54	Hypothetical protein.
15	gntK	0.54	Gluconate kinase 2.	[5]
16	phr	0.54	Deoxyribodipyrimidinephotolyase, FAD-binding
17	nemA	0.54	Chromate and quinone reductase.
18	dppF	0.53	Dipeptide transporter. Responsible for heme, dipeptide, and δ-aminolevulinic (ALA) transport through inner membrane.	[8]
19	chiA	0.53	Periplasmicendochitinase.
20	potI	0.53	Putrescine transporter subunit.	[11]
21	eno	0.53	Enolase. Required for growth in presence of glucose.	[12]
22	yjiN	0.52	Inner membrane protein.
23	yhdP	0.52	Conserved membrane protein, predicted transporter.
24	glnG	0.51	Response regulator in two-component regulatory system with GlnL.	[10]
25	lhr	0.5	ATP-dependent helicase.	[13]
26	yehX	0.5	Transporter subunit. Putative osmoprotectant.	[14]
27	rne	0.5	Fused ribonuclease E.	[17,18]
28	astC	0.5	Succinylornithine transaminase, PLP-dependent.	[68]
29	arpA	0.49	Regulator of acetyl CoA synthetase.
30	nfrB	0.49	Bacteriophage N4 receptor, inner membrane subunit.	[16]
31	glxK	0.49	Glycerate kinase II.
32	dbpA	0.48	ATP-dependent 23S RNA helicase.	[24]
33	aas	0.48	Bifunctional 2-acylglycerophospho-ethanolamine acyl transferase and acyl-acyl carrier protein synthetase.
34	ugpE	0.48	Glycerol-3-phosphate transporter subunit.	[20]
35	ykfC	0.48	Hypothetical protein.	[69]
36	ybhO	0.48	Cardiolipin synthase 2.	[70]
37	glgX	0.48	Glycogen debranching enzyme.	[71]
38	pqiA	0.48	Paraquat-inducible membrane protein A.
39	yhaO	0.47	Predicted transporter.
40	ugpA	0.47	Glycerol-3-phosphate transporter subunit	[20]
41	malQ	0.47	4-alpha-glucanotransferase (amylomaltase). Required for growth in maltose.	[23]
42	ggt	0.47	Gamma-glutamyltranspeptidase
43	yhhL	0.47	Conserved protein, DUF1145 family.
44	narV	0.47	Nitrate reductase 2 (NRZ) subunit gamma
45	phnM	0.47	Carbon-phosphorus lyase complex subunit. Phosphonate biodegradation.	[19]
46	polB	0.46	DNA polymerase II	[72]
47	narW	0.46	Nitrate reductase 2 (NRZ) subunit delta	[73]
48	torR	0.46	DNA-binding regulator in two-component system with TorS.	[22]
49	glnD	0.46	Uridylyltransferase. Regulation of glutamine synthetase activity and biosynthesis.	[15]
50	nac	0.46	DNA-binding transcriptional dual regulator.
51	phnJ	0.45	Carbon-phosphorus lyase complex subunit.
52	cof	0.45	Thiamin pyrimidine pyrophosphate hydrolase.
53	amyA	0.45	Cytoplasmic alpha-amylase.	[74]
54	phoR	0.45	Sensory histidine kinase in two-component system with PhoB. Phosphate uptake regulator.	[21]
55	ygaX	0.45	Transporter

## Sheet: Table S7e
Table S7e: List of most informative genes for Norfloxacin (MI: mutual information)
Rank	Gene	MI	Function	Ref
1	rpsB	0.24	30S ribosomal subunit protein S2.
2	bcp	0.24	Thiol peroxidase, thioredoxin-dependent.	[75]
3	rpsR	0.23	30S ribosomal protein S18.
4	yjgN	0.22	Inner membrane protein.
5	atpF	0.21	F0 sector of membrane-bound ATP synthase, subunit b.
6	rplO	0.21	50S ribosomal protein L15.
7	yhaL	0.2	Hypothetical protein.
8	hlpA	0.18	Periplasmic chaperone.
9	speB	0.16	Agmatinase	[76]
10	cspC	0.16	Stress protein, member of the CspA-family. Chaperone.	[77]
11	dppB	0.15	Dipeptide transporter.	[8]
12	gapA	0.14	Glyceraldehyde-3-phosphate dehydrogenase A.	[50]
13	intE	0.12	e14prophage; predicted integrase.
14	malE	0.12	Maltose transporter subunit.	[23]

## Sheet: Table S7f
Table S7f: List of most informative genes for carbon source (MI: mutual information)
Rank	Gene	MI	Function	Ref
1	dnaB	0.43	Replicative DNA helicase.	[79]
2	ppiD	0.42	Peptidyl-prolylcis-trans isomerase.	[78]
3	waaF	0.41	ADP-heptose:LPSheptosyltransferase II.	[80]
4	accC	0.36	Acetyl-CoA carboxylase. Necessary for biofilm production.	[81]
5	ycfD	0.36	Growth-regulating 2-oxoglutarate oxygenase.	[82]
6	ybgF	0.35	Hypothetical protein.
7	rrfH	0.34	5S ribosomal RNA of rrnH operon.
8	lptG	0.32	Lipopolysaccharide export ABC permease of the lptBFGCexport complex.	[84]
9	yibQ	0.32	polysaccharide deacetylase
10	yafV	0.32	C-N hydrolase family amidase.
11	pta	0.32	Phosphate acetyltransferase.	[85]
12	barA	0.32	Hybrid sensory histidine kinase. Two-component system with uvrY.	[83]
13	ynfA	0.31	Inner membrane protein.
14	panE	0.31	2-dehydropantoate reductase, NADPH-specific.	[53]
15	csgE	0.31	Transport protein. Involved in curli secretion.	[86]
16	malG	0.31	Maltose transporter subunit.	[23]
17	yeiI	0.31	Kinase.
18	yjaA	0.31	Hypothetical protein.
19	mltF	0.31	Membrane-bound lytic transglycosylase F. Murein hydrolase.
20	sufE	0.31	Sulfur acceptor protein.	[87]
21	rzpD	0.3	Mureinendopeptidase.
22	yqjC	0.3	Hypothetical protein. RpoS regulated.	[88]
23	yqjE	0.3	Inner membrane protein.
24	yjaG	0.3	DUF416 family protein
25	typA	0.29	GTP-binding protein.
26	kgtP	0.29	Alpha-ketoglutarate transporter.	[89]
27	thiK	0.29	Thiamin kinase.	[91]
28	rpsC	0.29	30S ribosomal subunit protein S3
29	ydcL	0.29	Lipoprotein.
30	waaC	0.29	LPS heptosyltransferase I.	[80]
31	hofM	0.29	Required for the utilization of DNA as a carbon source.	[97]
32	rtcR	0.29	Rranscriptional regulator of rtcBA expression.	[94]
33	ybdK	0.29	gamma-glutamyl:cysteine ligase.	[93]
34	malS	0.28	Alpha-amylase.	[90]
35	ssrS	0.28	ncRNA.
36	ybcI	0.28	Inner membrane protein.
37	atpC	0.28	F1 sector of membrane-bound ATP synthase.
38	ymfR	0.28	Hypothetical protein.
39	rhtB	0.28	Neutral amino-acid efflux system	[96]
40	puuA	0.28	Gamma-Glu-putrescine synthase	[95]
41	atpH	0.28	ATP synthase subunit delta
42	gloB	0.28	Glyoxalase II
43	ssrA	0.28	miscRNA.	[30]
44	ydiP	0.27	DNA-binding transcriptional regulator.
45	hsdS	0.27	Specificity determinant for hsdM and hsdR
46	btuE	0.27	Glutathione peroxidase

## Sheet: Table S7g
Table S7g: List of most informative genes for aerobic respiration (MI: mutual information)
Rank	Gene	MI	Function	Ref
1	ldcC	0.07	Lysine decarboxylase 2.	[99]
2	yjbH	0.07	Porin.	[56]
3	hycC	0.07	Hydrogenase 3, membrane subunit.	[100]
4	hycE	0.07	Hydrogenase 3, large subunit.
5	yeeO	0.07	Multidrug efflux system.	[101]
6	yoaA	0.07	Hypothetical protein.
7	guaA	0.06	GMP synthetase.
8	fhuC	0.06	Iron(3+)-hydroxamate import ABC transporter ATPase
9	prs	0.06	Phosphoribosylpyrophosphate synthase
10	edd	0.06	6-phosphogluconate dehydratase.	[102]
11	yfjK	0.06	DEAD/H helicase-like protein
12	yhdE	0.06	dTTP/UTP pyrophosphatase
13	oxyR	0.06	Oxidative and nitrosative stress transcriptional regulator.	[106]
14	ypfG	0.06	DUF1176 family protein
15	mdtC	0.06	Multidrug efflux system, subunit C.	[104]
16	yijO	0.06	AraC family putative transcriptional activator
17	yehW	0.05	Transporter subunit.
18	hycF	0.05	Formate hydrogenlyase complex iron-sulfur protein.	[113]
19	rplB	0.05	50S ribosomal protein L2.
20	gutQ	0.05	D-arabinose 5-phosphate isomerase.	[111]
21	chaC	0.05	Cation transport regulator.
22	rutG	0.05	Pyrimidine permease
23	cyoE	0.05	Protoheme IX farnesyltransferase.	[103]
24	fhlA	0.05	DNA-binding transcriptional activator.	[115]
25	acnB	0.05	Aconitate hydratase 2
26	mdtB	0.05	Multidrug efflux system, subunit B.	[110]

## Sheet: Table S7h
Table S7h: List of most informative genes for Ampicillin (MI: mutual information)
Rank	Gene	MI	Function	Ref
1	ompF	0.07	Outer membrane porin 1a.	[116]
2	emtA	0.06	Lytic mureinendotransglycosylase E.	[117]
3	rpsH	0.06	30S ribosomal subunit protein S8.
4	rpe	0.06	D-ribulose-5-phosphate 3-epimerase.	[118]
5	rrfH	0.06	5S ribosomal RNA of rrnH operon.
6	metE	0.06	5-methyltetrahydropteroyltriglutamate-homocysteine S-methyltransferase.	[119]
7	hscA	0.06	DnaK-like molecular chaperone specific for IscU.	[120]
8	tsaB	0.06	tRNA.
9	nusA	0.05	Transcription termination/antitermination L factor.	[121]
10	prmA	0.05	Methylase for 50S ribosomal protein L11.
11	secD	0.05	SecYEG protein translocaseauxillary subunit.	[122]
12	rseC	0.04	Involved in reduction of the SoxR iron-sulfur cluster.	[123]
13	ugpC	0.04	Glycerol-3-phosphate transporter subunit.	[20]
14	frmA	0.04	Alcohol dehydrogenase class III/glutathione-dependent formaldehyde dehydrogenase.
15	secB	0.04	Protein export chaperone.	[124]
16	def	0.04	Peptide deformylase.
17	yfaZ	0.04	Outer membrane porin protein.
