# Supplementary material for: Microbial Forensics: Predicting Phenotypic Characteristics and Environmental Conditions from Large-Scale Gene Expression Profiles
Source: PLoS Comput Biol. 2015 Mar 16;11(3):e1004127. doi: 10.1371/journal.pcbi.1004127 (PMC4361189; doi:10.1371/journal.pcbi.1004127)
Supplement: S8 Table — (XLSX) [file pcbi.1004127.s012.xlsx]

## Sheet: Sheet1
Table S8: Ranks and mutual information of the genes selected in each classifier of carbon source and oxygen supply.
Gene	Carbon Source		Oxygen Supply
	Rank	MI	Rank	MI
ppiD	1	0.43	3941	0.0005
waaF	2	0.41	386	0.02
ycfD	3	0.37	568	0.01
ybgF	4	0.36	1193	0.008
yjbQ	5	0.35	351	0.02
ldcC	3370	0.01	1	0.075
yjbH	2818	0.02	2	0.073
hycC	2670	0.02	3	0.073
hycE	1210	0.08	4	0.069
yeeO	3295	0.01	5	0.069
