# Supplementary material for: Microbial Forensics: Predicting Phenotypic Characteristics and Environmental Conditions from Large-Scale Gene Expression Profiles
Source: PLoS Comput Biol. 2015 Mar 16;11(3):e1004127. doi: 10.1371/journal.pcbi.1004127 (PMC4361189; doi:10.1371/journal.pcbi.1004127)
Supplement: S9 Table — (XLSX) [file pcbi.1004127.s013.xlsx]

## Sheet: Sheet1
Table S9: GSEA enriched terms: enriched terms in red are present in DAVID analysis.
Classifier	Enriched Term	Adjusted p-value (FDR)
Aerobic	Tricarboxylic acid cycle	0.004
Aerobic	Cellular aldehyde metabolic process	0.012
Aerobic	Aerobic respiration	0.087
Ampicillin	Single organism carbohydrate catabolic process	0.065
Ampicillin	Sulfur amino acid metabolic process	0.067
Ampicillin	Oligosaccharide metabolic process	0.071
Ampicillin	Oxidoreduction coenzyme metabolic process	0.083
Ampicillin	Aerobic respiration	0.084
Ampicillin	Purine containing compound metabolic process	0.088
Ampicillin	Fermentation	0.092
Ampicillin	Cellular modified amino acid metabolic process	0.093
Ampicillin	Coenzyme metabolic process	0.096
Carbon	DNA recombination	0.011
Carbon	Regulation of cellular process	0.008
Carbon	Oligosaccharide metabolic process	0.008
Carbon	Regulation of biological process	0.004
Medium	Organic hydroxy compound biosynthetic process	0.023
Medium	Macromolecule catabolic process	0.03
Medium	Organic hydroxy compound metabolic process	0.043
Medium	DNA catabolic process	0.043
Medium	Heterocycle catabolic process	0.077
Medium	Glutamine family amino acid metabolic process	0.079
Medium	Dicarboxylic acid biosynthetic process	0.089
Norfloxacin	Organic hydroxy compound biosynthetic process	0.0001
Norfloxacin	Polyamine biosynthetic process	0.009
Norfloxacin	Polyamine metabolic process	0.006
Norfloxacin	Structural molecule activity	0.001
Norfloxacin	Ribose phosphate metabolic process	0.006
Norfloxacin	Glycosyl compound metabolic process	0.015
Strain	Structural molecule activity	0.0001
Strain	Translation	0.013
Strain	Glycosyl compound metabolic process	0.018
Strain	Gene expression	0.014
Strain	Ribose phosphate metabolic process	0.032
Strain	Molecular function	0.062
Strain	DNA recombination	0.078
Strain	Ion transport	0.088
Composite	Organonitrogen compound metabolic process	0.003
Composite	Small molecule metabolic process	0.043
Composite	Cellular biosynthetic process	0.058
Composite	Cellular nitrogen compound metabolic process	0.087
Phase	Protein metabolic process	0.0076
Phase	Cellular protein metabolic process	0.019
Phase	Macromolecule metabolic process	0.019
Phase	Cellular macromolecule metabolic process	0.021
Phase	Translation	0.034
Phase	Organic acid metabolic process	0.039
Phase	Oxoacid metabolic process	0.041
Phase	Cellular biosynthetic process	0.048
Phase	Gene expression	0.088
Phase	Small molecule metabolic process	0.098
