# Supplementary material for: Microbial Forensics: Predicting Phenotypic Characteristics and Environmental Conditions from Large-Scale Gene Expression Profiles
Source: PLoS Comput Biol. 2015 Mar 16;11(3):e1004127. doi: 10.1371/journal.pcbi.1004127 (PMC4361189; doi:10.1371/journal.pcbi.1004127)
Supplement: S10 Table — (GO). For DAVID, we use all selected features for each classifier to know associated GO. For GSEA, we use MI of all genes to know enriched GO. The resulting lists are compared and the proportion of DAVID results in GSEA enriched terms are reported. (XLSX) [file pcbi.1004127.s014.xlsx]

## Sheet: Sheet1
Table S10: Proportion of DAVID results in GSEA enriched terms.
Classifier		Proportion of DAVID results in GSEA enriched terms (GO)
Aerobic		1
Medium		0.5714
Strain		0.875
Norfloxacin		0.667
Ampicillin		0.889
Carbon		0.75
Phase		0.9
Composite		0.74
