# Supplementary material for: Microbial Forensics: Predicting Phenotypic Characteristics and Environmental Conditions from Large-Scale Gene Expression Profiles
Source: PLoS Comput Biol. 2015 Mar 16;11(3):e1004127. doi: 10.1371/journal.pcbi.1004127 (PMC4361189; doi:10.1371/journal.pcbi.1004127)
Supplement: S11 Table — The prediction performance with and without batch control is compared for each classifier. For carbon source, phase, and composite classifier, the profiles having early-exponential phase or acetate are studied in a single project. For testing without batch control, typical 5-fold cross-validation was used without considering the batch information. For batch controlled experiments, a leave-one-batch-out cross validation was conducted to verify model performance while removing batch effects. (XLSX) [file pcbi.1004127.s015.xlsx]

## Sheet: Summary
List of mutual information of all genes for each classifier of phase, carbon source and oxygen supply.
Phase classifier accompanies the mutual information of all genes before (annotated dataset) and after iterative learning

## Sheet: List
Class	Gene	Rank	MI	Rank in annotated dataset	MI in annotated dataset
Phase	glnA	1	0.031205	4	0.03708
Phase	rpmJ	2	0.029752	6	0.034694
Phase	rrsG	3	0.028632	13	0.030107
Phase	dnaK	4	0.028193	15	0.029636
Phase	ssrA	5	0.025728	10	0.03167
Phase	hpf	6	0.025146	20	0.027155
Phase	bamD	7	0.02438	30	0.02506
Phase	essQ	8	0.024239	1	0.039859
Phase	ihfA	9	0.024212	33	0.023949
Phase	prfB	10	0.024119	7	0.032851
Phase	uspF	11	0.023698	11	0.031259
Phase	kdpD	12	0.022035	27	0.025824
Phase	lpxA	13	0.021099	3	0.038576
Phase	rplT	14	0.020812	5	0.036433
Phase	clpX	15	0.020791	2	0.03892
Phase	yaiE	16	0.019563	40	0.02286
Phase	zapB	17	0.01931	9	0.032385
Phase	cdd	18	0.019107	14	0.029869
Phase	ydfZ	19	0.01863	81	0.019281
Phase	gpmM	20	0.018548	140	0.016678
Phase	pgi	21	0.018204	43	0.022068
Phase	dps	22	0.018148	25	0.026433
Phase	cysH	23	0.018063	44	0.021868
Phase	nuoA	24	0.01786	187	0.015577
Phase	glnB	25	0.017848	17	0.029105
Phase	hemL	26	0.017767	28	0.02547
Phase	atpI	27	0.017403	170	0.015909
Phase	yhaV	28	0.017293	168	0.015949
Phase	fabB	29	0.016868	240	0.014565
Phase	proQ	30	0.016714	130	0.017047
Phase	tatC	31	0.01651	52	0.021111
Phase	rpsE	32	0.016406	23	0.026656
Phase	carA	33	0.016256	67	0.019987
Phase	sspA	34	0.016214	375	0.012988
Phase	ppiC	35	0.016164	62	0.020265
Phase	crr	36	0.01615	103	0.018086
Phase	trpE	37	0.016019	22	0.027061
Phase	glnH	38	0.016005	201	0.01538
Phase	rpsL	39	0.015958	35	0.023048
Phase	rspA	40	0.015932	235	0.01466
Phase	yfjU	41	0.015818	46	0.021726
Phase	metB	42	0.015813	31	0.024974
Phase	yicH	43	0.015656	141	0.01667
Phase	rpsQ	44	0.015527	107	0.017995
Phase	sucA	45	0.015494	73	0.019771
Phase	yoaB	46	0.01545	228	0.014846
Phase	aceK	47	0.015445	8	0.03269
Phase	hfq	48	0.015346	145	0.016551
Phase	yeiP	49	0.015175	138	0.016728
Phase	rplA	50	0.015026	58	0.020639
Phase	mipA	51	0.01488	42	0.022423
Phase	paaE	52	0.014745	47	0.021686
Phase	fabZ	53	0.01474	21	0.027117
Phase	yeaG	54	0.014652	95	0.01853
Phase	ychJ	55	0.014312	281	0.01409
Phase	bamE	56	0.014276	259	0.014314
Phase	rraB	57	0.014246	53	0.021079
Phase	yedK	58	0.013761	104	0.018079
Phase	rplS	59	0.013696	174	0.015851
Phase	ompC	60	0.013612	96	0.018433
Phase	lsrK	61	0.013537	113	0.017758
Phase	leuA	62	0.013498	69	0.019861
Phase	smf_1	63	0.013496	330	0.013452
Phase	grxD	64	0.013419	271	0.014199
Phase	slyB	65	0.01334	24	0.026448
Phase	ymfK	66	0.013282	227	0.014848
Phase	mgsA	67	0.013214	325	0.013501
Phase	wbbL_1	68	0.013153	117	0.017676
Phase	cydB	69	0.013132	93	0.018682
Phase	ydcH	70	0.013073	76	0.019582
Phase	gapA	71	0.013037	38	0.022895
Phase	norR	72	0.013017	39	0.022867
Phase	rimJ	73	0.013003	589	0.010958
Phase	pyrB	74	0.012945	12	0.031001
Phase	ibpB	75	0.012941	224	0.014874
Phase	bioB	76	0.012912	126	0.01738
Phase	yidA	77	0.012872	426	0.012505
Phase	cvpA	78	0.012858	32	0.024867
Phase	rpsK	79	0.012734	252	0.014385
Phase	frr	80	0.012729	26	0.026288
Phase	cusB	81	0.012606	108	0.017994
Phase	chiA	82	0.012492	66	0.020046
Phase	oppF	83	0.012477	16	0.029398
Phase	yibQ	84	0.01245	65	0.020145
Phase	malG	85	0.012404	56	0.020855
Phase	sgcX	86	0.012401	63	0.020218
Phase	rnpA	87	0.012399	360	0.013121
Phase	cysI	88	0.012363	558	0.011193
Phase	rpsC	89	0.012355	83	0.019031
Phase	gfcA	90	0.012328	439	0.012325
Phase	fumB	91	0.012326	54	0.021005
Phase	waaB	92	0.012227	64	0.020147
Phase	rplB	93	0.012216	37	0.023012
Phase	araB	94	0.012194	45	0.021805
Phase	eutC	95	0.012163	41	0.02284
Phase	hinT	96	0.012071	618	0.010806
Phase	carB	97	0.012067	34	0.023137
Phase	oppC	98	0.01206	90	0.01876
Phase	cspB	99	0.012049	378	0.01298
Phase	yahK	100	0.012048	393	0.012873
Phase	rpsA	101	0.012036	48	0.021671
Phase	pinE	102	0.012019	273	0.014144
Phase	mdfA	103	0.011982	84	0.01894
Phase	thiK	104	0.011966	391	0.01288
Phase	dppF	105	0.011898	200	0.015384
Phase	ada	106	0.011811	190	0.015508
Phase	yghO	107	0.011802	94	0.018679
Phase	yhdP	108	0.011787	474	0.012005
Phase	yfcJ	109	0.011755	185	0.015597
Phase	puuA	110	0.011743	71	0.019821
Phase	yehE	111	0.011638	638	0.010653
Phase	tyrR	112	0.011631	253	0.014368
Phase	lysA	113	0.011523	59	0.020547
Phase	tatE	114	0.011501	18	0.028387
Phase	yagA	115	0.011497	366	0.013059
Phase	barA	116	0.011438	179	0.015741
Phase	mltB	117	0.011437	61	0.020538
Phase	lfhA	118	0.011426	280	0.014092
Phase	nudB	119	0.011415	196	0.015431
Phase	hicB	120	0.011383	359	0.013137
Phase	yoaG	121	0.011351	124	0.017435
Phase	yfaW	122	0.011348	119	0.017536
Phase	ubiB	123	0.011347	51	0.021234
Phase	yphG	124	0.011279	123	0.017436
Phase	rfaD	125	0.011276	669	0.010485
Phase	cysN	126	0.011273	49	0.021609
Phase	cof	127	0.011271	121	0.01748
Phase	yhaO	128	0.011202	203	0.015326
Phase	yccA	129	0.01119	158	0.016319
Phase	rtcA	130	0.011186	217	0.01497
Phase	yccJ	131	0.011158	137	0.016752
Phase	astD	132	0.011155	155	0.016365
Phase	pgpB	133	0.011152	269	0.014224
Phase	arnT	134	0.011114	188	0.015531
Phase	yidR	135	0.01111	55	0.020971
Phase	folX	136	0.011068	36	0.023029
Phase	artQ	137	0.011061	363	0.01309
Phase	puuB	138	0.011046	492	0.011816
Phase	ydcT	139	0.011038	301	0.013815
Phase	mpaA	140	0.011023	70	0.019851
Phase	sfsA	141	0.011014	178	0.015769
Phase	paaF	142	0.011013	404	0.012756
Phase	ytfK	143	0.011004	129	0.017132
Phase	cyoB	144	0.01099	144	0.016553
Phase	ycjN	145	0.010954	883	0.009303
Phase	fadJ	146	0.010935	247	0.014462
Phase	yhjX	147	0.010927	283	0.014046
Phase	rpsD	148	0.010918	80	0.019313
Phase	yfjP	149	0.01091	173	0.015876
Phase	nadA	150	0.010887	89	0.018834
Phase	kdpA	151	0.010864	97	0.018369
Phase	nanA	152	0.01084	507	0.011696
Phase	yehL	153	0.010837	92	0.018687
Phase	araF	154	0.010774	136	0.016769
Phase	dinF	155	0.010736	143	0.01663
Phase	aaeA	156	0.010728	300	0.013826
Phase	recX	157	0.010679	151	0.01646
Phase	yihT	158	0.010674	452	0.012195
Phase	bsmA	159	0.010646	50	0.021554
Phase	hsdR	160	0.010629	405	0.012736
Phase	frlD	161	0.010623	568	0.011151
Phase	ldhA	162	0.010577	184	0.015616
Phase	citG	163	0.01057	2249	0.005119
Phase	csiD	164	0.010553	333	0.013428
Phase	metA	165	0.01052	134	0.016812
Phase	trxB	166	0.010494	101	0.018293
Phase	ygdI	167	0.010482	236	0.014622
Phase	yciS	168	0.010433	590	0.010933
Phase	rzpR	169	0.010427	555	0.011215
Phase	yceD	170	0.010422	403	0.012762
Phase	ybhR	171	0.010397	257	0.014334
Phase	helD	172	0.010388	314	0.013644
Phase	ybbN	173	0.010386	440	0.012321
Phase	nudG	174	0.010367	100	0.018295
Phase	yfeK	175	0.010363	147	0.016512
Phase	dut	176	0.010347	1219	0.007908
Phase	ecpD	177	0.010338	262	0.014297
Phase	ygfM	178	0.010322	494	0.011804
Phase	asnA	179	0.010317	379	0.01298
Phase	potG	180	0.010311	175	0.015821
Phase	nac	181	0.010293	216	0.01497
Phase	dnaB	182	0.010286	332	0.013439
Phase	hofC	183	0.010279	377	0.012983
Phase	ydbK	184	0.010263	771	0.009911
Phase	uraA	185	0.01023	132	0.016979
Phase	yicN	186	0.010229	133	0.016978
Phase	rne	187	0.010209	88	0.01884
Phase	rtcB	188	0.010207	163	0.016231
Phase	rplY	189	0.010193	87	0.018878
Phase	ghrB	190	0.010164	318	0.013607
Phase	livJ	191	0.01016	841	0.009526
Phase	glpB	192	0.010151	594	0.010917
Phase	tolR	193	0.010132	524	0.011532
Phase	gadX	194	0.010123	202	0.015341
Phase	yjhP	195	0.010071	322	0.013519
Phase	dapA	196	0.010053	652	0.010579
Phase	tus	197	0.010031	78	0.019475
Phase	ybiW	198	0.009978	323	0.013514
Phase	mhpA	199	0.009951	303	0.013781
Phase	yjaA	200	0.009951	394	0.012863
Phase	gabT	201	0.009949	99	0.018301
Phase	gatY	202	0.009932	254	0.014368
Phase	yobF	203	0.009919	295	0.013893
Phase	yjcH	204	0.00991	226	0.014856
Phase	crl	205	0.00991	278	0.014093
Phase	gcd	206	0.009907	401	0.012776
Phase	yafW	207	0.009905	571	0.011106
Phase	yedS_2	208	0.009892	525	0.011527
Phase	yehP	209	0.009891	131	0.017003
Phase	yghZ	210	0.009877	282	0.014063
Phase	lsrC	211	0.009869	353	0.013172
Phase	yebT	212	0.009868	371	0.013014
Phase	crp	213	0.009866	115	0.017742
Phase	ytfT	214	0.009852	547	0.011244
Phase	eno	215	0.009841	157	0.016326
Phase	arsC	216	0.009833	98	0.018333
Phase	yegQ	217	0.00977	846	0.009499
Phase	mrdA	218	0.009766	199	0.015385
Phase	ugd	219	0.009765	162	0.01625
Phase	yraR	220	0.00972	317	0.013627
Phase	sapA	221	0.009707	358	0.013137
Phase	fadB	222	0.009705	267	0.014242
Phase	atoD	223	0.0097	264	0.014262
Phase	amyA	224	0.009689	165	0.016123
Phase	ybaK	225	0.009685	125	0.017427
Phase	lptG	226	0.009673	237	0.014619
Phase	codB	227	0.009657	517	0.011605
Phase	metQ	228	0.009632	189	0.015518
Phase	hypB	229	0.009631	533	0.011406
Phase	yjiN	230	0.009626	233	0.014763
Phase	pflB	231	0.009616	105	0.018046
Phase	tfaS	232	0.009596	74	0.019651
Phase	ychF	233	0.009585	1171	0.008095
Phase	cpsG	234	0.009582	274	0.014133
Phase	rsmJ	235	0.009569	204	0.015274
Phase	yciN	236	0.009557	650	0.010596
Phase	bisC	237	0.00954	475	0.011996
Phase	ruvC	238	0.009523	370	0.013019
Phase	dedD	239	0.009522	85	0.018921
Phase	fliA	240	0.009501	626	0.01076
Phase	yhhL	241	0.009486	150	0.016474
Phase	chbR	242	0.009483	438	0.012345
Phase	pdxB	243	0.009474	476	0.011991
Phase	fliY	244	0.009427	414	0.012684
Phase	creC	245	0.009426	447	0.012246
Phase	wzyE	246	0.009423	192	0.015478
Phase	ugpE	247	0.009418	249	0.014396
Phase	glpC	248	0.009413	662	0.010523
Phase	ycbV	249	0.0094	743	0.010031
Phase	yfcD	250	0.009397	816	0.009633
Phase	tas	251	0.009395	292	0.013932
Phase	ypdB	252	0.009385	307	0.013695
Phase	yhjH	253	0.009373	467	0.012069
Phase	rplO	254	0.009361	166	0.016056
Phase	ybdM	255	0.009352	451	0.012198
Phase	rmf	256	0.00935	486	0.011841
Phase	gadA	257	0.009343	241	0.014535
Phase	yjgN	258	0.009339	118	0.017544
Phase	yihS	259	0.009296	293	0.01393
Phase	yjbQ	260	0.009295	364	0.013087
Phase	tig	261	0.009287	660	0.010525
Phase	rpsN	262	0.009265	19	0.027185
Phase	pflC	263	0.009262	412	0.012722
Phase	setA	264	0.009236	584	0.010999
Phase	bdcA	265	0.009233	172	0.015893
Phase	glgB	266	0.009226	255	0.014362
Phase	yqjC	267	0.009222	220	0.014949
Phase	ridA	268	0.009214	198	0.015403
Phase	yijP	269	0.009203	243	0.014502
Phase	dnaA	270	0.009184	110	0.017889
Phase	ydcF	271	0.009183	509	0.011693
Phase	hemH	272	0.009179	287	0.013974
Phase	galP	273	0.009164	389	0.012909
Phase	ulaE	274	0.009162	1367	0.007409
Phase	suhB	275	0.00916	445	0.012255
Phase	caiD	276	0.009141	320	0.013541
Phase	yiiS	277	0.009133	385	0.012931
Phase	malQ	278	0.009127	251	0.014387
Phase	argI	279	0.009122	86	0.018915
Phase	focA	280	0.009105	896	0.009227
Phase	gdhA	281	0.009102	1047	0.008579
Phase	gabD	282	0.009099	156	0.016336
Phase	gntK	283	0.009099	181	0.015667
Phase	atoE	284	0.009089	435	0.012355
Phase	puuC	285	0.00908	543	0.011278
Phase	ymfL	286	0.009062	479	0.011975
Phase	ycdF	287	0.009055	197	0.015416
Phase	glgP	288	0.009043	142	0.016635
Phase	iraP	289	0.00903	77	0.019503
Phase	atpC	290	0.009028	79	0.019322
Phase	luxS	291	0.009018	160	0.016278
Phase	ychG_1	292	0.009017	924	0.009117
Phase	ulaF	293	0.009012	128	0.017175
Phase	agaA	294	0.009004	182	0.015651
Phase	nikB	295	0.008994	1009	0.008753
Phase	gpt	296	0.008977	576	0.011072
Phase	ompF	297	0.008975	218	0.014961
Phase	yggE	298	0.008962	1036	0.008645
Phase	spf	299	0.008937	212	0.015049
Phase	recQ	300	0.008931	261	0.014308
Phase	gcvA	301	0.008926	176	0.015808
Phase	nfo	302	0.008902	60	0.020538
Phase	pheS	303	0.008901	169	0.015917
Phase	hcaT	304	0.008895	365	0.013063
Phase	acpS	305	0.008889	411	0.012727
Phase	ydiU	306	0.00888	306	0.013708
Phase	fadA	307	0.008874	627	0.010757
Phase	pmbA	308	0.008869	315	0.013641
Phase	astC	309	0.008863	402	0.012764
Phase	iscX	310	0.008851	1207	0.007956
Phase	eutA	311	0.008843	331	0.013451
Phase	yhaL	312	0.00884	171	0.015902
Phase	ydiB	313	0.008839	270	0.014203
Phase	rplW	314	0.008838	225	0.014869
Phase	fhuC	315	0.008835	265	0.014256
Phase	rplN	316	0.008832	490	0.011832
Phase	b1052	317	0.00879	684	0.010359
Phase	yqhC	318	0.00879	219	0.014951
Phase	kefG	319	0.00879	244	0.014487
Phase	sgbE	320	0.008788	246	0.01447
Phase	miaB	321	0.00878	782	0.009845
Phase	ssuE	322	0.008743	1393	0.007299
Phase	mioC	323	0.008726	1383	0.007355
Phase	cyoE	324	0.008725	183	0.015641
Phase	ascG	325	0.008723	398	0.012819
Phase	yejM	326	0.008717	1558	0.006839
Phase	yjhQ	327	0.008717	177	0.015783
Phase	lafU	328	0.008712	309	0.013676
Phase	ftnA	329	0.008712	1229	0.007865
Phase	astB	330	0.008704	399	0.012797
Phase	fdx	331	0.008689	310	0.013671
Phase	relA	332	0.008685	632	0.010686
Phase	ecpC	333	0.00868	2036	0.005608
Phase	yrhA	334	0.008665	891	0.009244
Phase	cedA	335	0.008653	985	0.008904
Phase	focB	336	0.008651	582	0.011016
Phase	yjjY	337	0.00864	239	0.014581
Phase	ydaM	338	0.00864	232	0.014784
Phase	bcr	339	0.008639	457	0.012156
Phase	modB	340	0.008636	975	0.008927
Phase	ompG	341	0.008632	785	0.00983
Phase	ygbA	342	0.008615	234	0.014708
Phase	tdcA	343	0.008607	852	0.009474
Phase	lsrF	344	0.008606	347	0.013236
Phase	afuC	345	0.008604	277	0.014099
Phase	yjcF	346	0.008594	780	0.009856
Phase	xerC	347	0.00859	238	0.014616
Phase	hyuA	348	0.008584	854	0.009465
Phase	fadI	349	0.008583	338	0.013381
Phase	fdrA	350	0.008582	838	0.009537
Phase	rpmA	351	0.008574	348	0.013223
Phase	ulaD	352	0.008573	210	0.015138
Phase	serS	353	0.008563	1161	0.008116
Phase	chbA	354	0.008561	444	0.012262
Phase	gltD	355	0.008535	421	0.012584
Phase	flgB	356	0.008526	354	0.013171
Phase	sgcA	357	0.008523	161	0.016273
Phase	pheT	358	0.008523	75	0.019634
Phase	rhsC	359	0.008521	619	0.010792
Phase	ycaN	360	0.008518	776	0.009872
Phase	trg	361	0.008517	637	0.010655
Phase	tsx	362	0.008514	299	0.013839
Phase	yijO	363	0.008509	665	0.010514
Phase	yedX	364	0.008504	1442	0.007172
Phase	efeB	365	0.008491	109	0.017896
Phase	nrdI	366	0.00848	148	0.016489
Phase	yjfP	367	0.008474	154	0.016401
Phase	yfiE	368	0.008472	215	0.015029
Phase	ispD	369	0.008472	498	0.011751
Phase	rffM	370	0.008472	443	0.012277
Phase	torY	371	0.00845	1823	0.006069
Phase	cydA	372	0.008449	855	0.009456
Phase	rpmG	373	0.008436	703	0.01028
Phase	mdtB	374	0.008432	112	0.017766
Phase	ggt	375	0.008421	111	0.017792
Phase	insG	376	0.008417	153	0.016401
Phase	gltI	377	0.008416	608	0.010853
Phase	yfjD	378	0.008412	373	0.013009
Phase	cysJ	379	0.008407	1519	0.006981
Phase	coaE	380	0.008404	1040	0.008635
Phase	accC	381	0.0084	521	0.011571
Phase	ytfR	382	0.008393	256	0.01434
Phase	artJ	383	0.008387	114	0.017744
Phase	fdnI	384	0.008378	417	0.012656
Phase	ampH	385	0.008365	604	0.010858
Phase	fdhD	386	0.008362	167	0.016013
Phase	phnO	387	0.008353	286	0.013977
Phase	ynfL	388	0.008348	231	0.014793
Phase	nuoE	389	0.008345	1490	0.007041
Phase	hflK	390	0.008343	422	0.012577
Phase	tilS	391	0.008336	164	0.0162
Phase	rpoS	392	0.008336	1031	0.008655
Phase	soxR	393	0.008336	458	0.012156
Phase	yibN	394	0.008324	989	0.008886
Phase	yqeB	395	0.008313	1073	0.008469
Phase	htpX	396	0.008305	316	0.013629
Phase	yfeN	397	0.008304	250	0.01439
Phase	dxr	398	0.008289	294	0.013896
Phase	ydfE	399	0.008283	453	0.012186
Phase	pepD	400	0.008282	193	0.015465
Phase	lomR_2	401	0.008279	885	0.009288
Phase	dgoR	402	0.008275	186	0.015594
Phase	kch	403	0.008271	149	0.016478
Phase	yjfY	404	0.00827	106	0.018001
Phase	ddpD	405	0.00827	927	0.009101
Phase	glcA	406	0.008268	1408	0.00726
Phase	yfdM	407	0.008251	1522	0.006967
Phase	ybjH	408	0.008234	419	0.01262
Phase	yajI	409	0.008212	432	0.012383
Phase	ydfN	410	0.0082	1421	0.007221
Phase	ampC	411	0.008197	1131	0.008227
Phase	malI	412	0.008186	1284	0.007652
Phase	xseA	413	0.008177	765	0.009953
Phase	yfcG	414	0.00817	969	0.008946
Phase	stfR	415	0.008161	672	0.01048
Phase	astE	416	0.008156	213	0.015037
Phase	ybcM	417	0.008139	481	0.011902
Phase	rhaA	418	0.008139	628	0.010746
Phase	atpB	419	0.008136	191	0.015501
Phase	ygbJ	420	0.008135	342	0.013268
Phase	hipB	421	0.008125	512	0.011661
Phase	yeaV	422	0.008118	514	0.011647
Phase	phoR	423	0.008113	289	0.013973
Phase	araA	424	0.008106	127	0.017337
Phase	yghE	425	0.008106	313	0.01365
Phase	cspC	426	0.008103	819	0.009617
Phase	hycE	427	0.008098	480	0.011919
Phase	dld	428	0.008098	678	0.010425
Phase	manZ	429	0.008094	356	0.013155
Phase	mntP	430	0.008094	207	0.015242
Phase	prmB	431	0.008081	573	0.011083
Phase	hycA	432	0.008079	845	0.009509
Phase	lhgO	433	0.008072	744	0.010029
Phase	ynfB	434	0.008071	1178	0.008063
Phase	rplV	435	0.008065	892	0.009237
Phase	rlmJ	436	0.008065	427	0.012503
Phase	ydeE	437	0.00806	1213	0.00793
Phase	amiD	438	0.008059	502	0.011738
Phase	metN	439	0.008054	900	0.009208
Phase	rrfH	440	0.008053	639	0.010641
Phase	ycfS	441	0.008052	860	0.009426
Phase	php	442	0.00804	346	0.013247
Phase	hrpA	443	0.008038	962	0.008977
Phase	topB	444	0.008027	755	0.00998
Phase	argA	445	0.008021	120	0.01752
Phase	cyoA	446	0.008021	1233	0.007857
Phase	btuE	447	0.00802	469	0.012033
Phase	gnd	448	0.008017	351	0.013207
Phase	yddH	449	0.008007	473	0.012008
Phase	ygdD	450	0.008004	980	0.008917
Phase	ssuD	451	0.007987	420	0.012585
Phase	fliH	452	0.007975	747	0.010018
Phase	gltL	453	0.007966	194	0.015456
Phase	mltC	454	0.007965	68	0.019948
Phase	yebB	455	0.007964	764	0.009957
Phase	dmsA	456	0.007963	562	0.01118
Phase	dam	457	0.007958	291	0.01395
Phase	flgG	458	0.007952	1221	0.007895
Phase	yeaR	459	0.007943	751	0.010006
Phase	psiE	460	0.007935	1003	0.008794
Phase	ybcN	461	0.007934	856	0.009448
Phase	yghB	462	0.00793	258	0.014333
Phase	sgcR	463	0.007925	528	0.011464
Phase	gltK	464	0.007915	376	0.012987
Phase	yrbG	465	0.007914	761	0.009962
Phase	lnt	466	0.007905	749	0.010014
Phase	chaC	467	0.007903	208	0.015189
Phase	cbrA	468	0.007901	802	0.009702
Phase	dcuD	469	0.007898	1842	0.006028
Phase	eutM	470	0.007885	381	0.012957
Phase	yeeO	471	0.007882	1023	0.008705
Phase	ycgL	472	0.007882	1166	0.00811
Phase	rutA	473	0.007879	326	0.01349
Phase	ycgY	474	0.007877	983	0.008909
Phase	ansB	475	0.007873	1526	0.00695
Phase	frlR	476	0.007864	242	0.014512
Phase	ygfZ	477	0.00786	1724	0.006343
Phase	rpmF	478	0.007858	783	0.009843
Phase	torR	479	0.007853	369	0.013023
Phase	ybiV	480	0.007845	530	0.011448
Phase	hydN	481	0.00784	383	0.012957
Phase	pepA	482	0.00784	1613	0.006647
Phase	yacC	483	0.007838	1429	0.007202
Phase	nadR	484	0.007829	1248	0.007793
Phase	damX	485	0.007826	345	0.013249
Phase	ydhO	486	0.007813	1050	0.008563
Phase	puuE	487	0.007811	1094	0.008381
Phase	hofN	488	0.00781	527	0.011464
Phase	mnmC	489	0.007809	707	0.010263
Phase	yfeA	490	0.007803	645	0.010619
Phase	nhaB	491	0.007795	266	0.014256
Phase	yfgO	492	0.007795	334	0.013414
Phase	mdoB	493	0.007789	1239	0.007823
Phase	yfdO	494	0.007779	2386	0.004839
Phase	yfaP	495	0.007777	958	0.008988
Phase	yedS_1	496	0.007768	586	0.010979
Phase	yjaB	497	0.00776	222	0.014906
Phase	cysC	498	0.007757	1805	0.006119
Phase	ebgA	499	0.007746	1012	0.008751
Phase	entF	500	0.007743	675	0.010444
Phase	ldcA	501	0.007735	229	0.014816
Phase	argC	502	0.007733	29	0.025429
Phase	mrcB	503	0.007725	647	0.010609
Phase	frdB	504	0.00772	534	0.011372
Phase	waaC	505	0.007718	679	0.010415
Phase	lon	506	0.007712	849	0.009489
Phase	rspB	507	0.007711	739	0.010037
Phase	iscU	508	0.00771	1618	0.006639
Phase	ugpA	509	0.007706	472	0.012019
Phase	bcp	510	0.007705	214	0.015029
Phase	oppD	511	0.007703	82	0.019033
Phase	eutQ	512	0.007703	285	0.013993
Phase	yhdW	513	0.007697	894	0.009234
Phase	fadH	514	0.007695	344	0.013255
Phase	yjhU	515	0.007694	263	0.014292
Phase	pyrE	516	0.00769	324	0.013506
Phase	thrS	517	0.007685	416	0.01268
Phase	crcB	518	0.007674	1117	0.008298
Phase	yfcF	519	0.007669	515	0.011647
Phase	yidF	520	0.007667	284	0.014029
Phase	typA	521	0.007662	1196	0.008
Phase	yaiO	522	0.007662	787	0.009819
Phase	cho	523	0.00766	205	0.015262
Phase	yhbE	524	0.007658	418	0.012643
Phase	ydhJ	525	0.007654	396	0.012833
Phase	secY	526	0.007646	372	0.013013
Phase	ebgR	527	0.007645	223	0.014883
Phase	cobC	528	0.007641	429	0.012411
Phase	yhhZ	529	0.00764	1669	0.006493
Phase	tdcE	530	0.007637	159	0.016282
Phase	pdxA	531	0.007622	692	0.010336
Phase	eco	532	0.007609	388	0.012917
Phase	ygfB	533	0.007598	535	0.011355
Phase	tamA	534	0.007577	721	0.010148
Phase	acnB	535	0.007574	57	0.020691
Phase	qseC	536	0.007573	206	0.01526
Phase	ftnB	537	0.007572	733	0.010083
Phase	trmA	538	0.007571	796	0.009744
Phase	dapE	539	0.007569	636	0.010657
Phase	abgR	540	0.00756	1273	0.007689
Phase	yeaW	541	0.007552	879	0.009327
Phase	secE	542	0.00754	446	0.012254
Phase	aldB	543	0.007527	1929	0.005818
Phase	nikA	544	0.007526	433	0.012376
Phase	proW	545	0.007512	2333	0.004924
Phase	murR	546	0.0075	152	0.016451
Phase	b0725	547	0.007492	868	0.009388
Phase	ybdG	548	0.007489	1130	0.00823
Phase	ybjD	549	0.007487	886	0.009279
Phase	grxB	550	0.007481	970	0.008946
Phase	yjjJ	551	0.007481	406	0.01273
Phase	yceK	552	0.007478	673	0.010472
Phase	ybaP	553	0.007478	682	0.010382
Phase	pdxH	554	0.007477	450	0.012207
Phase	rtcR	555	0.007475	613	0.010831
Phase	glvC	556	0.007472	741	0.010035
Phase	ybaV	557	0.00747	195	0.015443
Phase	rayT	558	0.00747	327	0.013476
Phase	yecD	559	0.00747	272	0.014164
Phase	yegW	560	0.007468	390	0.012892
Phase	guaB	561	0.007467	209	0.015165
Phase	pcnB	562	0.007463	459	0.012145
Phase	mraZ	563	0.007459	995	0.008863
Phase	phnJ	564	0.007455	572	0.011087
Phase	yggX	565	0.007455	2746	0.004024
Phase	lldP	566	0.00745	710	0.010252
Phase	maeB	567	0.007443	957	0.008994
Phase	menA	568	0.007439	531	0.011437
Phase	ompA	569	0.007437	713	0.010231
Phase	lldD	570	0.007437	553	0.011228
Phase	yjhC	571	0.007436	1262	0.00774
Phase	treR	572	0.007434	268	0.014236
Phase	rph	573	0.007429	1172	0.008088
Phase	ssuB	574	0.007428	1362	0.007417
Phase	yaiA	575	0.007412	851	0.009476
Phase	flgL	576	0.007411	702	0.010288
Phase	yfjL	577	0.007408	670	0.010483
Phase	yieP	578	0.007408	1375	0.007389
Phase	cfa	579	0.007404	135	0.016799
Phase	apaG	580	0.007402	1158	0.00813
Phase	brnQ	581	0.0074	538	0.011292
Phase	wzxE	582	0.007388	523	0.011551
Phase	ydhR	583	0.007386	716	0.01019
Phase	yfaY	584	0.007386	949	0.009021
Phase	secB	585	0.007384	693	0.010334
Phase	yqiC	586	0.007379	2586	0.004371
Phase	insC-1	587	0.007377	1738	0.006298
Phase	ydgC	588	0.00737	1539	0.0069
Phase	yegZ	589	0.007368	146	0.016535
Phase	talB	590	0.007365	340	0.013329
Phase	lhr	591	0.007358	455	0.012166
Phase	eutT	592	0.007357	1041	0.008629
Phase	fliR	593	0.007353	1197	0.007995
Phase	hisA	594	0.007353	485	0.011842
Phase	yfiP	595	0.007348	831	0.009554
Phase	tusE	596	0.007337	1110	0.008318
Phase	ybjK	597	0.007333	593	0.010921
Phase	hlpA	598	0.007328	339	0.013381
Phase	yigZ	599	0.007326	704	0.01027
Phase	yegJ	600	0.007323	839	0.009534
Phase	paaC	601	0.007322	575	0.011077
Phase	ygcU	602	0.007321	1471	0.007089
Phase	dadA	603	0.007316	889	0.009255
Phase	yjgZ	604	0.007313	688	0.01035
Phase	nagK	605	0.007312	139	0.016726
Phase	ydeP	606	0.007312	522	0.011562
Phase	potI	607	0.00731	336	0.013388
Phase	ftsI	608	0.00731	996	0.008857
Phase	lsrB	609	0.007307	699	0.010317
Phase	gltJ	610	0.007305	337	0.013385
Phase	ccmA	611	0.007303	296	0.013872
Phase	ydhW	612	0.007298	1107	0.008348
Phase	hyfG	613	0.007291	598	0.010901
Phase	ptsH	614	0.007286	829	0.00958
Phase	ftsX	615	0.007274	357	0.013144
Phase	rlmD	616	0.007271	2753	0.004009
Phase	atpA	617	0.007262	245	0.014484
Phase	yffO	618	0.00726	532	0.011424
Phase	sad	619	0.007251	890	0.009254
Phase	ulaB	620	0.007248	248	0.0144
Phase	aceB	621	0.007237	230	0.014815
Phase	ybbL	622	0.007234	431	0.01239
Phase	lpxC	623	0.007231	434	0.012371
Phase	glmM	624	0.007216	425	0.012507
Phase	yggC	625	0.007215	853	0.009473
Phase	rhaS	626	0.007204	470	0.012032
Phase	dicB	627	0.007203	424	0.012528
Phase	tbpA	628	0.007201	1753	0.00627
Phase	xdhB	629	0.007199	769	0.009943
Phase	torC	630	0.007179	940	0.009053
Phase	ybaB	631	0.007177	1404	0.007276
Phase	fhuE	632	0.007173	556	0.011215
Phase	hyfE	633	0.007173	648	0.010609
Phase	gatD	634	0.007171	504	0.011715
Phase	ydiP	635	0.007155	658	0.010543
Phase	wbbJ	636	0.007153	328	0.01347
Phase	yadH	637	0.007152	449	0.01223
Phase	mngR	638	0.007152	1106	0.008351
Phase	yfdX	639	0.00715	807	0.00967
Phase	mdtA	640	0.007149	290	0.013971
Phase	adiC	641	0.007146	939	0.009058
Phase	fabG	642	0.007143	413	0.012718
Phase	treB	643	0.007142	1010	0.008752
Phase	nudE	644	0.007141	1650	0.006557
Phase	ybcC	645	0.007141	554	0.011225
Phase	frlB	646	0.007139	464	0.012085
Phase	ydeQ	647	0.007133	709	0.010254
Phase	panE	648	0.007128	305	0.013717
Phase	yjdL	649	0.007128	1062	0.00851
Phase	ascF	650	0.007125	591	0.01093
Phase	glpT	651	0.007106	1942	0.005789
Phase	feaR	652	0.007101	695	0.010328
Phase	recD	653	0.007099	706	0.010263
Phase	ybaE	654	0.007094	400	0.012794
Phase	yhfL	655	0.007086	899	0.009214
Phase	mprA	656	0.007082	1286	0.00765
Phase	loiP	657	0.007075	2406	0.004789
Phase	ptrA	658	0.007067	798	0.009724
Phase	glgX	659	0.007065	506	0.011713
Phase	paaJ	660	0.007061	1836	0.006041
Phase	yggM	661	0.007061	661	0.010525
Phase	hofO	662	0.007051	774	0.009893
Phase	cusA	663	0.007048	603	0.01087
Phase	gltS	664	0.007036	384	0.012957
Phase	flu	665	0.007033	1298	0.007603
Phase	bluF	666	0.00703	442	0.012292
Phase	ddpA	667	0.007029	649	0.010605
Phase	yahN	668	0.007025	732	0.010086
Phase	gatA	669	0.007024	415	0.012681
Phase	yqiI	670	0.007017	842	0.009525
Phase	mrdB	671	0.007014	574	0.011082
Phase	malM	672	0.007013	857	0.00944
Phase	ygjR	673	0.007004	526	0.011499
Phase	sxy	674	0.007004	321	0.013536
Phase	lpxH	675	0.006998	1006	0.008763
Phase	yjgW	676	0.006996	677	0.010427
Phase	ycgG	677	0.006994	948	0.009023
Phase	ylbE_2	678	0.006988	2232	0.005157
Phase	kdsD	679	0.006978	697	0.010323
Phase	nohA	680	0.00697	712	0.010239
Phase	ydiR	681	0.006967	800	0.009721
Phase	yfgG	682	0.006962	1885	0.005928
Phase	bcsE	683	0.006959	343	0.013257
Phase	plsX	684	0.00695	540	0.011289
Phase	csgG	685	0.006949	784	0.009831
Phase	lptB	686	0.006947	408	0.01273
Phase	yfcI	687	0.006946	614	0.010826
Phase	uvrD	688	0.006944	759	0.009969
Phase	ilvA	689	0.006935	516	0.011621
Phase	xanQ	690	0.006931	633	0.010679
Phase	glnE	691	0.006931	827	0.009589
Phase	fldA	692	0.006915	1105	0.008352
Phase	nudL	693	0.006903	407	0.01273
Phase	yiaG	694	0.006902	260	0.014308
Phase	recJ	695	0.0069	794	0.009778
Phase	rraA	696	0.006897	641	0.01063
Phase	yejK	697	0.006896	1227	0.00788
Phase	holA	698	0.006896	367	0.01305
Phase	waaK	699	0.006893	362	0.013105
Phase	uhpC	700	0.006891	1140	0.008203
Phase	syd	701	0.006889	1750	0.006284
Phase	relB	702	0.006888	1126	0.008239
Phase	yfhM	703	0.006883	973	0.008931
Phase	radA	704	0.006878	577	0.011072
Phase	malZ	705	0.006874	1420	0.007226
Phase	polB	706	0.006873	651	0.010581
Phase	yfdH	707	0.006859	1198	0.00799
Phase	kdgK	708	0.006859	840	0.00953
Phase	osmY	709	0.006859	1690	0.006434
Phase	rlmG	710	0.006858	456	0.01216
Phase	ccmF	711	0.006845	341	0.013306
Phase	ydaV	712	0.006844	1143	0.008187
Phase	uhpB	713	0.006842	935	0.009082
Phase	ilvD	714	0.006839	454	0.012171
Phase	parC	715	0.006829	872	0.009369
Phase	fecE	716	0.006829	539	0.011291
Phase	purF	717	0.006824	1597	0.006709
Phase	csdA	718	0.006821	805	0.009682
Phase	abgA	719	0.006821	1475	0.007077
Phase	yffP	720	0.006821	297	0.013862
Phase	yghW	721	0.006815	1648	0.006557
Phase	rzpQ	722	0.006811	634	0.010677
Phase	yoaD	723	0.006809	903	0.0092
Phase	ydjG	724	0.006806	828	0.009584
Phase	modF	725	0.006792	817	0.009627
Phase	aaeR	726	0.006791	548	0.01124
Phase	yeaH	727	0.00679	537	0.011292
Phase	yhjC	728	0.006788	616	0.010816
Phase	dsdA	729	0.006785	904	0.009192
Phase	rhtB	730	0.006779	835	0.009542
Phase	yceM	731	0.006775	580	0.011031
Phase	epmA	732	0.00677	788	0.009813
Phase	purD	733	0.006761	992	0.00888
Phase	ydcR	734	0.006757	597	0.010907
Phase	dkgB	735	0.006748	430	0.012398
Phase	yafS	736	0.006747	1046	0.008583
Phase	livM	737	0.006746	1781	0.006181
Phase	htrL	738	0.006744	596	0.010909
Phase	yodC	739	0.006741	518	0.011602
Phase	arpB_2	740	0.00674	873	0.009361
Phase	speC	741	0.006728	724	0.010136
Phase	yiaV	742	0.006726	814	0.009635
Phase	lacA	743	0.006726	1257	0.007753
Phase	pbpG	744	0.006726	483	0.011901
Phase	nirD	745	0.006726	409	0.01273
Phase	envY	746	0.006725	2359	0.004888
Phase	metH	747	0.00672	808	0.009668
Phase	yfdN	748	0.006714	1098	0.008374
Phase	ratB	749	0.006708	966	0.008961
Phase	ydcU	750	0.006706	812	0.009655
Phase	sgcC	751	0.006703	928	0.0091
Phase	yfhG	752	0.006695	493	0.011816
Phase	kdpC	753	0.006694	977	0.008924
Phase	yajO	754	0.006692	1252	0.007779
Phase	nudK	755	0.006689	2026	0.005626
Phase	argB	756	0.006685	505	0.011714
Phase	prkB	757	0.006682	319	0.013566
Phase	insN-1	758	0.00668	1238	0.00783
Phase	ninE	759	0.006678	1008	0.008754
Phase	ydiO	760	0.006669	2127	0.005408
Phase	yiaK	761	0.006668	622	0.010774
Phase	sseB	762	0.006667	578	0.011066
Phase	pgl	763	0.006664	738	0.010038
Phase	yahD	764	0.006661	1033	0.008649
Phase	nuoC	765	0.00666	288	0.013973
Phase	gcvP	766	0.006648	1380	0.007362
Phase	queE	767	0.006638	1064	0.008507
Phase	trmL	768	0.006638	304	0.013719
Phase	fadR	769	0.006638	760	0.009963
Phase	yrfF	770	0.006634	753	0.009992
Phase	malP	771	0.006622	496	0.011758
Phase	gatC	772	0.006622	211	0.015081
Phase	agaS	773	0.006618	719	0.010166
Phase	yfdY	774	0.006617	2652	0.004235
Phase	ravA	775	0.006611	681	0.0104
Phase	atoB	776	0.00661	311	0.01366
Phase	ppiD	777	0.006607	698	0.010319
Phase	chiP	778	0.006606	1187	0.008043
Phase	ftsW	779	0.006604	766	0.009951
Phase	tpr	780	0.006603	711	0.010251
Phase	nikE	781	0.006599	630	0.010724
Phase	pepN	782	0.006599	865	0.009406
Phase	waaQ	783	0.006598	559	0.011191
Phase	yhaB	784	0.006595	1504	0.007008
Phase	hsrA	785	0.006594	674	0.010447
Phase	fliP	786	0.006594	726	0.010117
Phase	thiE	787	0.006594	1076	0.00846
Phase	torA	788	0.006589	864	0.009408
Phase	apaH	789	0.006587	1303	0.007592
Phase	pta	790	0.006584	1148	0.008163
Phase	hslR	791	0.006581	2341	0.004913
Phase	rimM	792	0.006572	1417	0.007234
Phase	ydiZ	793	0.006557	2120	0.005417
Phase	yggT	794	0.006555	546	0.011269
Phase	yrdB	795	0.006555	1090	0.008396
Phase	dnaE	796	0.006553	920	0.009127
Phase	yfeH	797	0.00655	655	0.01056
Phase	metK	798	0.00655	1399	0.007288
Phase	ulaR	799	0.006548	350	0.01322
Phase	ybdH	800	0.006539	1084	0.008435
Phase	eaeH	801	0.006537	631	0.010707
Phase	ybcY	802	0.006533	1524	0.006959
Phase	purP	803	0.00653	843	0.009515
Phase	eutH	804	0.006524	565	0.011166
Phase	glpA	805	0.00652	2162	0.005341
Phase	yihD	806	0.006516	1477	0.007075
Phase	ydaU	807	0.006514	1373	0.007393
Phase	glnD	808	0.006511	810	0.009663
Phase	ppc	809	0.006509	500	0.011748
Phase	bglJ	810	0.006508	1210	0.007951
Phase	ynjA	811	0.006505	551	0.011228
Phase	betA	812	0.006505	718	0.010173
Phase	feaB	813	0.006505	1993	0.005679
Phase	ydfA	814	0.006503	1195	0.008004
Phase	rnr	815	0.006497	1109	0.008319
Phase	yieL	816	0.006495	659	0.01053
Phase	trpS	817	0.006495	1208	0.007955
Phase	yfeZ	818	0.006494	729	0.010101
Phase	zraR	819	0.006494	279	0.014092
Phase	rpsB	820	0.006492	276	0.014108
Phase	uidB	821	0.006483	1369	0.007406
Phase	yedN_1	822	0.006478	1170	0.008097
Phase	alpA	823	0.006475	1391	0.007302
Phase	hemN	824	0.006473	1226	0.007881
Phase	gstB	825	0.006462	1808	0.006114
Phase	nusG	826	0.006439	482	0.011901
Phase	clcA	827	0.006438	789	0.009806
Phase	glmU	828	0.006434	1794	0.006144
Phase	recB	829	0.006432	519	0.011575
Phase	sdaC	830	0.006431	1174	0.008085
Phase	otsB	831	0.006428	499	0.01175
Phase	thiD	832	0.006423	1070	0.008478
Phase	tsgA	833	0.006422	968	0.008951
Phase	katE	834	0.006422	2003	0.005666
Phase	rcnA	835	0.006418	965	0.008965
Phase	ydfJ	836	0.006418	437	0.012349
Phase	rmuC	837	0.006417	727	0.010117
Phase	gatB	838	0.006417	463	0.012092
Phase	ppdC	839	0.006413	897	0.009222
Phase	waaG	840	0.006404	683	0.010378
Phase	fimD	841	0.006403	701	0.010309
Phase	sucB	842	0.0064	1044	0.008597
Phase	gutM	843	0.006391	361	0.013117
Phase	hslO	844	0.006387	1782	0.006176
Phase	eutJ	845	0.006384	1071	0.008473
Phase	nfrA	846	0.006384	1718	0.006363
Phase	pstB	847	0.006383	567	0.011154
Phase	dksA	848	0.006382	1242	0.007813
Phase	rlmM	849	0.006373	436	0.012352
Phase	menC	850	0.00636	1133	0.008224
Phase	rpsH	851	0.006356	2215	0.005192
Phase	fhuB	852	0.006356	813	0.009642
Phase	yjeP	853	0.006351	180	0.015686
Phase	ytjB	854	0.00633	621	0.010782
Phase	torT	855	0.00633	529	0.011452
Phase	qseB	856	0.00633	606	0.010856
Phase	dnaT	857	0.00633	607	0.010856
Phase	kgtP	858	0.006328	441	0.012292
Phase	mdtQ	859	0.006327	644	0.010619
Phase	gsiC	860	0.006319	609	0.010847
Phase	rpsM	861	0.006317	484	0.011871
Phase	udk	862	0.006312	1246	0.007799
Phase	ylbF	863	0.006311	955	0.008997
Phase	mepA	864	0.006311	624	0.010764
Phase	mutL	865	0.006309	1005	0.008768
Phase	yegE	866	0.006305	1019	0.008727
Phase	leuS	867	0.006305	830	0.009559
Phase	yodD	868	0.006304	964	0.008966
Phase	fhuA	869	0.006288	867	0.009398
Phase	ylbG	870	0.006277	312	0.013651
Phase	fadK	871	0.006274	1250	0.007785
Phase	narX	872	0.006273	656	0.010553
Phase	yzgL	873	0.006268	615	0.01082
Phase	aspS	874	0.006267	1371	0.007404
Phase	potD	875	0.006264	687	0.010351
Phase	prc	876	0.006263	392	0.012879
Phase	yjbH	877	0.006262	1592	0.006722
Phase	yiiD	878	0.00626	714	0.010196
Phase	mpl	879	0.00626	1492	0.00704
Phase	thrL	880	0.006256	822	0.009612
Phase	murA	881	0.006254	990	0.008884
Phase	mobB	882	0.006252	397	0.01283
Phase	alaA	883	0.00625	1982	0.005693
Phase	norV	884	0.006248	952	0.009017
Phase	dinG	885	0.006242	758	0.00997
Phase	yagG	886	0.006232	757	0.009971
Phase	cpdB	887	0.006229	1928	0.005831
Phase	glpG	888	0.006228	1027	0.008675
Phase	mtgA	889	0.006226	1244	0.007806
Phase	mhpR	890	0.006219	1030	0.008669
Phase	fsaA	891	0.006214	542	0.01128
Phase	mscS	892	0.006211	428	0.012483
Phase	hybF	893	0.006204	2698	0.004133
Phase	ymbA	894	0.006203	1994	0.005675
Phase	hns	895	0.0062	978	0.008923
Phase	ydfX	896	0.006198	936	0.009063
Phase	uxuA	897	0.006195	308	0.013678
Phase	ssrS	898	0.006193	602	0.01087
Phase	eamB	899	0.006188	1199	0.007988
Phase	yfcR	900	0.006186	768	0.009944
Phase	yjaG	901	0.006183	1954	0.005757
Phase	ybdF	902	0.00618	1388	0.007311
Phase	waaF	903	0.006178	600	0.010886
Phase	ybaY	904	0.006177	1176	0.008077
Phase	livF	905	0.006171	1274	0.00768
Phase	ybiY	906	0.006167	1609	0.006658
Phase	ygbK	907	0.006166	1042	0.008603
Phase	ygaU	908	0.006162	1342	0.00746
Phase	ydiH	909	0.006161	1266	0.007735
Phase	ydcO	910	0.006161	834	0.009548
Phase	hpt	911	0.006158	1352	0.007431
Phase	xylF	912	0.006158	1014	0.008738
Phase	hisG	913	0.006157	1451	0.007134
Phase	tfaX	914	0.006152	792	0.009789
Phase	ynjC	915	0.006151	981	0.008913
Phase	rffH	916	0.006145	2292	0.005022
Phase	xylE	917	0.006135	1108	0.00834
Phase	yjeI	918	0.006131	635	0.010663
Phase	fucO	919	0.006128	795	0.009777
Phase	moaC	920	0.006124	1164	0.008111
Phase	ybjG	921	0.006123	1310	0.007562
Phase	nfi	922	0.006118	947	0.009027
Phase	ccmD	923	0.006114	122	0.017449
Phase	yfcT	924	0.006112	1074	0.008468
Phase	btuF	925	0.006112	979	0.00892
Phase	ychA	926	0.006111	387	0.012917
Phase	prpC	927	0.006108	1445	0.007157
Phase	ykgG	928	0.006103	1113	0.00831
Phase	phoU	929	0.006102	1562	0.006811
Phase	dpiB	930	0.006098	1742	0.006291
Phase	ygjJ	931	0.006089	984	0.008908
Phase	iap	932	0.006086	858	0.00944
Phase	yeaD	933	0.006085	1294	0.007617
Phase	gltB	934	0.00608	72	0.019815
Phase	dmlA	935	0.006073	912	0.009166
Phase	yjhF	936	0.006072	1136	0.00822
Phase	phr	937	0.006068	557	0.011194
Phase	ydhL	938	0.006068	625	0.010763
Phase	yifN	939	0.006067	1364	0.007416
Phase	thiG	940	0.006066	478	0.011976
Phase	betT	941	0.006066	932	0.009091
Phase	yhcC	942	0.006066	734	0.010083
Phase	yijD	943	0.00606	871	0.009374
Phase	yeaQ	944	0.006057	954	0.008998
Phase	eutL	945	0.006051	1598	0.006708
Phase	ycjR	946	0.006047	1945	0.005776
Phase	ascB	947	0.006045	915	0.009147
Phase	acrD	948	0.006044	1116	0.008304
Phase	dhaK	949	0.006043	2189	0.005255
Phase	ompW	950	0.006035	1072	0.008471
Phase	ycaI	951	0.006026	2793	0.003933
Phase	tpx	952	0.006024	1822	0.00607
Phase	yggR	953	0.006023	513	0.011656
Phase	yfiL	954	0.006018	742	0.010033
Phase	phoH	955	0.006017	2200	0.005229
Phase	ybeM_2	956	0.006011	2203	0.005225
Phase	rbsC	957	0.00601	756	0.009978
Phase	nemA	958	0.006009	818	0.009617
Phase	znuC	959	0.006007	836	0.009539
Phase	panF	960	0.006004	767	0.009948
Phase	yijE	961	0.006004	1299	0.007602
Phase	livK	962	0.006003	640	0.010639
Phase	yedP	963	0.006003	1144	0.008178
Phase	rplX	964	0.005999	1478	0.007072
Phase	infC	965	0.005995	471	0.012028
Phase	ybgQ	966	0.005992	2109	0.005437
Phase	ydiF	967	0.00599	1670	0.006492
Phase	entE	968	0.005989	520	0.011572
Phase	cysE	969	0.005985	1075	0.008465
Phase	paaH	970	0.005984	2084	0.005483
Phase	dicC	971	0.005984	629	0.010734
Phase	yccM	972	0.005976	797	0.009742
Phase	glnG	973	0.005975	657	0.010544
Phase	kdsB	974	0.005974	815	0.009635
Phase	kefB	975	0.005967	878	0.009335
Phase	cra	976	0.005966	960	0.008984
Phase	yeiS	977	0.005963	1223	0.007888
Phase	paaB	978	0.005962	725	0.010124
Phase	yibJ	979	0.005957	1011	0.008751
Phase	b0309	980	0.005957	1049	0.00857
Phase	rpoN	981	0.005952	612	0.010836
Phase	ycdX	982	0.005943	1306	0.007583
Phase	slyD	983	0.005943	116	0.017693
Phase	ybeU	984	0.00594	2502	0.004541
Phase	yihW	985	0.005937	508	0.011694
Phase	nudC	986	0.005937	368	0.013033
Phase	yccU	987	0.005935	1100	0.008366
Phase	pbl	988	0.005929	2464	0.004642
Phase	ecpB	989	0.005915	2238	0.005152
Phase	yejO	990	0.00591	959	0.008988
Phase	galS	991	0.005906	770	0.009913
Phase	ddpF	992	0.005906	1411	0.007245
Phase	rfbB	993	0.005906	820	0.009614
Phase	rpsI	994	0.005903	1169	0.008099
Phase	ydbA_2	995	0.005898	646	0.010619
Phase	ygiD	996	0.005893	585	0.010985
Phase	envZ	997	0.005892	1334	0.007478
Phase	lplA	998	0.005892	382	0.012957
Phase	psuK	999	0.005887	1283	0.007657
Phase	yhbY	1000	0.005878	2051	0.005569
Phase	yzcX	1001	0.005877	1077	0.008459
Phase	rzpD	1002	0.005875	1085	0.008413
Phase	epmC	1003	0.005874	566	0.011156
Phase	yahG	1004	0.005872	2248	0.005124
Phase	yejF	1005	0.005872	1501	0.007012
Phase	dcm	1006	0.005872	1793	0.006149
Phase	alsK	1007	0.005869	497	0.011754
Phase	yeeE	1008	0.005865	2760	0.004
Phase	alr	1009	0.005863	487	0.01184
Phase	insO-1	1010	0.005863	918	0.009137
Phase	cusR	1011	0.00586	916	0.009145
Phase	tqsA	1012	0.005859	804	0.009686
Phase	rrsH	1013	0.005855	536	0.01132
Phase	dnaN	1014	0.005848	866	0.009403
Phase	hemD	1015	0.005848	786	0.009823
Phase	recG	1016	0.005846	592	0.010925
Phase	tdcR	1017	0.005844	717	0.010178
Phase	yqjK	1018	0.005839	2225	0.005169
Phase	prs	1019	0.005837	1590	0.006728
Phase	yafE	1020	0.005835	1052	0.008558
Phase	waaY	1021	0.005834	462	0.012107
Phase	mdoG	1022	0.005833	1880	0.005941
Phase	manY	1023	0.005832	564	0.011176
Phase	yciV	1024	0.005827	1461	0.007108
Phase	casA	1025	0.005819	1154	0.008146
Phase	sieB	1026	0.005819	2410	0.004784
Phase	yigA	1027	0.005816	1436	0.007191
Phase	fadE	1028	0.005816	1538	0.006911
Phase	ybjC	1029	0.005813	2197	0.00523
Phase	afuB	1030	0.005812	921	0.009124
Phase	narG	1031	0.005811	2103	0.00545
Phase	fliE	1032	0.00581	1340	0.007465
Phase	bcsF	1033	0.00581	1502	0.00701
Phase	yhbX	1034	0.005808	1256	0.007758
Phase	pqiB	1035	0.005806	1056	0.008532
Phase	dacD	1036	0.005805	595	0.010914
Phase	yobB	1037	0.005804	1002	0.008801
Phase	mgrB	1038	0.005801	2368	0.004867
Phase	lomR_1	1039	0.0058	2751	0.004014
Phase	tesB	1040	0.005799	874	0.009357
Phase	intA	1041	0.005798	1578	0.006753
Phase	ppdB	1042	0.005797	1127	0.008237
Phase	folM	1043	0.005791	221	0.01494
Phase	flxA	1044	0.005787	690	0.010337
Phase	proA	1045	0.005783	1225	0.007884
Phase	malX	1046	0.005782	1384	0.007347
Phase	yagN	1047	0.005777	2369	0.004866
Phase	fabA	1048	0.005776	3186	0.003202
Phase	rssB	1049	0.00577	1132	0.008225
Phase	purB	1050	0.005769	1121	0.008274
Phase	lacI	1051	0.005767	1091	0.008393
Phase	yidH	1052	0.005766	1053	0.00855
Phase	lsrA	1053	0.005764	423	0.012532
Phase	yehB	1054	0.005754	1636	0.006597
Phase	malS	1055	0.005754	991	0.008881
Phase	atpE	1056	0.005754	1329	0.007503
Phase	ispF	1057	0.005744	1189	0.008033
Phase	mhpE	1058	0.005742	1057	0.008531
Phase	ccmH	1059	0.005732	1122	0.008273
Phase	yceB	1060	0.005728	763	0.00996
Phase	nlpD	1061	0.005728	2849	0.003841
Phase	ydhX	1062	0.005724	460	0.012139
Phase	aroP	1063	0.005723	1733	0.006305
Phase	ydiQ	1064	0.005722	549	0.011233
Phase	mltD	1065	0.005718	2655	0.00423
Phase	yicG	1066	0.005717	951	0.009019
Phase	purN	1067	0.005717	1157	0.008132
Phase	ydcL	1068	0.005714	988	0.008896
Phase	moeB	1069	0.005713	1051	0.008562
Phase	yjbB	1070	0.005711	1632	0.006606
Phase	yeaM	1071	0.005707	495	0.011798
Phase	rlmC	1072	0.005701	837	0.009538
Phase	ykgE	1073	0.005698	1231	0.007861
Phase	bacA	1074	0.005697	1511	0.006996
Phase	glyU	1075	0.005692	1951	0.005759
Phase	yajD	1076	0.005691	1873	0.005964
Phase	ugpC	1077	0.005687	601	0.010876
Phase	hofM	1078	0.005685	861	0.009421
Phase	cyoD	1079	0.005675	1349	0.007439
Phase	pykA	1080	0.005674	329	0.013465
Phase	yojI	1081	0.005674	1097	0.008376
Phase	citF	1082	0.005674	844	0.009513
Phase	spy	1083	0.005674	2195	0.005237
Phase	napC	1084	0.005674	806	0.009676
Phase	holB	1085	0.005672	1020	0.008724
Phase	endA	1086	0.005672	1093	0.008381
Phase	idnT	1087	0.005671	1633	0.006602
Phase	yafZ	1088	0.005667	1406	0.007271
Phase	cysG	1089	0.005664	488	0.011837
Phase	ynfA	1090	0.005663	664	0.010518
Phase	rhlB	1091	0.005662	1350	0.007439
Phase	yphD	1092	0.005662	1610	0.006654
Phase	ydeA	1093	0.005661	501	0.011743
Phase	ttdR	1094	0.005661	1104	0.008358
Phase	ssb	1095	0.005658	275	0.014123
Phase	rffD	1096	0.005652	793	0.009784
Phase	pabA	1097	0.005651	1339	0.007467
Phase	yghD	1098	0.005646	772	0.009908
Phase	tolA	1099	0.005646	777	0.00987
Phase	yhhQ	1100	0.005642	863	0.009413
Phase	yeaN	1101	0.00564	1087	0.008404
Phase	mntH	1102	0.005638	2297	0.005016
Phase	hcaR	1103	0.00563	1858	0.005992
Phase	yjeN	1104	0.005624	1482	0.00706
Phase	yibL	1105	0.005621	1460	0.007109
Phase	rfbD	1106	0.005619	1802	0.006128
Phase	hyfJ	1107	0.005614	1230	0.007864
Phase	yqiJ	1108	0.005611	1114	0.008307
Phase	entH	1109	0.00561	2174	0.005294
Phase	allE	1110	0.005605	1372	0.007398
Phase	phnI	1111	0.005604	1004	0.008773
Phase	mrp	1112	0.005603	1168	0.008107
Phase	secA	1113	0.0056	799	0.009721
Phase	dnaG	1114	0.005599	1737	0.006298
Phase	fumA	1115	0.005593	1259	0.007746
Phase	tktB	1116	0.005587	823	0.009612
Phase	yjaH	1117	0.005587	1269	0.007717
Phase	nhoA	1118	0.005584	1331	0.0075
Phase	yjbE	1119	0.005583	875	0.009355
Phase	yoaA	1120	0.00558	1165	0.00811
Phase	yfcS	1121	0.00558	1129	0.008232
Phase	mtlA	1122	0.005577	1268	0.00772
Phase	ppsR	1123	0.005574	781	0.009856
Phase	polA	1124	0.005571	544	0.011275
Phase	tpiA	1125	0.005571	653	0.010575
Phase	yfdG	1126	0.005571	1447	0.007154
Phase	pinR	1127	0.005571	2064	0.005536
Phase	wcaM	1128	0.005571	1060	0.00852
Phase	secM	1129	0.005568	1214	0.007926
Phase	ubiD	1130	0.005562	1919	0.005863
Phase	aroB	1131	0.00556	1022	0.008709
Phase	mutM	1132	0.005559	380	0.012961
Phase	ydfD	1133	0.005558	1234	0.007852
Phase	ycjP	1134	0.005555	2270	0.005064
Phase	yiaM	1135	0.005554	1293	0.007622
Phase	yjiJ	1136	0.005552	1119	0.008281
Phase	kduD	1137	0.005546	779	0.009863
Phase	ykfJ	1138	0.005546	1217	0.007919
Phase	cobB	1139	0.005546	1418	0.007232
Phase	smrB	1140	0.005543	1275	0.007679
Phase	can	1141	0.00554	1145	0.008178
Phase	ydgA	1142	0.005539	588	0.01096
Phase	ygeW	1143	0.005538	1162	0.008114
Phase	ffs	1144	0.005538	550	0.011231
Phase	tauD	1145	0.005536	801	0.009712
Phase	rpsR	1146	0.005533	374	0.013003
Phase	accA	1147	0.00553	956	0.008997
Phase	yghS	1148	0.005529	1039	0.008638
Phase	yegD	1149	0.005525	848	0.00949
Phase	nuoH	1150	0.005521	1280	0.007665
Phase	basR	1151	0.005519	1278	0.007669
Phase	dgt	1152	0.005516	976	0.008926
Phase	puuP	1153	0.005511	847	0.009497
Phase	galR	1154	0.00551	668	0.010487
Phase	pagB	1155	0.005506	1725	0.006339
Phase	sfmD	1156	0.005505	745	0.010025
Phase	araC	1157	0.005504	1232	0.00786
Phase	cheY	1158	0.0055	605	0.010856
Phase	srlE	1159	0.005498	942	0.009048
Phase	csgE	1160	0.005498	689	0.010343
Phase	infA	1161	0.005497	790	0.0098
Phase	fcl	1162	0.005497	700	0.010314
Phase	nlpA	1163	0.005495	1685	0.006468
Phase	ydjO	1164	0.005492	1120	0.008281
Phase	alsC	1165	0.005489	1327	0.007505
Phase	appY	1166	0.005488	676	0.010439
Phase	rfaS	1167	0.005486	691	0.010337
Phase	glcC	1168	0.00548	1328	0.007504
Phase	elbB	1169	0.005478	1150	0.008157
Phase	cysZ	1170	0.005476	1103	0.008359
Phase	amiB	1171	0.005475	902	0.0092
Phase	casD	1172	0.005474	911	0.009166
Phase	ydaY	1173	0.00547	510	0.011688
Phase	rsmE	1174	0.00547	1688	0.006441
Phase	nrfD	1175	0.00547	2114	0.005428
Phase	thrB	1176	0.005461	1160	0.008118
Phase	mcbR	1177	0.005457	1190	0.008031
Phase	rnt	1178	0.005456	746	0.01002
Phase	dbpA	1179	0.005454	750	0.010013
Phase	atoS	1180	0.005454	1272	0.007696
Phase	ybcJ	1181	0.005452	489	0.011835
Phase	ygiF	1182	0.005452	1088	0.008403
Phase	rihB	1183	0.005452	1337	0.00747
Phase	yddK	1184	0.005448	1767	0.006242
Phase	yajG	1185	0.005447	395	0.012838
Phase	rutC	1186	0.005445	1711	0.006381
Phase	ybhA	1187	0.005444	1684	0.006469
Phase	yfcH	1188	0.005442	386	0.012926
Phase	yncD	1189	0.005438	803	0.009689
Phase	yegI	1190	0.005437	1999	0.00567
Phase	gpmA	1191	0.005418	987	0.008898
Phase	secG	1192	0.005416	2155	0.005351
Phase	relE	1193	0.005413	1829	0.00606
Phase	nlpC	1194	0.005412	2056	0.005547
Phase	yfjQ	1195	0.005406	775	0.009877
Phase	ygbN	1196	0.005405	1525	0.006956
Phase	csgF	1197	0.005402	735	0.010078
Phase	ydiJ	1198	0.005398	1452	0.007134
Phase	yecN	1199	0.005391	1977	0.005714
Phase	rsmG	1200	0.00539	895	0.009231
Phase	yhcH	1201	0.005388	3118	0.003313
Phase	alkA	1202	0.005388	1376	0.007385
Phase	yjcS	1203	0.005388	1617	0.006644
Phase	grpE	1204	0.005388	410	0.012727
Phase	yfjY	1205	0.005386	997	0.008842
Phase	ybgD	1206	0.005381	2321	0.004955
Phase	yedY	1207	0.005381	1430	0.007202
Phase	adhP	1208	0.005381	1194	0.008007
Phase	yjbG	1209	0.005378	1287	0.007645
Phase	glxR	1210	0.005373	2546	0.004448
Phase	copA	1211	0.005371	1871	0.005966
Phase	hrpB	1212	0.005368	934	0.009088
Phase	ccmE	1213	0.005363	1574	0.00677
Phase	yzfA	1214	0.005356	1118	0.008289
Phase	dapD	1215	0.005355	1568	0.006788
Phase	moaA	1216	0.005352	2054	0.005555
Phase	ybhG	1217	0.005352	1201	0.007985
Phase	macA	1218	0.005352	583	0.011013
Phase	treA	1219	0.00535	1338	0.00747
Phase	ftsP	1220	0.005347	1841	0.006028
Phase	amtB	1221	0.005343	791	0.009794
Phase	purR	1222	0.005342	1358	0.007425
Phase	pabC	1223	0.005339	1346	0.007442
Phase	melB	1224	0.005339	1457	0.007114
Phase	galE	1225	0.005333	355	0.013159
Phase	ugpB	1226	0.005333	1644	0.00657
Phase	modC	1227	0.005327	3821	0.001786
Phase	dtpB	1228	0.005327	1082	0.008438
Phase	tyrB	1229	0.005317	3187	0.0032
Phase	atpF	1230	0.005316	570	0.011113
Phase	eutR	1231	0.00531	982	0.008911
Phase	aidB	1232	0.00531	1128	0.008234
Phase	era	1233	0.005309	930	0.009096
Phase	yhgN	1234	0.005305	666	0.01051
Phase	hcr	1235	0.005304	302	0.013794
Phase	acpT	1236	0.005302	728	0.010104
Phase	fabI	1237	0.0053	1584	0.006745
Phase	lrhA	1238	0.005295	1671	0.006489
Phase	fruA	1239	0.005293	611	0.010843
Phase	ymdB	1240	0.00529	967	0.008951
Phase	prfC	1241	0.005289	1567	0.006793
Phase	yjgM	1242	0.005285	1307	0.007581
Phase	mutH	1243	0.005283	773	0.009896
Phase	hycB	1244	0.005274	913	0.009158
Phase	ybaS	1245	0.005273	1209	0.007951
Phase	yggL	1246	0.005273	3346	0.002904
Phase	yphH	1247	0.005272	2179	0.00528
Phase	yhiN	1248	0.005271	545	0.011273
Phase	hyfB	1249	0.005268	1517	0.006982
Phase	btuB	1250	0.005264	2580	0.004383
Phase	yebK	1251	0.005262	1866	0.005975
Phase	ygfT	1252	0.005262	1321	0.007524
Phase	ilvL	1253	0.005258	740	0.010036
Phase	dcp	1254	0.005258	1626	0.006617
Phase	ygbL	1255	0.005255	974	0.008927
Phase	btuR	1256	0.005251	1323	0.007522
Phase	cycA	1257	0.005249	1205	0.007962
Phase	waaP	1258	0.005248	1181	0.008058
Phase	proK	1259	0.005247	2144	0.005377
Phase	sapD	1260	0.005246	1556	0.00684
Phase	yjhH	1261	0.005246	1464	0.0071
Phase	rsmF	1262	0.005245	1211	0.007936
Phase	adk	1263	0.005242	2209	0.005209
Phase	yobD	1264	0.00524	2382	0.004846
Phase	nsrR	1265	0.00524	1101	0.008366
Phase	yafC	1266	0.005237	298	0.013851
Phase	hyfI	1267	0.005235	1115	0.008306
Phase	pcm	1268	0.005233	1479	0.007071
Phase	dusB	1269	0.005223	1900	0.005901
Phase	sgbU	1270	0.005221	1646	0.006564
Phase	waaJ	1271	0.005217	667	0.010494
Phase	ygcP	1272	0.005216	1757	0.006265
Phase	uspG	1273	0.005207	335	0.013411
Phase	yhjV	1274	0.005206	1474	0.007077
Phase	ydeH	1275	0.005205	1184	0.008051
Phase	cmtA	1276	0.005205	3272	0.003045
Phase	phnM	1277	0.005202	826	0.00959
Phase	bssR	1278	0.005202	931	0.009095
Phase	yfiB	1279	0.005202	1177	0.008065
Phase	fkpA	1280	0.005201	877	0.009337
Phase	yadL	1281	0.0052	2662	0.004218
Phase	alsB	1282	0.0052	2399	0.004804
Phase	yeiR	1283	0.005198	1296	0.007616
Phase	ydaN	1284	0.005197	654	0.01056
Phase	murP	1285	0.005195	1661	0.006517
Phase	ydfG	1286	0.005194	1382	0.007359
Phase	ampG	1287	0.005194	1316	0.00754
Phase	rffG	1288	0.005192	1267	0.007727
Phase	ydhB	1289	0.005187	663	0.010521
Phase	grxC	1290	0.005186	1325	0.007517
Phase	msrA	1291	0.005186	1763	0.006253
Phase	yhfU	1292	0.005186	1079	0.008452
Phase	nupX	1293	0.005186	1026	0.008683
Phase	yigI	1294	0.005185	1204	0.007964
Phase	yiaU	1295	0.005178	1025	0.008699
Phase	fecD	1296	0.005176	1405	0.007272
Phase	motB	1297	0.005174	2425	0.004752
Phase	yphC	1298	0.005164	1240	0.007822
Phase	puuR	1299	0.005163	696	0.010328
Phase	mhpC	1300	0.005158	1038	0.008639
Phase	motA	1301	0.005154	1249	0.007789
Phase	ytfJ	1302	0.005154	1134	0.008221
Phase	solA	1303	0.005152	1322	0.007522
Phase	ydjZ	1304	0.005151	2257	0.005096
Phase	yhjD	1305	0.005149	1489	0.007041
Phase	clpA	1306	0.005149	929	0.009097
Phase	ybhJ	1307	0.005149	926	0.009103
Phase	yliE	1308	0.005147	1319	0.007533
Phase	atoA	1309	0.00514	1007	0.008759
Phase	infB	1310	0.005134	1874	0.005959
Phase	ygbI	1311	0.005133	909	0.009175
Phase	nanE	1312	0.005132	1156	0.008138
Phase	casC	1313	0.00513	1602	0.00669
Phase	ydjN	1314	0.005128	1734	0.006304
Phase	ydaQ	1315	0.005127	3238	0.003104
Phase	nrdF	1316	0.005126	1318	0.007536
Phase	moaB	1317	0.005126	870	0.00938
Phase	ybeX	1318	0.005125	1604	0.006677
Phase	leuC	1319	0.005122	1387	0.007329
Phase	yjeO	1320	0.005122	1758	0.006265
Phase	accB	1321	0.005118	642	0.010622
Phase	potE	1322	0.005114	1253	0.007768
Phase	zapC	1323	0.005113	643	0.01062
Phase	rng	1324	0.005111	1957	0.005753
Phase	gudD	1325	0.00511	1351	0.007432
Phase	kbaZ	1326	0.00511	2434	0.004726
Phase	yjeF	1327	0.00511	1175	0.008077
Phase	wrbA	1328	0.005109	2439	0.004711
Phase	nrdB	1329	0.005107	1979	0.005699
Phase	selD	1330	0.005107	1463	0.007101
Phase	priA	1331	0.005104	1612	0.006648
Phase	cydD	1332	0.005104	736	0.010066
Phase	yjjU	1333	0.005103	1601	0.006697
Phase	higB	1334	0.005101	1167	0.008108
Phase	rssA	1335	0.005096	731	0.01009
Phase	yaiX	1336	0.005093	2150	0.005355
Phase	yhjE	1337	0.005091	1416	0.007234
Phase	yegL	1338	0.00509	1111	0.008317
Phase	yihU	1339	0.005086	2608	0.004318
Phase	cas3	1340	0.005085	617	0.010813
Phase	fliL	1341	0.005084	1557	0.00684
Phase	ytfF	1342	0.005084	1751	0.006272
Phase	ymfJ	1343	0.005079	1537	0.006914
Phase	yciT	1344	0.005078	1200	0.007986
Phase	gapC_2	1345	0.005074	1953	0.005757
Phase	galK	1346	0.005073	1192	0.008025
Phase	yciW	1347	0.005072	971	0.008946
Phase	gmd	1348	0.005071	887	0.009272
Phase	dsbA	1349	0.005069	1944	0.005782
Phase	nikD	1350	0.005069	882	0.009314
Phase	lpxB	1351	0.005069	1324	0.00752
Phase	ybiP	1352	0.005068	884	0.009291
Phase	ycgR	1353	0.005061	1086	0.008405
Phase	fadL	1354	0.005059	3057	0.003446
Phase	araG	1355	0.005057	1422	0.007221
Phase	mog	1356	0.005057	1048	0.008578
Phase	yjdF	1357	0.005055	491	0.011821
Phase	glrK	1358	0.005055	1506	0.007
Phase	corA	1359	0.005054	963	0.008971
Phase	purU	1360	0.005052	1063	0.008508
Phase	aldA	1361	0.005052	1654	0.006531
Phase	xapA	1362	0.005047	1254	0.007758
Phase	puuD	1363	0.005047	898	0.009217
Phase	metG	1364	0.005046	1549	0.006872
Phase	lolE	1365	0.005038	2553	0.004438
Phase	clcB	1366	0.005027	686	0.010354
Phase	recR	1367	0.005025	2286	0.005032
Phase	chpB	1368	0.005024	833	0.009549
Phase	trmH	1369	0.005024	461	0.012109
Phase	casB	1370	0.005021	923	0.009122
Phase	uxuR	1371	0.005017	1123	0.008268
Phase	yjgB	1372	0.005016	1543	0.006893
Phase	rpiB	1373	0.005016	2117	0.005422
Phase	glpQ	1374	0.005013	623	0.010766
Phase	cysU	1375	0.005012	2846	0.003845
Phase	wzzB	1376	0.005011	1037	0.008641
Phase	rhoL	1377	0.005008	1701	0.006395
Phase	guaA	1378	0.005008	1395	0.007295
Phase	yqgD	1379	0.005006	748	0.010016
Phase	ycjO	1380	0.005003	1377	0.007381
Phase	rrrD	1381	0.005002	1236	0.007842
Phase	diaA	1382	0.005002	1625	0.006617
Phase	ybcI	1383	0.005001	1241	0.007815
Phase	fadM	1384	0.004995	468	0.012046
Phase	bcsQ	1385	0.004994	1151	0.008154
Phase	yhbQ	1386	0.004993	1378	0.007381
Phase	hemX	1387	0.004991	1215	0.007926
Phase	coaA	1388	0.004979	2392	0.004815
Phase	slmA	1389	0.004978	2296	0.005016
Phase	fliO	1390	0.004969	1413	0.007242
Phase	rhaM	1391	0.004969	2855	0.003838
Phase	ydhQ	1392	0.004967	2550	0.004441
Phase	yjfF	1393	0.004966	2180	0.005275
Phase	ybgA	1394	0.004966	1510	0.006996
Phase	yjiX	1395	0.004966	2535	0.004462
Phase	rplD	1396	0.004964	1777	0.006197
Phase	kup	1397	0.004956	944	0.009041
Phase	leuO	1398	0.004956	2756	0.004004
Phase	paaI	1399	0.004954	3414	0.002746
Phase	yafK	1400	0.004953	811	0.009659
Phase	waaI	1401	0.004952	754	0.009981
Phase	otsA	1402	0.004952	569	0.011119
Phase	hyfA	1403	0.004951	1660	0.00652
Phase	btuD	1404	0.00495	1432	0.007198
Phase	yqeA	1405	0.004948	1260	0.007746
Phase	glgA	1406	0.004941	1013	0.008749
Phase	ygaQ_3	1407	0.004939	1297	0.007613
Phase	tam	1408	0.004937	1947	0.005771
Phase	yafV	1409	0.004935	1774	0.006216
Phase	pepB	1410	0.004927	1552	0.006849
Phase	yecM	1411	0.004927	1571	0.006776
Phase	ynjB	1412	0.004926	1255	0.007758
Phase	yicJ	1413	0.004925	1258	0.007749
Phase	yfjX	1414	0.004923	1309	0.007568
Phase	gmhB	1415	0.004923	1368	0.007409
Phase	yfgJ	1416	0.004922	503	0.011717
Phase	dicF	1417	0.004922	2331	0.004929
Phase	cvrA	1418	0.004917	1149	0.008158
Phase	yohD	1419	0.004916	610	0.010846
Phase	arpA	1420	0.004915	880	0.009322
Phase	ybjS	1421	0.004914	1483	0.00706
Phase	acpH	1422	0.004913	1000	0.008808
Phase	frmA	1423	0.004912	1815	0.006089
Phase	yjdN	1424	0.004908	1163	0.008111
Phase	ygjK	1425	0.004908	1374	0.007389
Phase	ilvC	1426	0.004905	1719	0.006363
Phase	kptA	1427	0.004901	881	0.009319
Phase	osmB	1428	0.004901	1663	0.006512
Phase	ybgF	1429	0.004899	1317	0.007538
Phase	ycgH_1	1430	0.004899	3115	0.003318
Phase	yedN_2	1431	0.004898	1222	0.007894
Phase	narK	1432	0.004897	1796	0.006142
Phase	mliC	1433	0.004897	1112	0.008312
Phase	ftsZ	1434	0.004896	730	0.010101
Phase	dinJ	1435	0.004895	893	0.009237
Phase	pncA	1436	0.004895	2722	0.004086
Phase	rdgB	1437	0.004894	1356	0.007427
Phase	ybiH	1438	0.004893	2045	0.005587
Phase	yjtD	1439	0.004892	778	0.009868
Phase	mhpB	1440	0.004892	2020	0.005633
Phase	glnL	1441	0.00489	907	0.009182
Phase	purT	1442	0.00489	2182	0.005271
Phase	yiiM	1443	0.004889	1315	0.007553
Phase	fliD	1444	0.004888	2253	0.005106
Phase	pnp	1445	0.004884	1527	0.006945
Phase	ydaW	1446	0.004883	938	0.009062
Phase	metI	1447	0.004881	2183	0.00527
Phase	yhfK	1448	0.00488	2528	0.004477
Phase	potA	1449	0.004879	1792	0.006149
Phase	dppD	1450	0.004875	1545	0.006886
Phase	mdtG	1451	0.004868	1696	0.006418
Phase	yidE	1452	0.004867	671	0.010482
Phase	gyrB	1453	0.004866	1884	0.005937
Phase	yacH	1454	0.004862	1437	0.007189
Phase	zapD	1455	0.004862	1695	0.006424
Phase	ybhO	1456	0.004862	2441	0.004696
Phase	erpA	1457	0.004856	1642	0.006573
Phase	rplC	1458	0.004856	1216	0.007921
Phase	yhfS	1459	0.004855	1950	0.005764
Phase	nfsB	1460	0.004852	1689	0.006434
Phase	yjfN	1461	0.004852	1614	0.006647
Phase	citX	1462	0.00485	1580	0.006753
Phase	yneE	1463	0.00485	1783	0.006172
Phase	fucI	1464	0.00485	910	0.009168
Phase	znuA	1465	0.004848	1312	0.00756
Phase	ylaB	1466	0.004848	1611	0.006652
Phase	ybcF	1467	0.004845	1182	0.008056
Phase	ydeJ	1468	0.004845	2094	0.005466
Phase	ydjL	1469	0.004844	1546	0.006876
Phase	rpoA	1470	0.004838	1560	0.006813
Phase	yhjR	1471	0.004835	825	0.009599
Phase	hycC	1472	0.004835	1415	0.00724
Phase	ydcW	1473	0.004832	1914	0.005872
Phase	pdxJ	1474	0.004823	945	0.009038
Phase	allR	1475	0.004822	1973	0.005724
Phase	uvrA	1476	0.004822	2364	0.004873
Phase	yjjK	1477	0.004819	708	0.010261
Phase	dacB	1478	0.004816	694	0.010332
Phase	nuoG	1479	0.004815	477	0.011988
Phase	yfaZ	1480	0.004815	1631	0.006606
Phase	ycdZ	1481	0.004812	2432	0.004733
Phase	phnN	1482	0.004811	1833	0.006055
Phase	yheS	1483	0.00481	2748	0.004021
Phase	tnaC	1484	0.004806	1089	0.008397
Phase	xdhC	1485	0.004803	1419	0.00723
Phase	yeeW	1486	0.004797	349	0.013222
Phase	yfbP	1487	0.004793	581	0.011028
Phase	ybjQ	1488	0.004785	1496	0.007025
Phase	tynA	1489	0.004784	1555	0.006841
Phase	yccX	1490	0.004777	1043	0.0086
Phase	yaeB	1491	0.004775	1305	0.007589
Phase	degP	1492	0.004774	680	0.010401
Phase	smtA	1493	0.004773	1485	0.007052
Phase	amn	1494	0.004773	1635	0.006598
Phase	uspD	1495	0.004773	1710	0.006381
Phase	yciK	1496	0.004773	1385	0.007343
Phase	zitB	1497	0.004768	1699	0.006401
Phase	mdtI	1498	0.004767	1700	0.006397
Phase	trmD	1499	0.004766	1845	0.00601
Phase	fabF	1500	0.004762	1730	0.006312
Phase	ispH	1501	0.004761	1292	0.007623
Phase	yceH	1502	0.00476	1508	0.006999
Phase	yehM	1503	0.004759	1096	0.008378
Phase	yqcC	1504	0.004759	465	0.012077
Phase	leuB	1505	0.004757	1897	0.005905
Phase	cysA	1506	0.004754	2605	0.004331
Phase	yhhX	1507	0.00475	1948	0.005765
Phase	rbsB	1508	0.004749	2711	0.004108
Phase	flhB	1509	0.004749	859	0.009427
Phase	hypF	1510	0.004749	1878	0.005951
Phase	ybaQ	1511	0.004746	1909	0.005876
Phase	cspA	1512	0.004744	2201	0.005228
Phase	ycfD	1513	0.004744	832	0.009551
Phase	yqiH	1514	0.004743	1888	0.005927
Phase	thiQ	1515	0.004741	511	0.011665
Phase	asr	1516	0.004738	1279	0.007668
Phase	yqaB	1517	0.004737	1173	0.008087
Phase	nagC	1518	0.004737	1450	0.007141
Phase	intB	1519	0.004735	1565	0.006798
Phase	sbmA	1520	0.004735	1832	0.006058
Phase	yigP	1521	0.004733	1739	0.006294
Phase	yfaX	1522	0.004728	1520	0.006968
Phase	glxK	1523	0.004726	1658	0.006522
Phase	ydhI	1524	0.004726	2481	0.004602
Phase	sodC	1525	0.004723	2818	0.003898
Phase	wecH	1526	0.00472	1409	0.007257
Phase	gshA	1527	0.004716	1159	0.008122
Phase	srlA	1528	0.004715	1569	0.006786
Phase	yeaP	1529	0.004714	1895	0.00591
Phase	yqjF	1530	0.00471	705	0.010264
Phase	ycdT	1531	0.004707	1224	0.007887
Phase	trpR	1532	0.004705	946	0.009038
Phase	iaaA	1533	0.004704	1996	0.005674
Phase	murF	1534	0.004697	943	0.009047
Phase	yjgR	1535	0.004696	1355	0.007428
Phase	menE	1536	0.004695	2161	0.005342
Phase	rcsD	1537	0.004694	1530	0.006932
Phase	nth	1538	0.004691	917	0.00914
Phase	ygjI	1539	0.004691	1191	0.008028
Phase	yoaE	1540	0.00469	2254	0.005103
Phase	gloB	1541	0.004685	1146	0.008174
Phase	yeeA	1542	0.004682	1707	0.006386
Phase	fimF	1543	0.004678	2809	0.00391
Phase	sthA	1544	0.004675	1348	0.00744
Phase	elfG	1545	0.00467	2303	0.004995
Phase	yjgH	1546	0.004661	1809	0.006108
Phase	dnaX	1547	0.004658	850	0.009477
Phase	phnK	1548	0.004656	906	0.009191
Phase	fdhE	1549	0.004654	620	0.010782
Phase	fimZ	1550	0.00465	2670	0.004195
Phase	yqcA	1551	0.004649	2048	0.005576
Phase	idnD	1552	0.004647	2525	0.004481
Phase	abgB	1553	0.004647	1930	0.00581
Phase	ycgN	1554	0.004644	1179	0.008061
Phase	mreC	1555	0.004644	1412	0.007244
Phase	rfaZ	1556	0.004642	599	0.010891
Phase	yedW	1557	0.004641	2313	0.004972
Phase	ygdR	1558	0.004641	1800	0.00613
Phase	ycfQ	1559	0.004637	2272	0.005056
Phase	yfaS_1	1560	0.004637	1491	0.007041
Phase	ybjN	1561	0.004634	1513	0.006994
Phase	mlc	1562	0.004631	1237	0.00784
Phase	dhaM	1563	0.004631	2060	0.005544
Phase	rlmH	1564	0.00463	541	0.011281
Phase	yejL	1565	0.004628	1153	0.008147
Phase	frwC	1566	0.004625	2400	0.004803
Phase	fadD	1567	0.004623	914	0.009157
Phase	nirB	1568	0.00462	1139	0.008204
Phase	yjjI	1569	0.004619	1444	0.007159
Phase	yqjD	1570	0.004618	762	0.009961
Phase	tadA	1571	0.004618	1503	0.007009
Phase	ppsA	1572	0.004617	2509	0.004519
Phase	yhgF	1573	0.004614	876	0.009342
Phase	menD	1574	0.004613	1343	0.007458
Phase	trpA	1575	0.004608	1434	0.007198
Phase	narL	1576	0.004607	2284	0.005032
Phase	maeA	1577	0.004606	3435	0.002701
Phase	uvrC	1578	0.004605	1507	0.007
Phase	guaD	1579	0.004602	1032	0.00865
Phase	b0165	1580	0.004602	2980	0.003609
Phase	iadA	1581	0.004601	2763	0.003988
Phase	ybaO	1582	0.004598	1908	0.005879
Phase	hisL	1583	0.004596	1245	0.007802
Phase	rpsP	1584	0.004595	2444	0.00468
Phase	yegR	1585	0.004594	2597	0.00435
Phase	yehY	1586	0.004589	1867	0.005972
Phase	rusA	1587	0.004589	1778	0.006197
Phase	yiaT	1588	0.004587	466	0.012071
Phase	slyA	1589	0.004584	2622	0.004284
Phase	rpoE	1590	0.004581	1619	0.006637
Phase	acrB	1591	0.004578	1798	0.006134
Phase	tolB	1592	0.004578	2110	0.005435
Phase	pncC	1593	0.004576	1899	0.005901
Phase	yohC	1594	0.004574	1281	0.007663
Phase	hyfC	1595	0.004573	1955	0.005756
Phase	ppx	1596	0.00457	3361	0.002859
Phase	anmK	1597	0.004568	1365	0.007413
Phase	yeeT	1598	0.004565	2078	0.005496
Phase	ycjG	1599	0.004562	2277	0.005045
Phase	paoB	1600	0.004561	1894	0.005913
Phase	menF	1601	0.004559	1818	0.006084
Phase	fis	1602	0.004558	1869	0.005969
Phase	rpsJ	1603	0.004557	2788	0.003941
Phase	gsiA	1604	0.004552	1681	0.006475
Phase	glpE	1605	0.004552	2008	0.005658
Phase	ubiA	1606	0.00455	1801	0.00613
Phase	ymfM	1607	0.004548	2490	0.004573
Phase	rcsA	1608	0.004545	1397	0.007295
Phase	ydcS	1609	0.004544	1531	0.006929
Phase	araD	1610	0.004543	1069	0.008483
Phase	dgoK	1611	0.004543	1440	0.007184
Phase	sra	1612	0.004542	2187	0.005264
Phase	ybbP	1613	0.004541	2561	0.004419
Phase	ydjM	1614	0.00454	1476	0.007077
Phase	tyrS	1615	0.004539	2186	0.005267
Phase	yahL	1616	0.004535	2479	0.004603
Phase	ydhU	1617	0.004535	1398	0.007293
Phase	chaA	1618	0.004534	1762	0.006253
Phase	ilvB	1619	0.004532	1785	0.006163
Phase	mppA	1620	0.004531	1722	0.006352
Phase	yagJ	1621	0.004527	2112	0.005429
Phase	rplP	1622	0.004526	2073	0.005515
Phase	cmoB	1623	0.004526	2326	0.004944
Phase	prpD	1624	0.004525	2539	0.004457
Phase	aer	1625	0.004523	1360	0.007423
Phase	marA	1626	0.004522	1629	0.00661
Phase	nanT	1627	0.004522	561	0.01118
Phase	eutD	1628	0.004521	2082	0.005489
Phase	ycaQ	1629	0.004519	1573	0.006771
Phase	ygaH	1630	0.004518	1458	0.007113
Phase	yoaF	1631	0.004514	1015	0.008735
Phase	rutF	1632	0.004509	1058	0.008527
Phase	pyrL	1633	0.004502	1142	0.008188
Phase	garR	1634	0.004501	2564	0.004413
Phase	ybgC	1635	0.004499	1582	0.006746
Phase	ompT	1636	0.004498	1824	0.006067
Phase	gldA	1637	0.004498	2517	0.004508
Phase	ydjH	1638	0.004497	1606	0.006675
Phase	ligB	1639	0.004497	1271	0.007709
Phase	lsrD	1640	0.004495	2345	0.004908
Phase	fdhF	1641	0.004494	2379	0.00485
Phase	aphA	1642	0.004494	1347	0.007442
Phase	yafN	1643	0.004494	1678	0.006479
Phase	yphA	1644	0.004491	1852	0.006002
Phase	lysR	1645	0.00449	1180	0.00806
Phase	secF	1646	0.00449	1717	0.006365
Phase	ybbW	1647	0.004488	2096	0.005462
Phase	hisI	1648	0.004488	1817	0.006088
Phase	yqfE	1649	0.004487	1055	0.008542
Phase	gntU_2	1650	0.004485	1028	0.008672
Phase	rem	1651	0.004484	1647	0.00656
Phase	yibF	1652	0.004484	1435	0.007197
Phase	ybfO	1653	0.004484	2630	0.004269
Phase	mlaC	1654	0.00448	1787	0.006157
Phase	ygdB	1655	0.004473	2445	0.004678
Phase	yhfY	1656	0.004472	1925	0.005852
Phase	srlD	1657	0.004471	1652	0.006549
Phase	yjcC	1658	0.004467	1427	0.007208
Phase	ilvH	1659	0.004467	2954	0.003644
Phase	add	1660	0.004466	1720	0.006363
Phase	ydaT	1661	0.004464	1599	0.006704
Phase	uup	1662	0.004458	2377	0.004855
Phase	emrB	1663	0.004456	2024	0.005629
Phase	rbsR	1664	0.004453	2577	0.004388
Phase	yagH	1665	0.004452	720	0.010162
Phase	rluB	1666	0.004451	1682	0.006473
Phase	yfeC	1667	0.004449	1544	0.00689
Phase	pgk	1668	0.004448	1645	0.006566
Phase	ydhZ	1669	0.004448	2487	0.004583
Phase	ygfQ	1670	0.004446	1484	0.007054
Phase	scpB	1671	0.004438	2485	0.004591
Phase	gpsA	1672	0.004435	2362	0.004875
Phase	pepE	1673	0.004432	1361	0.00742
Phase	slp	1674	0.004432	2256	0.005098
Phase	ygeM	1675	0.004425	1744	0.006291
Phase	napA	1676	0.004424	1137	0.008215
Phase	hycI	1677	0.004424	1353	0.007431
Phase	ycbF	1678	0.004421	3164	0.003238
Phase	smrA	1679	0.00442	1952	0.005758
Phase	phnE_1	1680	0.004419	1532	0.006928
Phase	yliL	1681	0.004419	1983	0.005693
Phase	rlmF	1682	0.004418	1320	0.00753
Phase	dsdX	1683	0.004415	1029	0.008672
Phase	sohB	1684	0.00441	1135	0.008221
Phase	dmlR	1685	0.004407	1729	0.006314
Phase	tehB	1686	0.004405	1623	0.006624
Phase	bolA	1687	0.004405	1825	0.006066
Phase	yfhR	1688	0.004405	1065	0.008498
Phase	yqjE	1689	0.004404	821	0.009613
Phase	mdoH	1690	0.004402	579	0.011046
Phase	feoB	1691	0.004399	2361	0.004881
Phase	ruvA	1692	0.004398	1987	0.005687
Phase	pgpC	1693	0.004396	1515	0.006991
Phase	hisJ	1694	0.004395	3027	0.003525
Phase	cspD	1695	0.004393	2716	0.004095
Phase	rpmE	1696	0.004389	102	0.018118
Phase	baeS	1697	0.004386	2838	0.003855
Phase	ydiM	1698	0.004385	2575	0.004388
Phase	ybfC	1699	0.004384	3275	0.003042
Phase	feoA	1700	0.004384	1859	0.00599
Phase	ykgF	1701	0.004382	2449	0.004669
Phase	pyrG	1702	0.004381	1827	0.006061
Phase	proY	1703	0.004378	2001	0.005667
Phase	purA	1704	0.004374	1423	0.00722
Phase	ycgB	1705	0.004372	994	0.008866
Phase	yeiB	1706	0.004372	1488	0.007042
Phase	glcG	1707	0.004371	1473	0.007079
Phase	araE	1708	0.00437	933	0.009091
Phase	yicR	1709	0.004366	1099	0.008368
Phase	priB	1710	0.004361	3316	0.002966
Phase	yjfK	1711	0.004361	1563	0.00681
Phase	hlyE	1712	0.00436	1102	0.008362
Phase	rpsO	1713	0.004355	1345	0.00745
Phase	ung	1714	0.004352	2181	0.005273
Phase	acrA	1715	0.00435	1745	0.006291
Phase	purC	1716	0.004349	1428	0.007205
Phase	yddG	1717	0.004349	1656	0.006524
Phase	cyoC	1718	0.004344	1921	0.005862
Phase	pykF	1719	0.004342	1620	0.006636
Phase	cdaR	1720	0.00434	1401	0.007279
Phase	yehU	1721	0.00434	2683	0.004175
Phase	ydhP	1722	0.004338	1585	0.006738
Phase	yahB	1723	0.004338	1868	0.00597
Phase	yigF	1724	0.004336	2477	0.004613
Phase	tsf	1725	0.004336	1667	0.006495
Phase	frlC	1726	0.004334	1446	0.007154
Phase	ileS	1727	0.004333	1302	0.007594
Phase	yifB	1728	0.004332	1918	0.005868
Phase	rstB	1729	0.004332	1705	0.006389
Phase	ycaL	1730	0.004331	1553	0.006843
Phase	ydaG	1731	0.004328	919	0.00913
Phase	wcaC	1732	0.004327	2040	0.005598
Phase	ynaE	1733	0.004327	1981	0.005695
Phase	cdh	1734	0.004322	1550	0.006862
Phase	appC	1735	0.004322	1535	0.006918
Phase	ygeQ	1736	0.004321	1078	0.008453
Phase	xapB	1737	0.004321	3105	0.00335
Phase	ybiU	1738	0.004317	2061	0.005543
Phase	yahJ	1739	0.004316	1470	0.007089
Phase	ybiI	1740	0.004311	1212	0.007936
Phase	cptA	1741	0.00431	1834	0.006048
Phase	entA	1742	0.004309	869	0.009383
Phase	mdlB	1743	0.004306	2315	0.004959
Phase	pheL	1744	0.004304	1332	0.0075
Phase	aegA	1745	0.0043	2896	0.003766
Phase	sdsQ	1746	0.0043	2147	0.005372
Phase	yfhH	1747	0.0043	1270	0.00771
Phase	zwf	1748	0.004298	1575	0.006767
Phase	yaaA	1749	0.004297	1188	0.008035
Phase	rlpA	1750	0.004296	2199	0.005229
Phase	alaC	1751	0.004295	1505	0.007002
Phase	ilvY	1752	0.004295	1615	0.006647
Phase	betI	1753	0.004295	2358	0.004888
Phase	ybjO	1754	0.004295	1439	0.007185
Phase	lpxM	1755	0.004294	2755	0.004004
Phase	mscK	1756	0.00429	1806	0.006117
Phase	yciH	1757	0.004289	2301	0.004997
Phase	clpB	1758	0.004289	2383	0.004844
Phase	garK	1759	0.004288	1247	0.007797
Phase	narV	1760	0.004285	1486	0.00705
Phase	mocA	1761	0.004281	1621	0.006626
Phase	uhpA	1762	0.004279	1799	0.006131
Phase	yhiD	1763	0.004277	2409	0.004787
Phase	ycjY	1764	0.004275	2792	0.003936
Phase	mnmE	1765	0.004275	1512	0.006994
Phase	yhdV	1766	0.004273	1572	0.006773
Phase	mfd	1767	0.004272	3155	0.003262
Phase	yaaX	1768	0.004269	1124	0.008264
Phase	mgtA	1769	0.004267	1586	0.006734
Phase	ychQ	1770	0.004267	2956	0.00364
Phase	ybfN	1771	0.004263	1024	0.008703
Phase	ibaG	1772	0.004261	2582	0.00438
Phase	yfcP	1773	0.004259	1465	0.007099
Phase	rplQ	1774	0.004259	1913	0.005873
Phase	yfiH	1775	0.004257	2724	0.004084
Phase	yghG	1776	0.004256	1308	0.007573
Phase	yqhG	1777	0.004255	3046	0.003472
Phase	argD	1778	0.004255	2202	0.005227
Phase	moaD	1779	0.004252	1755	0.006267
Phase	gntT	1780	0.00425	2122	0.005412
Phase	lamB	1781	0.004247	1554	0.006842
Phase	cobU	1782	0.004243	1016	0.008735
Phase	ybcL	1783	0.004241	1754	0.006269
Phase	cbl	1784	0.004239	2293	0.005019
Phase	yfjR	1785	0.004238	2681	0.004179
Phase	yjiE	1786	0.004235	2663	0.004216
Phase	nikC	1787	0.004228	1514	0.006992
Phase	ybfP	1788	0.004228	3116	0.003317
Phase	lgt	1789	0.004227	1066	0.008493
Phase	xanP	1790	0.004227	2072	0.005516
Phase	fur	1791	0.004225	1080	0.008451
Phase	kbl	1792	0.004224	1185	0.00805
Phase	nupC	1793	0.004224	2043	0.005593
Phase	nadD	1794	0.004224	1095	0.00838
Phase	yahI	1795	0.004222	3065	0.003432
Phase	ykiA	1796	0.004221	2167	0.005305
Phase	yncH	1797	0.004221	2006	0.005659
Phase	malF	1798	0.00422	1304	0.00759
Phase	ybdN	1799	0.004216	2469	0.004637
Phase	proX	1800	0.004216	1850	0.006003
Phase	nrfE	1801	0.004215	1407	0.00726
Phase	pphA	1802	0.00421	1917	0.005869
Phase	mrcA	1803	0.004209	2887	0.00378
Phase	valS	1804	0.004206	2091	0.00547
Phase	tnaA	1805	0.004204	1728	0.006321
Phase	bcsB	1806	0.004203	3080	0.003397
Phase	blc	1807	0.004201	3607	0.002348
Phase	yjcB	1808	0.0042	1147	0.00817
Phase	ampE	1809	0.004196	1067	0.008487
Phase	glpR	1810	0.004196	1839	0.006032
Phase	nrdE	1811	0.004194	2108	0.005438
Phase	pheM	1812	0.004192	2035	0.00561
Phase	fliJ	1813	0.004192	1605	0.006676
Phase	atpH	1814	0.004192	999	0.008835
Phase	yfdK	1815	0.004191	937	0.009062
Phase	yedM	1816	0.004189	1054	0.008545
Phase	rsxD	1817	0.004188	1152	0.008151
Phase	nmpC	1818	0.004186	2514	0.004512
Phase	phnL	1819	0.004186	2510	0.004519
Phase	fdoI	1820	0.004185	1912	0.005874
Phase	kdpB	1821	0.004177	862	0.009416
Phase	hyi	1822	0.004173	2235	0.005153
Phase	uxaC	1823	0.004173	1481	0.007068
Phase	lptC	1824	0.004173	1381	0.00736
Phase	yfaE	1825	0.004169	2710	0.004114
Phase	osmE	1826	0.004168	2389	0.004819
Phase	sodB	1827	0.004166	2279	0.005043
Phase	rfbC	1828	0.004166	2542	0.004455
Phase	moaE	1829	0.004162	1804	0.006122
Phase	phoA	1830	0.004161	2218	0.005175
Phase	aes	1831	0.004159	1193	0.008009
Phase	argG	1832	0.004159	1779	0.006197
Phase	eutG	1833	0.004158	1295	0.007617
Phase	mdtM	1834	0.004156	2023	0.00563
Phase	thiM	1835	0.004155	1220	0.007907
Phase	lepA	1836	0.004145	1969	0.00573
Phase	rplK	1837	0.004144	2090	0.005471
Phase	molR_3	1838	0.004143	1390	0.00731
Phase	yccT	1839	0.004143	2116	0.005425
Phase	visC	1840	0.00414	1336	0.00747
Phase	ybaA	1841	0.004139	1975	0.005722
Phase	pfkB	1842	0.004137	1904	0.005885
Phase	ybhK	1843	0.004136	1821	0.006078
Phase	yggP	1844	0.004135	3598	0.002369
Phase	bglG	1845	0.004134	2226	0.005168
Phase	cusS	1846	0.004132	1877	0.005952
Phase	ynfM	1847	0.004131	1263	0.007738
Phase	flgC	1848	0.004129	1638	0.006588
Phase	yjjA	1849	0.004124	1326	0.007505
Phase	malE	1850	0.004122	1976	0.005718
Phase	mdtE	1851	0.004122	2437	0.004712
Phase	ybhP	1852	0.004121	905	0.009191
Phase	ygeP	1853	0.004119	1276	0.007677
Phase	thiP	1854	0.004119	1261	0.007741
Phase	ybhB	1855	0.004119	2028	0.005623
Phase	aslA	1856	0.004119	1533	0.006925
Phase	proB	1857	0.004114	2285	0.005032
Phase	bglA	1858	0.004112	1186	0.008044
Phase	intE	1859	0.00411	1092	0.008388
Phase	efp	1860	0.004109	901	0.009207
Phase	fumC	1861	0.004106	1714	0.006378
Phase	yjbI	1862	0.004104	1788	0.006157
Phase	purH	1863	0.004103	3028	0.003525
Phase	ymfN	1864	0.004101	925	0.009115
Phase	ykgJ	1865	0.0041	1548	0.006872
Phase	ivy	1866	0.004099	3081	0.003396
Phase	rsxC	1867	0.004099	1480	0.007071
Phase	nrfG	1868	0.004097	2595	0.004352
Phase	ttdB	1869	0.004092	2101	0.005452
Phase	ygaZ	1870	0.004091	3767	0.001908
Phase	lyxK	1871	0.00409	3062	0.003438
Phase	yfgF	1872	0.004087	2547	0.004447
Phase	agaW	1873	0.004086	1686	0.006459
Phase	yniA	1874	0.004084	1936	0.005799
Phase	torZ	1875	0.004083	1594	0.006713
Phase	tdcF	1876	0.004083	2031	0.005616
Phase	ybbJ	1877	0.004083	2503	0.004541
Phase	ytfH	1878	0.004083	950	0.009021
Phase	ypjA	1879	0.004081	1059	0.008524
Phase	rseB	1880	0.00408	2498	0.004558
Phase	yegS	1881	0.004077	1698	0.006411
Phase	aroA	1882	0.004076	1155	0.008146
Phase	trkA	1883	0.004076	1456	0.007116
Phase	ompX	1884	0.004074	2158	0.005351
Phase	yabI	1885	0.004072	1277	0.00767
Phase	tufA	1886	0.004072	1978	0.005712
Phase	tesA	1887	0.00407	2087	0.005481
Phase	gltA	1888	0.004069	1708	0.006386
Phase	yciQ	1889	0.004066	1433	0.007198
Phase	yebE	1890	0.004066	1831	0.006058
Phase	lsrG	1891	0.004064	2105	0.005446
Phase	entB	1892	0.004063	1414	0.007241
Phase	lysU	1893	0.004055	3578	0.002406
Phase	mltA	1894	0.004054	1068	0.008487
Phase	hslJ	1895	0.004053	1285	0.007652
Phase	ligT	1896	0.004053	2071	0.005518
Phase	ycgM	1897	0.004052	1607	0.006665
Phase	yaiY	1898	0.004052	2778	0.003959
Phase	hemB	1899	0.004051	1665	0.006504
Phase	yagP	1900	0.004051	2121	0.005414
Phase	cysD	1901	0.00405	91	0.018755
Phase	yjiH	1902	0.004048	2958	0.003636
Phase	yieE	1903	0.004047	1986	0.005688
Phase	elaB	1904	0.004043	2737	0.004041
Phase	yhjB	1905	0.00404	1790	0.006151
Phase	frdD	1906	0.00404	1847	0.00601
Phase	pspA	1907	0.004038	2017	0.005642
Phase	nlpI	1908	0.004037	1493	0.007038
Phase	hchA	1909	0.004032	1426	0.007211
Phase	yhiS_1	1910	0.004031	3576	0.00241
Phase	ydbA_1	1911	0.00403	3102	0.003359
Phase	agp	1912	0.004029	2537	0.004459
Phase	yaiZ	1913	0.004029	3063	0.003437
Phase	ybeY	1914	0.004027	1995	0.005675
Phase	upp	1915	0.004023	1291	0.007631
Phase	yidZ	1916	0.004023	2920	0.003703
Phase	gudP	1917	0.004019	1963	0.005743
Phase	tomB	1918	0.004018	2913	0.003728
Phase	deoR	1919	0.004015	1035	0.008646
Phase	apbE	1920	0.004013	1816	0.006089
Phase	yheT	1921	0.004011	1968	0.005731
Phase	ygiL	1922	0.00401	1500	0.007016
Phase	yhfX	1923	0.004008	1943	0.005786
Phase	yahE	1924	0.004007	2551	0.004441
Phase	uacT	1925	0.004007	2062	0.005539
Phase	ycjW	1926	0.004007	2422	0.004754
Phase	yibD	1927	0.004006	2063	0.005538
Phase	ygfS	1928	0.004004	1780	0.006184
Phase	ypdC	1929	0.004003	2041	0.005596
Phase	ygfF	1930	0.004002	1587	0.006734
Phase	hdeA	1931	0.003995	1966	0.005733
Phase	rsmA	1932	0.003995	2323	0.004952
Phase	nuoM	1933	0.003995	2592	0.004361
Phase	yjhI	1934	0.003992	1916	0.00587
Phase	fliM	1935	0.003992	2069	0.005522
Phase	mukF	1936	0.003988	1516	0.006985
Phase	rffC	1937	0.003983	2046	0.005581
Phase	tsr	1938	0.003977	1811	0.006103
Phase	nuoJ	1939	0.003976	2211	0.005203
Phase	ydeI	1940	0.003975	1141	0.008188
Phase	ybfH	1941	0.003973	3273	0.003045
Phase	fbp	1942	0.003973	1941	0.005794
Phase	hyfH	1943	0.003972	1288	0.007642
Phase	speB	1944	0.00397	1045	0.008584
Phase	rcsC	1945	0.003967	1923	0.005854
Phase	tldD	1946	0.003965	2886	0.00378
Phase	tonB	1947	0.003965	1138	0.008212
Phase	hha	1948	0.003964	560	0.011187
Phase	parE	1949	0.003963	972	0.008933
Phase	fimC	1950	0.003959	1183	0.008053
Phase	sapC	1951	0.003959	1960	0.005748
Phase	ldcC	1952	0.003959	2398	0.004805
Phase	marB	1953	0.003958	1583	0.006746
Phase	fixB	1954	0.003957	2616	0.004295
Phase	erfK	1955	0.003954	2050	0.005569
Phase	napH	1956	0.003953	1441	0.007179
Phase	yehQ	1957	0.003952	2455	0.004662
Phase	yjjV	1958	0.003946	2482	0.004598
Phase	pspB	1959	0.003945	3860	0.001644
Phase	kdgT	1960	0.003945	1659	0.006522
Phase	tauC	1961	0.003944	1896	0.005907
Phase	ygcN	1962	0.003944	2621	0.004285
Phase	dicA	1963	0.003943	2168	0.005303
Phase	panB	1964	0.003941	2376	0.004856
Phase	spoT	1965	0.003941	1264	0.007738
Phase	sdsP	1966	0.003938	1282	0.007657
Phase	priC	1967	0.003937	953	0.009012
Phase	holC	1968	0.003936	2166	0.005322
Phase	abgT	1969	0.003936	1509	0.006997
Phase	argT	1970	0.003935	2092	0.005469
Phase	yagB	1971	0.003934	2719	0.004091
Phase	yicC	1972	0.003933	1813	0.006097
Phase	glyA	1973	0.003933	2905	0.00374
Phase	mdtF	1974	0.00393	1903	0.005889
Phase	paaG	1975	0.003927	2208	0.005209
Phase	yjjG	1976	0.003925	1634	0.0066
Phase	slt	1977	0.003917	1789	0.006157
Phase	yiiR	1978	0.003916	2342	0.004912
Phase	yajR	1979	0.003915	2310	0.004975
Phase	ulaC	1980	0.003915	1541	0.006898
Phase	mazG	1981	0.003911	2128	0.005405
Phase	rpmC	1982	0.003909	448	0.012246
Phase	paoA	1983	0.003906	1529	0.006934
Phase	recO	1984	0.003905	1691	0.006431
Phase	trmI	1985	0.003905	2229	0.005162
Phase	hemG	1986	0.003905	1886	0.005928
Phase	hdeD	1987	0.003903	2314	0.004963
Phase	mscL	1988	0.003898	3787	0.001861
Phase	nupG	1989	0.003893	1344	0.007453
Phase	yjhD	1990	0.003891	1001	0.008806
Phase	caiA	1991	0.003891	1218	0.007911
Phase	rsxG	1992	0.003891	1784	0.006169
Phase	gadW	1993	0.00389	2081	0.005489
Phase	hemC	1994	0.003889	3595	0.002373
Phase	rhaB	1995	0.003888	1865	0.005975
Phase	ymcE	1996	0.003886	2188	0.00526
Phase	ydgH	1997	0.003886	1959	0.00575
Phase	rseP	1998	0.003885	2402	0.004802
Phase	yeiI	1999	0.003882	1566	0.006797
[truncated: 10,496 more rows]
