# Supplementary material for: Microbial Forensics: Predicting Phenotypic Characteristics and Environmental Conditions from Large-Scale Gene Expression Profiles
Source: PLoS Comput Biol. 2015 Mar 16;11(3):e1004127. doi: 10.1371/journal.pcbi.1004127 (PMC4361189; doi:10.1371/journal.pcbi.1004127)
Supplement: S13 Table — (XLSX) [file pcbi.1004127.s017.xlsx]

## Sheet: James Costello (Aff-EcoliASv2)
CEL file name	GEO accession	Author	Date	Strain	Medium	Treatment		Time (min)	Genetic perturbations		Replicate
PU00249	GSE1121	M. Covert	20040309	MG1655	M9	2g/L	gluc aerobic		WT		r1
PU00250	GSE1121	M. Covert	20040309	MG1655	M9	2g/L	gluc aerobic		WT		r2
PU00251	GSE1121	M. Covert	20040309	MG1655	M9	2g/L	gluc aerobic		WT		r3
PU00252	GSE1121	M. Covert	20040309	MG1655	M9	2g/L	glu anaerobic		appY	D	r1
PU00253	GSE1121	M. Covert	20040309	MG1655	M9	2g/L	glu anaerobic		appY	D	r2
PU00254	GSE1121	M. Covert	20040309	MG1655	M9	2g/L	glu anaerobic		appY	D	r3
PU00255	GSE1121	M. Covert	20040309	MG1655	M9	2g/L	glu anaerobic		arcA	D	r1
PU00256	GSE1121	M. Covert	20040309	MG1655	M9	2g/L	glu anaerobic		arcA	D	r2
PU00257	GSE1121	M. Covert	20040309	MG1655	M9	2g/L	glu anaerobic		arcA	D	r3
PU00258	GSE1121	M. Covert	20040309	MG1655	M9	2g/L	glu anaerobic		fnr	D	r1
PU00259	GSE1121	M. Covert	20040309	MG1655	M9	2g/L	glu anaerobic		fnr	D	r2
PU00260	GSE1121	M. Covert	20040309	MG1655	M9	2g/L	glu anaerobic		fnr	D	r3
PU00261	GSE1121	M. Covert	20040309	MG1655	M9	2g/L	glu anaerobic		arcA fnr	D	r1
PU00262	GSE1121	M. Covert	20040309	MG1655	M9	2g/L	glu anaerobic		arcA fnr	D	r2
PU00263	GSE1121	M. Covert	20040309	MG1655	M9	2g/L	glu anaerobic		arcA fnr	D	r3
PU00264	GSE1121	M. Covert	20040309	MG1655	M9	2g/L	glu anaerobic		oxyR	D	r1
PU00265	GSE1121	M. Covert	20040309	MG1655	M9	2g/L	glu anaerobic		oxyR	D	r2
PU00266	GSE1121	M. Covert	20040309	MG1655	M9	2g/L	glu anaerobic		oxyR	D	r3
PU00267	GSE1121	M. Covert	20040309	MG1655	M9	2g/L	glu anaerobic		soxS	D	r1
PU00268	GSE1121	M. Covert	20040309	MG1655	M9	2g/L	glu anaerobic		soxS	D	r2
PU00269	GSE1121	M. Covert	20040309	MG1655	M9	2g/L	glu anaerobic		soxS	D	r3
PU00270	GSE1121	M. Covert	20040309	MG1655	M9	2g/L	glu anaerobic		WT		r1
PU00271	GSE1121	M. Covert	20040309	MG1655	M9	2g/L	glu anaerobic		WT		r2
PU00272	GSE1121	M. Covert	20040309	MG1655	M9	2g/L	glu anaerobic		WT		r3
PU00273	GSE1121	M. Covert	20040309	MG1655	M9	2g/L	glu anaerobic		WT		r4
PU00274	GSE1121	M. Covert	20040309	MG1655	M9	2g/L	gluc aerobic		appY	D	r1
PU00275	GSE1121	M. Covert	20040309	MG1655	M9	2g/L	gluc aerobic		appY	D	r2
PU00276	GSE1121	M. Covert	20040309	MG1655	M9	2g/L	gluc aerobic		appY	D	r3
PU00277	GSE1121	M. Covert	20040309	MG1655	M9	2g/L	gluc aerobic		arcA	D	r1
PU00278	GSE1121	M. Covert	20040309	MG1655	M9	2g/L	gluc aerobic		arcA	D	r2
PU00279	GSE1121	M. Covert	20040309	MG1655	M9	2g/L	gluc aerobic		arcA	D	r3
PU00280	GSE1121	M. Covert	20040309	MG1655	M9	2g/L	gluc aerobic		fnr	D	r1
PU00281	GSE1121	M. Covert	20040309	MG1655	M9	2g/L	gluc aerobic		fnr	D	r2
PU00282	GSE1121	M. Covert	20040309	MG1655	M9	2g/L	gluc aerobic		fnr	D	r3
PU00283	GSE1121	M. Covert	20040309	MG1655	M9	2g/L	gluc aerobic		arcA fnr	D	r1
PU00284	GSE1121	M. Covert	20040309	MG1655	M9	2g/L	gluc aerobic		arcA fnr	D	r2
PU00285	GSE1121	M. Covert	20040309	MG1655	M9	2g/L	gluc aerobic		arcA fnr	D	r3
PU00286	GSE1121	M. Covert	20040309	MG1655	M9	2g/L	gluc aerobic		oxyR	D	r1
PU00287	GSE1121	M. Covert	20040309	MG1655	M9	2g/L	gluc aerobic		oxyR	D	r2
PU00288	GSE1121	M. Covert	20040309	MG1655	M9	2g/L	gluc aerobic		oxyR	D	r3
PU00289	GSE1121	M. Covert	20040309	MG1655	M9	2g/L	gluc aerobic		soxS	D	r1
PU00290	GSE1121	M. Covert	20040309	MG1655	M9	2g/L	gluc aerobic		soxS	D	r2
PU00291	GSE1121	M. Covert	20040309	MG1655	M9	2g/L	gluc aerobic		soxS	D	r3
PU00292	ASAP-AffyData1	T. Allen	20020729	EMG2	M9+MOPS	2g/L	gluc aerobic				r1
PU00293	ASAP-AffyData1	T. Allen	20020729	EMG2	M9+MOPS	2g/L	gluc aerobic				r2
PU00294	ASAP-AffyData1	T. Allen	20020729	EMG2	M9+MOPS	2g/L	gluc aerobic				r3
PU00295	ASAP-AffyData1	T. Allen	20020729	EMG2	M9+MOPS	2g/L	gluc aerobic				r4
PU00296	ASAP-AffyData1	T. Allen	20020729	EMG2	M9+MOPS	2g/L	gluc aerobic				r5
PU00297	ASAP-AffyData1	T. Allen	20020729	EMG2	M9+MOPS	2g/L	gly aerobic				r1
PU00298	ASAP-AffyData1	T. Allen	20020729	EMG2	M9+MOPS	2g/L	gly aerobic				r2
PU00299	ASAP-AffyData1	T. Allen	20020729	EMG2	M9+MOPS	2g/L	proline aerobic				r1
PU00300	ASAP-AffyData1	T. Allen	20020729	EMG2	M9+MOPS	2g/L	proline aerobic				r2
PU00301	ASAP-AffyData1	T. Allen	20020729	EMG2	M9+MOPS	2g/L	acetate aerobic				r1
PU00302	ASAP-AffyData1	T. Allen	20020729	EMG2	M9+MOPS	2g/L	acetate aerobic				r2
PU00303	ASAP-AffyData1	T. Allen	20020729	EMG2	M9+MOPS	2g/L	glu	90			r1
PU00304	ASAP-AffyData1	T. Allen	20020729	EMG2	M9+MOPS	2g/L	glu	90			r2
PU00305	ASAP-AffyData1	T. Allen	20020729	EMG2	M9+MOPS	2g/L	glu	90			r3
PU00306	ASAP-AffyData1	T. Allen	20020729	EMG2	M9+MOPS	2g/L	glu	135			r1
PU00307	ASAP-AffyData1	T. Allen	20020729	EMG2	M9+MOPS	2g/L	glu	135			r2
PU00308	ASAP-AffyData1	T. Allen	20020729	EMG2	M9+MOPS	2g/L	glu	330			r1
PU00309	ASAP-AffyData1	T. Allen	20020729	EMG2	M9+MOPS	2g/L	glu	330			r2
PU00310	ASAP-AffyData1	T. Allen	20020729	EMG2	M9+MOPS	2g/L	glu	480			r1
PU00311	ASAP-AffyData1	T. Allen	20020729	EMG2	M9+MOPS	2g/L	glu	480			r2
PU00312	ASAP-AffyData1	T. Allen	20020729	EMG2	M9+MOPS	2g/L	glu	720			r1
PU00313	ASAP-AffyData1	T. Allen	20020729	EMG2	M9+MOPS	2g/L	glu	720			r2
PU00314	ASAP-AffyData1	T. Allen	20020729	EMG2	M9+MOPS	2	pH	10			r1
PU00315	ASAP-AffyData1	T. Allen	20020729	EMG2	M9+MOPS	acid	shock	10			r2
PU00316	ASAP-AffyData1	T. Allen	20020729	EMG2	M9+MOPS	20ng	ciprofloxacin	10			r1
PU00317	ASAP-AffyData1	T. Allen	20020729	EMG2	M9+MOPS	20ng	ciprofloxacin	10			r2
PU00318	ASAP-AffyData1	T. Allen	20020729	EMG2	M9+MOPS	2g/L 50C	glu, heat shock	10			r1
PU00319	ASAP-AffyData1	T. Allen	20020729	EMG2	M9+MOPS				crp	D	r1
PU00320	ASAP-AffyData1	T. Allen	20020729	EMG2	M9+MOPS				crp	D	r2
PU00321	ASAP-AffyData1	T. Allen	20020729	EMG2	M9+MOPS				crp	D	r3
PU00322	ASAP-AffyData1	T. Allen	20020729	EMG2	M9+MOPS				cspA	D	r1
PU00323	ASAP-AffyData1	T. Allen	20020729	EMG2	M9+MOPS				dps	D	r1
PU00324	ASAP-AffyData1	T. Allen	20020729	EMG2	M9+MOPS				dps	D	r2
PU00325	ASAP-AffyData1	T. Allen	20020729	EMG2	M9+MOPS				dps	D	r3
PU00326	ASAP-AffyData1	T. Allen	20020729	EMG2	M9+MOPS			240	dps	D	r1
PU00327	ASAP-AffyData1	T. Allen	20020729	EMG2	M9+MOPS			240	dps	D	r2
PU00328	ASAP-AffyData1	T. Allen	20020729	EMG2	M9+MOPS			480	dps	D	r1
PU00329	ASAP-AffyData1	T. Allen	20020729	EMG2	M9+MOPS				hns	D	r1
PU00330	ASAP-AffyData1	T. Allen	20020729	EMG2	M9+MOPS				hns	D	r2
PU00331	ASAP-AffyData1	T. Allen	20020729	EMG2	M9+MOPS				hns	D	r3
PU00332	ASAP-AffyData1	T. Allen	20020729	EMG2	M9+MOPS				hupB	D	r1
PU00333	GSE2037	M. Liu	20020422	EMG2	M9+MOPS	2g/L	succinate				r1
PU00334	GSE2037	M. Liu	20020422	EMG2	M9+MOPS	2g/L	succinate				r2
PU00335	ASAP-Suppressor tRNA expression	C. Herring	20030115	MG1655	M9+MOPS	0.001	glu				r1
PU00336	ASAP-Suppressor tRNA expression	C. Herring	20030115	MG1655	M9+MOPS	0.001	glu				r2
PU00337	ASAP-Suppressor tRNA expression	C. Herring	20030115	MG1655	M9+MOPS	0.001	glu				r3
PU00338	ASAP-Suppressor tRNA expression	C. Herring	20030115	MG1655	M9+MOPS	0.001	glu		ala2 supressor	U	r1
PU00339	ASAP-Suppressor tRNA expression	C. Herring	20030115	MG1655	M9+MOPS	0.001	glu		ala2 supressor	U	r2
PU00340	ASAP-Suppressor tRNA expression	C. Herring	20030115	MG1655	M9+MOPS	0.001	glu		ala2 supressor	U	r3
PU00341	J Bacteriol 187(3):1135	Y. Kang	20050803	MG1655	M9+MOPS	0.001	glu aerobic		fnr	D	r1
PU00342	J Bacteriol 187(3):1135	Y. Kang	20050803	MG1655	M9+MOPS	0.001	glu aerobic		fnr	D	r2
PU00343	J Bacteriol 187(3):1135	Y. Kang	20050803	MG1655	M9+MOPS	0.001	glu aerobic		fnr	D	r3
PU00344	J Bacteriol 187(3):1135	Y. Kang	20050803	MG1655	M9+MOPS	0.001	glu anaerobic		wt		r1
PU00345	J Bacteriol 187(3):1135	Y. Kang	20050803	MG1655	M9+MOPS	0.001	glu anaerobic		wt		r2
PU00346	J Bacteriol 187(3):1135	Y. Kang	20050803	MG1655	M9+MOPS	0.001	glu anaerobic		wt		r3
PU00347	J Bacteriol 187(3):1135	Y. Kang	20050803	MG1655	M9+MOPS	0.001	glu anaerobic		fnr	D	r1
PU00348	J Bacteriol 187(3):1135	Y. Kang	20050803	MG1655	M9+MOPS	0.001	glu anaerobic		fnr	D	r2
PU00349	J Bacteriol 187(3):1135	Y. Kang	20050803	MG1655	M9+MOPS	0.001	glu anaerobic		fnr	D	r3
PU00350	J Bacteriol 187(3):1135	Y. Kang	20050803	MG1655	M9+MOPS	0.001	glu anaerobic		fnr	D	r4
PU00351	?	F. Haddadin	20021213	MG1655	LB	0.005	glu MgSO4		WT		r1
PU00352	?	F. Haddadin	20021213	MG1655	LB	0.005	glu MgSO4		WT		r2
PU00353	?	F. Haddadin	20021213	MG1655	LB	0.005	glu MgSO4		WT		r3
PU00354	?	F. Haddadin	20021213	MG1655	LB	0.005	glu MgSO4	60			r1
PU00355	?	F. Haddadin	20021213	MG1655	LB	0.005	glu MgSO4	60			r2
PU00356	?	F. Haddadin	20021213	MG1655	LB	0.005	glu MgSO4	60			r3
PU00357	?	F. Haddadin	20021213	MG1655	LB	0.005	glu MgSO4	60	IPTG		r1
PU00358	?	F. Haddadin	20021213	MG1655	LB	0.005	glu MgSO4	60	IPTG		r2
PU00359	?	F. Haddadin	20021213	MG1655	LB	0.005	glu MgSO4	60	IPTG		r3
PU00360	?	F. Haddadin	20021213	MG1655	LB	0.005	glu MgSO4	240			r1
PU00361	?	F. Haddadin	20021213	MG1655	LB	0.005	glu MgSO4	240			r2
PU00362	?	F. Haddadin	20021213	MG1655	LB	0.005	glu MgSO4	240			r3
PU00363	?	F. Haddadin	20021213	MG1655	LB	0.005	glu MgSO4	240	IPTG		r1
PU00364	?	F. Haddadin	20021213	MG1655	LB	0.005	glu MgSO4	240	IPTG		r2
PU00365	?	F. Haddadin	20021213	MG1655	LB	0.005	glu MgSO4	240	IPTG		r3
PU00366	?	F. Haddadin	20021213	MG1655	LB	0.005	glu MgSO4		WT		r1
PU00367	?	F. Haddadin	20021213	MG1655	LB	0.005	glu MgSO4		WT		r2
PU00368	?	F. Haddadin	20021213	MG1655	LB	0.005	glu MgSO4		WT		r3
PU00369	?	F. Haddadin	20021213	MG1655	LB	0.005	glu MgSO4		WT		r4
PU00370	?	F. Haddadin	20021213	MG1655	LB	0.005	glu MgSO4		WT		r5
PU00371	?	F. Haddadin	20021213	MG1655	LB	0.005	glu MgSO4	60			r1
PU00372	?	F. Haddadin	20021213	MG1655	LB	0.005	glu MgSO4	60			r2
PU00373	?	F. Haddadin	20021213	MG1655	LB	0.005	glu MgSO4	60			r3
PU00374	?	F. Haddadin	20021213	MG1655	LB	0.005	glu MgSO4	60	IPTG		r1
PU00375	?	F. Haddadin	20021213	MG1655	LB	0.005	glu MgSO4	60	IPTG		r2
PU00376	?	F. Haddadin	20021213	MG1655	LB	0.005	glu MgSO4	60	IPTG		r3
PU00377	?	F. Haddadin	20021213	MG1655	LB	0.005	glu MgSO4	240			r1
PU00378	?	F. Haddadin	20021213	MG1655	LB	0.005	glu MgSO4	240			r2
PU00379	?	F. Haddadin	20021213	MG1655	LB	0.005	glu MgSO4	240			r3
PU00380	?	F. Haddadin	20021213	MG1655	LB	0.005	glu MgSO4	240	IPTG		r1
PU00381	?	F. Haddadin	20021213	MG1655	LB	0.005	glu MgSO4	240	IPTG		r2
PU00382	?	F. Haddadin	20021213	MG1655	LB	0.005	glu MgSO4	240	IPTG		r3
PU00383	J Bacteriol 186(10):3254-3258	S. Brokx	20030425	BW30270	M9+MOPS		glu aerobic				r1
PU00384	J Bacteriol 186(10):3254-3258	S. Brokx	20030425	BW30270	M9+MOPS		glu aerobic				r2
PU00385	J Bacteriol 186(10):3254-3258	S. Brokx	20030425	BW30270	M9+MOPS		glu anaerobic				r1
PU00386	J Bacteriol 186(10):3254-3258	S. Brokx	20030425	BW30270	M9+MOPS		glu anaerobic				r2
PU00387	J Bacteriol 186(10):3254-3258	S. Brokx	20030425	BW30270	M9+MOPS		glu aerobic				r1
PU00388	J Bacteriol 186(10):3254-3258	S. Brokx	20030425	BW30270	M9+MOPS		glu aerobic				r2
PU00389	J Bacteriol 186(10):3254-3258	S. Brokx	20030425	BW30270	M9+MOPS		glu anaerobic				r1
PU00390	J Bacteriol 186(10):3254-3258	S. Brokx	20030425	BW30270	M9+MOPS		glu anaerobic				r2
PU00391	J Bacteriol 186(10):3254-3258	S. Brokx	20030425	MG1655	M9+MOPS		glu aerobic				r1
PU00392	J Bacteriol 186(10):3254-3258	S. Brokx	20030425	MG1655	M9+MOPS		glu aerobic				r2
PU00393	J Bacteriol 186(10):3254-3258	S. Brokx	20030425	MG1655	M9+MOPS		glu anaerobic				r1
PU00394	J Bacteriol 186(10):3254-3258	S. Brokx	20030425	MG1655	M9+MOPS		glu anaerobic				r2
PU00395	J Bacteriol 186(10):3254-3258	S. Brokx	20030425	MG1655	M9+MOPS	0.5% 40mM	glu anaerobic nitrate				r1
PU00396	J Bacteriol 186(10):3254-3258	S. Brokx	20030425	MG1655	M9+MOPS	0.5% 40mM	glu anaerobic nitrate				r2
PU00397	GSE6836	I. Keren	20050607	EMG2	LB	0.0002	glu	150			r1
PU00398	GSE6836	I. Keren	20050607	EMG2	LB	0.0002	glu	180			r1
PU00399	GSE6836	I. Keren	20050607	EMG2	LB	0.0002	glu	210			r1
PU00400	GSE6836	I. Keren	20050607	EMG2	LB	0.0002	glu	240			r1
PU00401	GSE6836	I. Keren	20050607	EMG2	LB	0.0002	glu	270			r1
PU00402	GSE6836	I. Keren	20050607	EMG2	LB	0.0002	glu	300			r1
PU00403	GSE6836	I. Keren	20050607	EMG2	LB	0.0002	glu	330			r1
PU00404	GSE6836	I. Keren	20050607	EMG2	LB	0.0002	glu	360			r1
PU00405	GSE6836	I. Keren	20050607	EMG2	LB	0.0002	glu	480			r1
PU00406	GSE6836	I. Keren	20050607	EMG2	LB	0.0004	glu	150			r1
PU00407	GSE6836	I. Keren	20050607	EMG2	LB	0.0004	glu	180			r1
PU00408	GSE6836	I. Keren	20050607	EMG2	LB	0.0004	glu	210			r1
PU00409	GSE6836	I. Keren	20050607	EMG2	LB	0.0004	glu	240			r1
PU00410	GSE6836	I. Keren	20050607	EMG2	LB	0.0004	glu	270			r1
PU00411	GSE6836	I. Keren	20050607	EMG2	LB	0.0004	glu	300			r1
PU00412	GSE6836	I. Keren	20050607	EMG2	LB	0.0004	glu	330			r1
PU00413	GSE6836	I. Keren	20050607	EMG2	LB	0.0004	glu	360			r1
PU00414	GSE6836	I. Keren	20050607	EMG2	LB	0.0004	glu	480			r1
PU00415	GSE4511	L. Maurer	20031017	EMG2	LB+HOMOPIPES	7.45g/L	KCl aerobic	pH5			r1
PU00416	GSE4511	L. Maurer	20031017	EMG2	LB+HOMOPIPES	7.45g/L	KCl aerobic	pH5			r2
PU00417	GSE4511	L. Maurer	20031017	EMG2	LB+HOMOPIPES	7.45g/L	KCl aerobic	pH5			r3
PU00418	GSE4511	L. Maurer	20031017	EMG2	LB+HOMOPIPES	7.45g/L	KCl aerobic	pH5			r4
PU00419	GSE4511	L. Maurer	20031017	EMG2	LB+HOMOPIPES	7.45g/L	KCl aerobic	pH5			r5
PU00420	GSE4511	L. Maurer	20031017	EMG2	LB+HOMOPIPES	7.45g/L	KCl aerobic	pH7			r1
PU00421	GSE4511	L. Maurer	20031017	EMG2	LB+HOMOPIPES	7.45g/L	KCl aerobic	pH7			r2
PU00422	GSE4511	L. Maurer	20031017	EMG2	LB+HOMOPIPES	7.45g/L	KCl aerobic	pH7			r3
PU00423	GSE4511	L. Maurer	20031017	EMG2	LB+HOMOPIPES	7.45g/L	KCl aerobic	pH7			r4
PU00424	GSE4511	L. Maurer	20031017	EMG2	LB+HOMOPIPES	7.45g/L	KCl aerobic	pH7			r5
PU00425	GSE4511	L. Maurer	20031017	EMG2	LB+HOMOPIPES	7.45g/L	KCl aerobic	pH8.7			r1
PU00426	GSE4511	L. Maurer	20031017	EMG2	LB+HOMOPIPES	7.45g/L	KCl aerobic	pH8.7			r2
PU00427	GSE4511	L. Maurer	20031017	EMG2	LB+HOMOPIPES	7.45g/L	KCl aerobic	pH8.7			r3
PU00428	GSE4511	L. Maurer	20031017	EMG2	LB+HOMOPIPES	7.45g/L	KCl aerobic	pH8.7			r4
PU00429	GSE4511	L. Maurer	20031017	EMG2	LB+HOMOPIPES	7.45g/L	KCl aerobic	pH8.7			r5
PU00430	MSB 3:97	D. Dwyer	20050724	BW25113	LB			0	WT		r1
PU00431	MSB 3:97	D. Dwyer	20050724	BW25113	LB			30	WT		r1
PU00432	MSB 3:97	D. Dwyer	20050724	BW25113	LB			60	WT		r1
PU00433	MSB 3:97	D. Dwyer	20050724	BW25113	LB			120	WT		r1
PU00434	MSB 3:97	D. Dwyer	20050724	BW25113	LB			180	WT		r1
PU00435	MSB 3:97	D. Dwyer	20050724	BW25113	LB	250 ng/ml	norfloxacin	0	WT		r1
PU00436	MSB 3:97	D. Dwyer	20050724	BW25113	LB	250 ng/ml	norfloxacin	30	WT		r1
PU00437	MSB 3:97	D. Dwyer	20050724	BW25113	LB	250 ng/ml	norfloxacin	60	WT		r1
PU00438	MSB 3:97	D. Dwyer	20050724	BW25113	LB	250 ng/ml	norfloxacin	120	WT		r1
PU00439	MSB 3:97	D. Dwyer	20050724	BW25113	LB	250 ng/ml	norfloxacin	180	WT		r1
PU00440	MSB 3:97	D. Dwyer	20050724	BW25113	LB		uninduced	0	recA	D	r1
PU00441	MSB 3:97	D. Dwyer	20050724	BW25113	LB		uninduced	30	recA	D	r1
PU00442	MSB 3:97	D. Dwyer	20050724	BW25113	LB		uninduced	60	recA	D	r1
PU00443	MSB 3:97	D. Dwyer	20050724	BW25113	LB		uninduced	120	recA	D	r1
PU00444	MSB 3:97	D. Dwyer	20050724	BW25113	LB		uninduced	180	recA	D	r1
PU00445	MSB 3:97	D. Dwyer	20050724	BW25113	LB	250 ng/ml	norfloxacin	0	ccdB	U	r1
PU00446	MSB 3:97	D. Dwyer	20050724	BW25113	LB	250 ng/ml	norfloxacin	30	ccdB	U	r1
PU00447	MSB 3:97	D. Dwyer	20050724	BW25113	LB	250 ng/ml	norfloxacin	60	ccdB	U	r1
PU00448	MSB 3:97	D. Dwyer	20050724	BW25113	LB	250 ng/ml	norfloxacin	120	ccdB	U	r1
PU00449	MSB 3:97	D. Dwyer	20050724	BW25113	LB	250 ng/ml	norfloxacin	180	ccdB	U	r1
PU00450	MSB 3:97	D. Dwyer	20050724	BW25113	LB	250 ng/ml	norfloxacin	0	recA	D	r1
PU00451	MSB 3:97	D. Dwyer	20050724	BW25113	LB	250 ng/ml	norfloxacin	30	recA	D	r1
PU00452	MSB 3:97	D. Dwyer	20050724	BW25113	LB	250 ng/ml	norfloxacin	60	recA	D	r1
PU00453	MSB 3:97	D. Dwyer	20050724	BW25113	LB	250 ng/ml	norfloxacin	120	recA	D	r1
PU00454	MSB 3:97	D. Dwyer	20050724	BW25113	LB	250 ng/ml	norfloxacin	180	recA	D	r1
PU00455	MSB 3:97	D. Dwyer	20050724	BW25113	LB			0	recA ccdB	D U	r1
PU00456	MSB 3:97	D. Dwyer	20050724	BW25113	LB			30	recA ccdB	D U	r1
PU00457	MSB 3:97	D. Dwyer	20050724	BW25113	LB			60	recA ccdB	D U	r1
PU00458	MSB 3:97	D. Dwyer	20050724	BW25113	LB			120	recA ccdB	D U	r1
PU00459	MSB 3:97	D. Dwyer	20050724	BW25113	LB			180	recA ccdB	D U	r1
PU00460	MSB 3:97	D. Dwyer	20050724	MG1063	LB			0			r1
PU00461	MSB 3:97	D. Dwyer	20050724	MG1063	LB			30			r1
PU00462	MSB 3:97	D. Dwyer	20050724	MG1063	LB			60			r1
PU00463	MSB 3:97	D. Dwyer	20050724	MG1063	LB			120			r1
PU00464	MSB 3:97	D. Dwyer	20050724	MG1063	LB	250 ng/ml	norfloxacin	0			r1
PU00465	MSB 3:97	D. Dwyer	20050724	MG1063	LB	250 ng/ml	norfloxacin	30			r1
PU00466	MSB 3:97	D. Dwyer	20050724	MG1063	LB	250 ng/ml	norfloxacin	60			r1
PU00467	MSB 3:97	D. Dwyer	20050724	MG1063	LB	250 ng/ml	norfloxacin	120			r1
PU00468	MSB 3:97	D. Dwyer	20050724	MG1063	LB	250 ng/ml 100uM	nor chelator	0			r1
PU00469	MSB 3:97	D. Dwyer	20050724	MG1063	LB	251 ng/ml 100uM	nor chelator	30			r1
PU00470	MSB 3:97	D. Dwyer	20050724	MG1063	LB	252 ng/ml 100uM	nor chelator	60			r1
PU00471	MSB 3:97	D. Dwyer	20050724	MG1063	LB	253 ng/ml 100uM	nor chelator	120			r1
PU00472	MSB 3:97	D. Dwyer	20050724	MG1063	LB	100uM	chelator	0	ccdB	U	r1
PU00473	MSB 3:97	D. Dwyer	20050724	MG1063	LB	100uM	chelator	30	ccdB	U	r1
PU00474	MSB 3:97	D. Dwyer	20050724	MG1063	LB	100uM	chelator	60	ccdB	U	r1
PU00475	MSB 3:97	D. Dwyer	20050724	MG1063	LB	100uM	chelator	120	ccdB	U	r1
PU00476	MSB 3:97	D. Dwyer	20050724	MG1655	LB			0	lacZ	U	r1
PU00477	MSB 3:97	D. Dwyer	20050724	MG1655	LB			30	lacZ	U	r1
PU00478	MSB 3:97	D. Dwyer	20050724	MG1655	LB			60	lacZ	U	r1
PU00479	MSB 3:97	D. Dwyer	20050724	MG1655	LB			90	lacZ	U	r1
PU00480	MSB 3:97	D. Dwyer	20050724	MG1655	LB			0	ccdB	U	r1
PU00481	MSB 3:97	D. Dwyer	20050724	MG1655	LB			0	ccdB	U	r2
PU00482	MSB 3:97	D. Dwyer	20050724	MG1655	LB			30	ccdB	U	r1
PU00483	MSB 3:97	D. Dwyer	20050724	MG1655	LB			30	ccdB	U	r2
PU00484	MSB 3:97	D. Dwyer	20050724	MG1655	LB			60	ccdB	U	r1
PU00485	MSB 3:97	D. Dwyer	20050724	MG1655	LB			60	ccdB	U	r2
PU00486	MSB 3:97	D. Dwyer	20050724	MG1655	LB			90	ccdB	U	r1
PU00487	MSB 3:97	D. Dwyer	20050724	MG1655	LB			90	ccdB	U	r2
PU00488	MSB 3:97	D. Dwyer	20050724	W1872	LB	100uM	chelator	0	ccdB	U	r1
PU00489	MSB 3:97	D. Dwyer	20050724	W1872	LB	100uM	chelator	30	ccdB	U	r1
PU00490	MSB 3:97	D. Dwyer	20050724	W1872	LB	100uM	chelator	60	ccdB	U	r1
PU00491	MSB 3:97	D. Dwyer	20050724	W1872	LB	100uM	chelator	120	ccdB	U	r1
PU00492	Cell 130(5):797-810	M. Kohanski	20070114	MG1655	LB		WT	0			r1
PU00493	Cell 130(5):797-810	M. Kohanski	20070114	MG1655	LB		WT	30			r1
PU00494	Cell 130(5):797-810	M. Kohanski	20070114	MG1655	LB		WT	60			r1
PU00495	Cell 130(5):797-810	M. Kohanski	20070114	MG1655	LB		WT	120			r1
PU00496	Cell 130(5):797-810	M. Kohanski	20070114	MG1063	LB		WT	180			r1
PU00497	Cell 130(5):797-810	M. Kohanski	20070114	MG1655	LB	5ug/mL	ampicillin	30			r1
PU00498	Cell 130(5):797-810	M. Kohanski	20070114	MG1655	LB	5ug/mL	ampicillin	60			r1
PU00499	Cell 130(5):797-810	M. Kohanski	20070114	MG1655	LB	5ug/mL	ampicillin	120			r1
PU00500	Cell 130(5):797-810	M. Kohanski	20070114	MG1655	LB	5ug/mL	kanamycin	30			r1
PU00501	Cell 130(5):797-810	M. Kohanski	20070114	MG1655	LB	5ug/mL	kanamycin	60			r1
PU00502	Cell 130(5):797-810	M. Kohanski	20070114	MG1655	LB	5ug/mL	kanamycin	120			r1
PU00503	Cell 130(5):797-810	M. Kohanski	20070114	MG1655	LB	250 ng/ml	norfloxacin	30			r1
PU00504	Cell 130(5):797-810	M. Kohanski	20070114	MG1655	LB	250 ng/ml	norfloxacin	60			r1
PU00505	Cell 130(5):797-810	M. Kohanski	20070114	MG1655	LB	250 ng/ml	norfloxacin	120			r1
PU00506	Cell 130(5):797-810	M. Kohanski	20070114	MG1655	LB	4ug/mL	spectinomycin	30			r1
PU00507	Cell 130(5):797-810	M. Kohanski	20070114	MG1655	LB	4ug/mL	spectinomycin	60			r1
PU00508	Cell 130(5):797-810	M. Kohanski	20070114	MG1655	LB	4ug/mL	spectinomycin	120			r1
PU00509	GSE4556	E. Hayes	20060327	W3110	LB+HOMOPIPES	7.45g/L	KCl anaerobic	ph5			r1
PU00510	GSE4556	E. Hayes	20060327	W3110	LB+HOMOPIPES	7.45g/L	KCl anaerobic	ph5			r5
PU00511	GSE4556	E. Hayes	20060327	W3110	LB+HOMOPIPES	7.45g/L	KCl anaerobic	ph5			r2
PU00512	GSE4556	E. Hayes	20060327	W3110	LB+HOMOPIPES	7.45g/L	KCl anaerobic	ph5			r3
PU00513	GSE4556	E. Hayes	20060327	W3110	LB+HOMOPIPES	7.45g/L	KCl anaerobic	ph5			r4
PU00514	GSE4556	E. Hayes	20060327	W3110	LB+HOMOPIPES	7.45g/L	KCl anaerobic	ph5			r5
PU00515	GSE4556	E. Hayes	20060327	W3110	LB+HOMOPIPES	7.45g/L	KCl anaerobic	ph7			r1
PU00516	GSE4556	E. Hayes	20060327	W3110	LB+HOMOPIPES	7.45g/L	KCl anaerobic	ph7			r2
PU00517	GSE4556	E. Hayes	20060327	W3110	LB+HOMOPIPES	7.45g/L	KCl anaerobic	ph7			r3
PU00518	GSE4556	E. Hayes	20060327	W3110	LB+HOMOPIPES	7.45g/L	KCl anaerobic	ph7			r4
PU00519	GSE4556	E. Hayes	20060327	W3110	LB+HOMOPIPES	7.45g/L	KCl anaerobic	ph7			r5
PU00520	GSE4556	E. Hayes	20060327	W3110	LB+HOMOPIPES	7.45g/L	KCl anaerobic	ph8			r1
PU00521	GSE4556	E. Hayes	20060327	W3110	LB+HOMOPIPES	7.45g/L	KCl anaerobic	ph8			r2
PU00522	GSE4556	E. Hayes	20060327	W3110	LB+HOMOPIPES	7.45g/L	KCl anaerobic	ph8			r3
PU00523	GSE4556	E. Hayes	20060327	W3110	LB+HOMOPIPES	7.45g/L	KCl anaerobic	ph8			r4
PU00524	GSE4562	J. Lee	20060327	BW25113	LB		biofilm	1440	WT		r1
PU00525	GSE4562	J. Lee	20060327	BW25113	LB		biofilm	1440	tnaA	D	r1
PU00526	GSE4562	J. Lee	20060327	BW25113	LB		biofilm	1440	WT		r1
PU00527	GSE4562	J. Lee	20060327	BW25113	LB		biofilm	1440	trpE	D	r1
PU00528	GSE4562	J. Lee	20060327	BW25113	LB		biofilm	1440	yceP	D	r1
PU00529	GSE4562	J. Lee	20060327	BW25113	LB		biofilm	1440	yceP	D	r1
PU00530	GSE4562	J. Lee	20060327	BW25113	LB		biofilm	1440	yceP	D	r2
PU00531	GSE7398	M. Bradley	20070329	MG1655	LB			90	WT		r1
PU00532	GSE7398	M. Bradley	20070329	MG1655	LB			90	WT		r2
PU00533	GSE7398	M. Bradley	20070329	MG1655	LB			90	WT		r3
PU00534	GSE7398	M. Bradley	20070329	MG1655	LB			150	WT		r1
PU00535	GSE7398	M. Bradley	20070329	MG1655	LB			150	WT		r2
PU00536	GSE7398	M. Bradley	20070329	MG1655	LB			150	WT		r3
PU00537	GSE7398	M. Bradley	20070329	MG1655	LB			240	WT		r1
PU00538	GSE7398	M. Bradley	20070329	MG1655	LB			240	WT		r2
PU00539	GSE7398	M. Bradley	20070329	MG1655	LB			240	WT		r3
PU00540	GSE7398	M. Bradley	20070329	MG1655	LB			360	WT		r1
PU00541	GSE7398	M. Bradley	20070329	MG1655	LB			360	WT		r2
PU00542	GSE7398	M. Bradley	20070329	MG1655	LB			360	WT		r3
PU00543	GSE7398	M. Bradley	20070329	MG1655	LB			90	fis	D	r1
PU00544	GSE7398	M. Bradley	20070329	MG1655	LB			90	fis	D	r2
PU00545	GSE7398	M. Bradley	20070329	MG1655	LB			90	fis	D	r3
PU00546	GSE7398	M. Bradley	20070329	MG1655	LB			150	fis	D	r1
PU00547	GSE7398	M. Bradley	20070329	MG1655	LB			150	fis	D	r2
PU00548	GSE7398	M. Bradley	20070329	MG1655	LB			150	fis	D	r3
PU00549	GSE7398	M. Bradley	20070329	MG1655	LB			240	fis	D	r1
PU00550	GSE7398	M. Bradley	20070329	MG1655	LB			240	fis	D	r2
PU00551	GSE7398	M. Bradley	20070329	MG1655	LB			240	fis	D	r3
PU00552	GSE7398	M. Bradley	20070329	MG1655	LB			360	fis	D	r1
PU00553	GSE7398	M. Bradley	20070329	MG1655	LB			360	fis	D	r2
PU00554	GSE7398	M. Bradley	20070329	MG1655	LB			360	fis	D	r3
PU00555	GSE6425	C. Reigstad	20061204	MG1655			aerobic	150			r1
PU00556	GSE6425	C. Reigstad	20061204	MG1655			aerobic	150			r2
PU00557	GSE6425	C. Reigstad	20061204	MG1655			aerobic	300			r1
PU00558	GSE6425	C. Reigstad	20061204	MG1655			aerobic	300			r2
PU00559	GSE6425	C. Reigstad	20061204	MG1655			aerobic	480			r1
PU00560	GSE6425	C. Reigstad	20061204	MG1655			aerobic	480			r2
PU00561	GSE6425	C. Reigstad	20061204	MG1655			aerobic	720			r1
PU00562	GSE6425	C. Reigstad	20061204	MG1655			aerobic	720			r2
PU00563	GSE6425	C. Reigstad	20061204	MG1655			aerobic	1080			r1
PU00564	GSE6425	C. Reigstad	20061204	MG1655			aerobic	1080			r2
PU00565	GSE6425	C. Reigstad	20061204	MG1655			aerobic	1560			r1
PU00566	GSE6425	C. Reigstad	20061204	MG1655			aerobic	1560			r2
PU00567	GSE6425	C. Reigstad	20061204	MG1655			anaerobic	150			r1
PU00568	GSE6425	C. Reigstad	20061204	MG1655			anaerobic	150			r2
PU00569	GSE6425	C. Reigstad	20061204	MG1655			anaerobic	180			r1
PU00570	GSE6425	C. Reigstad	20061204	MG1655			anaerobic	180			r2
PU00571	GSE6425	C. Reigstad	20061204	MG1655			anaerobic	225			r1
PU00572	GSE6425	C. Reigstad	20061204	MG1655			anaerobic	225			r2
PU00573	GSE6425	C. Reigstad	20061204	MG1655			anaerobic	270			r1
PU00574	GSE6425	C. Reigstad	20061204	MG1655			anaerobic	270			r2
PU00575	GSE6425	C. Reigstad	20061204	MG1655			anaerobic	405			r1
PU00576	GSE6425	C. Reigstad	20061204	MG1655			anaerobic	405			r2
PU00577	GSE3905	J. Domka	20051226	BW25113	LB		suspension	4	WT		r1
PU00578	GSE3905	J. Domka	20051226	BW25113	LB		suspension	7	WT		r1
PU00579	GSE3905	J. Domka	20051226	BW25113	LB		suspension	15	WT		r1
PU00580	GSE3905	J. Domka	20051226	BW25113	LB		suspension	24	WT		r1
PU00581	GSE3905	J. Domka	20051226	BW25113	LB		biofilm	4	WT		r1
PU00582	GSE3905	J. Domka	20051226	BW25113	LB		biofilm	7	WT		r1
PU00583	GSE3905	J. Domka	20051226	BW25113	LB		biofilm	15	WT		r1
PU00584	GSE3905	J. Domka	20051226	BW25113	LB		biofilm	24	WT		r1
PU00585	GSE3905	J. Domka	20051226	BW25113	LB			24	WT		r1
PU00586	GSE3905	J. Domka	20051226	BW25113	LB			24	WT		r2
PU00587	GSE3905	J. Domka	20051226	BW25113	LB			24	yceP	D	r1
PU00588	GSE3905	J. Domka	20051226	BW25113	LB			24	yliH	D	r1
PU00589	GSE5904	X. Zhang	20060922	BW25113	LB		glucose	15	WT		r1
PU00590	GSE5904	X. Zhang	20060922	BW25113	LB			15	ycfR	D	r1
PU00591	GSE3514	M. Herzberg	20051026	BW25113	LB				wt		r1
PU00592	GSE3514	M. Herzberg	20051026	BW25113	LB				ydgG	D	r1
PU00593	GSE9582	L. Wang	20071111	W3110	LB	0.008	glu		wt		r1
PU00594	GSE9582	L. Wang	20071111	W3110	LB	0.008	glu		wt		r2
PU00595	GSE9582	L. Wang	20071111	W3110	LB	0.008	glu		luxS	D	r1
PU00596	GSE9582	L. Wang	20071111	W3110	LB	0.008	glu		luxS	D	r2
PU00597	GSE9582	L. Wang	20071111	W3110	LB	0.008	glu		wt		r1
PU00598	GSE9582	L. Wang	20071111	W3110	LB	0.008	glu		wt		r2
PU00599	GSE9582	L. Wang	20071111	W3110	LB	0.008	glu		luxS	D	r1
PU00600	GSE6925	J. Lee	20071112	BW25113	LB			24	wt		r1
PU00601	GSE6925	J. Lee	20071112	BW25113	LB			24	ymgB	D	r1
PU00602	GSE8706	X. Zhang	20070806	BW25113	LB		biofilm	15	wt		r1
PU00603	GSE8706	X. Zhang	20070806	BW25113	LB		biofilm	15	yncC	D	r1
PU00604	GSE9755	E. Zoetendal	20071203	BW13711	M9+MOPS+tannic acid	0.4% 0.025% 0.025%	glu L-cysteine-HCl Na2S-9H2O				r1
PU00605	GSE9755	E. Zoetendal	20071203	BW13711	M9+MOPS+tannic acid	0.4% 0.025% 0.025%	glu L-cysteine-HCl Na2S-9H2O				r2
PU00606	GSE9755	E. Zoetendal	20071203	BW13711	M9+MOPS+tannic acid	0.4% 1% 0.025% 0.025%	glu tannin extract L-cysteine-HCl Na2S-9H2O				r1
PU00607	GSE9755	E. Zoetendal	20071203	BW13711	M9+MOPS+tannic acid	0.4% 1% 0.025% 0.025%	glu tannin extract L-cysteine-HCl Na2S-9H2O				r2
PU00608	GSE9814	T. Dong	20071206	MG1655	LB			exponential	WT		r1
PU00609	GSE9814	T. Dong	20071206	MG1655	LB			exponential	WT		r2
PU00610	GSE9814	T. Dong	20071206	MG1655	LB			exponential	WT		r3
PU00611	GSE9814	T. Dong	20071206	MG1655	LB			exponential	rpoS	D	r1
PU00612	GSE9814	T. Dong	20071206	MG1655	LB			exponential	rpoS	D	r2
PU00613	GSE9814	T. Dong	20071206	MG1655	LB			exponential	rpoS	D	r3
PU00614	GSE12797	T. Dong	20080916	MG1655	M63	0.002	glucose	exponential	WT		r1
PU00615	GSE12797	T. Dong	20080916	MG1655	M63	0.002	glucose	exponential	WT		r2
PU00616	GSE12797	T. Dong	20080916	MG1655	M63	0.002	glucose	exponential	WT		r3
PU00617	GSE12797	T. Dong	20080916	MG1655	M63	0.002	glucose	stat	WT		r1
PU00618	GSE12797	T. Dong	20080916	MG1655	M63	0.002	glucose	stat	WT		r2
PU00619	GSE12797	T. Dong	20080916	MG1655	M63	0.002	glucose	stat	WT		r3
PU00620	GSE12797	T. Dong	20080916	MG1655	M63	0.002	glucose	exponential	rpoS	D	r1
PU00621	GSE12797	T. Dong	20080916	MG1655	M63	0.002	glucose	exponential	rpoS	D	r2
PU00622	GSE12797	T. Dong	20080916	MG1655	M63	0.002	glucose	exponential	rpoS	D	r3
PU00623	GSE12797	T. Dong	20080916	MG1655	M63	0.002	glucose	stat	rpoS	D	r1
PU00624	GSE12797	T. Dong	20080916	MG1655	M63	0.002	glucose	stat	rpoS	D	r2
PU00625	GSE12797	T. Dong	20080916	MG1655	M63	0.002	glucose	stat	rpoS	D	r3
PU00626	GSE4778	G. Kannan	20060505	W3110	LB+HOMOPIPES	7.45g/L	KCl acid shift	10			r5
PU00627	GSE4778	G. Kannan	20060505	W3110	LB+HOMOPIPES	7.45g/L	KCl acid shift	0			r1
PU00628	GSE4778	G. Kannan	20060505	W3110	LB+HOMOPIPES	7.45g/L	KCl acid shift	0			r2
PU00629	GSE4778	G. Kannan	20060505	W3110	LB+HOMOPIPES	7.45g/L	KCl acid shift	0			r3
PU00630	GSE4778	G. Kannan	20060505	W3110	LB+HOMOPIPES	7.45g/L	KCl acid shift	0			r4
PU00631	GSE4778	G. Kannan	20060505	W3110	LB+HOMOPIPES	7.45g/L	KCl acid shift	0			r5
PU00632	GSE4778	G. Kannan	20060505	W3110	LB+HOMOPIPES	7.45g/L	KCl acid shift	1			r1
PU00633	GSE4778	G. Kannan	20060505	W3110	LB+HOMOPIPES	7.45g/L	KCl acid shift	1			r2
PU00634	GSE4778	G. Kannan	20060505	W3110	LB+HOMOPIPES	7.45g/L	KCl acid shift	1			r3
PU00635	GSE4778	G. Kannan	20060505	W3110	LB+HOMOPIPES	7.45g/L	KCl acid shift	1			r4
PU00636	GSE4778	G. Kannan	20060505	W3110	LB+HOMOPIPES	7.45g/L	KCl acid shift	1			r5
PU00637	GSE4778	G. Kannan	20060505	W3110	LB+HOMOPIPES	7.45g/L	KCl acid shift	5			r1
PU00638	GSE4778	G. Kannan	20060505	W3110	LB+HOMOPIPES	7.45g/L	KCl acid shift	5			r2
PU00639	GSE4778	G. Kannan	20060505	W3110	LB+HOMOPIPES	7.45g/L	KCl acid shift	5			r3
PU00640	GSE4778	G. Kannan	20060505	W3110	LB+HOMOPIPES	7.45g/L	KCl acid shift	5			r4
PU00641	GSE4778	G. Kannan	20060505	W3110	LB+HOMOPIPES	7.45g/L	KCl acid shift	5			r5
PU00642	GSE4778	G. Kannan	20060505	W3110	LB+HOMOPIPES	7.45g/L	KCl acid shift	10			r1
PU00643	GSE4778	G. Kannan	20060505	W3110	LB+HOMOPIPES	7.45g/L	KCl acid shift	10			r2
PU00644	GSE4778	G. Kannan	20060505	W3110	LB+HOMOPIPES	7.45g/L	KCl acid shift	10			r3
PU00645	GSE4778	G. Kannan	20060505	W3110	LB+HOMOPIPES	7.45g/L	KCl acid shift	10			r4
PU00646	GSE5905	T. Maeda	20060922	TG1			pBS(Kan)				r1
PU00647	GSE5905	T. Maeda	20060922	TG1			pBS(Kan)				r1
PU00648	GSE6923	X. Yang	20070130	ATCC25404	LB		biofilm	t24			r1
PU00649	GSE6923	X. Yang	20070130	ATCC25404	LB		biofilm with R1drd19 plasmid	t24			r1
PU00650	GSE6923	X. Yang	20070130	MG1655	M9C		biofilm	t24			r1
PU00651	GSE6923	X. Yang	20070130	MG1655	M9C		biofilm with R1drd19 plasmid	t24			r1
PU00652	GSE6923	X. Yang	20070130	BW25113	LB		biofilm with R1drd19 plasmid	t7			r1
PU00653	GSE6923	X. Yang	20070130	BW25113	LB		biofilm with R1drd19 plasmid	t15			r1
PU00654	GSE6923	X. Yang	20070130	BW25113	LB		biofilm with R1drd19 plasmid	t24			r1
PU00655	GSE6923	X. Yang	20070130	BW25113	LB		biofilm	t7			r1
PU00656	GSE6923	X. Yang	20070130	BW25113	LB		biofilm	t15			r1
PU00657	GSE6923	X. Yang	20070130	BW25113	LB		biofilm	t24			r1
PU00658	GSE10158	M. Laubacher	20080112	MG1655	M9C	0.004	glu	-5			r1
PU00659	GSE10158	M. Laubacher	20080112	MG1655	M9C	0.004	glu	-5			r2
PU00660	GSE10158	M. Laubacher	20080112	MG1655	M9C	0.004	glu	-5			r3
PU00661	GSE10158	M. Laubacher	20080112	MG1655	M9C	0.004	glu	5			r1
PU00662	GSE10158	M. Laubacher	20080112	MG1655	M9C	0.004	glu	5			r2
PU00663	GSE10158	M. Laubacher	20080112	MG1655	M9C	0.004	glu	20			r1
PU00664	GSE10158	M. Laubacher	20080112	MG1655	M9C	0.004	glu	20			r2
PU00665	GSE10158	M. Laubacher	20080112	MG1655	M9C	0.004	glu	20			r3
PU00666	GSE10158	M. Laubacher	20080112	MG1655	M9C	0.004	glu	40			r1
PU00667	GSE10158	M. Laubacher	20080112	MG1655	M9C	0.004	glu	40			r2
PU00668	GSE10158	M. Laubacher	20080112	MG1655	M9C	0.004	glu	40			r3
PU00669	GSE10158	M. Laubacher	20080112	MG1655	M9C	0.004	glu	40			r4
PU00670	GSE10158	M. Laubacher	20080112	MG1655	M9C	0.4% 30ng	glu mecillinam	-5			r1
PU00671	GSE10158	M. Laubacher	20080112	MG1655	M9C	0.4% 30ng	glu mecillinam	-5			r2
PU00672	GSE10158	M. Laubacher	20080112	MG1655	M9C	0.4% 30ng	glu mecillinam	5			r1
PU00673	GSE10158	M. Laubacher	20080112	MG1655	M9C	0.4% 30ng	glu mecillinam	5			r2
PU00674	GSE10158	M. Laubacher	20080112	MG1655	M9C	0.4% 30ng	glu mecillinam	20			r1
PU00675	GSE10158	M. Laubacher	20080112	MG1655	M9C	0.4% 30ng	glu mecillinam	20			r2
PU00676	GSE10158	M. Laubacher	20080112	MG1655	M9C	0.4% 30ng	glu mecillinam	40			r1
PU00677	GSE10158	M. Laubacher	20080112	MG1655	M9C	0.4% 30ng	glu mecillinam	40			r2
PU00678	GSE10158	M. Laubacher	20080112	MG1655	M9C	0.4% 30ng	glu mecillinam	40			r3
PU00679	GSE10158	M. Laubacher	20080112	MG1655	M9C	0.4% 10ug	glu cefsulodin	-5			r1
PU00680	GSE10158	M. Laubacher	20080112	MG1655	M9C	0.4% 10ug	glu cefsulodin	-5			r2
PU00681	GSE10158	M. Laubacher	20080112	MG1655	M9C	0.4% 10ug	glu cefsulodin	5			r1
PU00682	GSE10158	M. Laubacher	20080112	MG1655	M9C	0.4% 10ug	glu cefsulodin	5			r2
PU00683	GSE10158	M. Laubacher	20080112	MG1655	M9C	0.4% 10ug	glu cefsulodin	20			r1
PU00684	GSE10158	M. Laubacher	20080112	MG1655	M9C	0.4% 10ug	glu cefsulodin	20			r2
PU00685	GSE10158	M. Laubacher	20080112	MG1655	M9C	0.4% 10ug	glu cefsulodin	40			r1
PU00686	GSE10158	M. Laubacher	20080112	MG1655	M9C	0.4% 10ug	glu cefsulodin	40			r2
PU00687	GSE10158	M. Laubacher	20080112	MG1655	M9C	0.4% 10ug	glu cefsulodin	40			r3
PU00688	GSE10158	M. Laubacher	20080112	MG1655	M9C	0.4% 30ng 10ug	glu mecillinam cefsulodin	-5			r1
PU00689	GSE10158	M. Laubacher	20080112	MG1655	M9C	0.4% 30ng 10ug	glu mecillinam cefsulodin	-5			r2
PU00690	GSE10158	M. Laubacher	20080112	MG1655	M9C	0.4% 30ng 10ug	glu mecillinam cefsulodin	-5			r3
PU00691	GSE10158	M. Laubacher	20080112	MG1655	M9C	0.4% 30ng 10ug	glu mecillinam cefsulodin	5			r1
PU00692	GSE10158	M. Laubacher	20080112	MG1655	M9C	0.4% 30ng 10ug	glu mecillinam cefsulodin	5			r2
PU00693	GSE10158	M. Laubacher	20080112	MG1655	M9C	0.4% 30ng 10ug	glu mecillinam cefsulodin	5			r3
PU00694	GSE10158	M. Laubacher	20080112	MG1655	M9C	0.4% 30ng 10ug	glu mecillinam cefsulodin	20			r1
PU00695	GSE10158	M. Laubacher	20080112	MG1655	M9C	0.4% 30ng 10ug	glu mecillinam cefsulodin	20			r2
PU00696	GSE10158	M. Laubacher	20080112	MG1655	M9C	0.4% 30ng 10ug	glu mecillinam cefsulodin	20			r3
PU00697	GSE10158	M. Laubacher	20080112	MG1655	M9C	0.4% 30ng 10ug	glu mecillinam cefsulodin	40			r1
PU00698	GSE10158	M. Laubacher	20080112	MG1655	M9C	0.4% 30ng 10ug	glu mecillinam cefsulodin	40			r2
PU00699	GSE10158	M. Laubacher	20080112	MG1655	M9C	0.4% 30ng 10ug	glu mecillinam cefsulodin	40			r3
PU00700	GSE10158	M. Laubacher	20080112	MG1655	M9C	0.4% 30ng 10ug	glu mecillinam cefsulodin	40			r4
PU00701	GSE13418	A. Ito	20081031	MG1655			biofilm	attachment			r1
PU00702	GSE13418	A. Ito	20081031	MG1655			biofilm	attachment			r2
PU00703	GSE13418	A. Ito	20081031	MG1655			biofilm	attachment			r3
PU00704	GSE13418	A. Ito	20081031	MG1655			biofilm	formation			r1
PU00705	GSE13418	A. Ito	20081031	MG1655			biofilm	formation			r2
PU00706	GSE13418	A. Ito	20081031	MG1655			biofilm	formation			r3
PU00707	GSE13418	A. Ito	20081031	MG1655			biofilm	maturation			r1
PU00708	GSE13418	A. Ito	20081031	MG1655			biofilm	maturation			r2
PU00709	GSE13418	A. Ito	20081031	MG1655			biofilm	maturation			r3
PU00710	GSE13418	A. Ito	20081031	MG1655			planktonic	exponential			r1
PU00711	GSE13418	A. Ito	20081031	MG1655			planktonic	exponential			r2
PU00712	GSE13418	A. Ito	20081031	MG1655			planktonic	exponential			r3
PU00713	GSE13418	A. Ito	20081031	MG1655			planktonic	stationary			r1
PU00714	GSE13418	A. Ito	20081031	MG1655			planktonic	stationary			r2
PU00715	GSE13418	A. Ito	20081031	MG1655			planktonic	stationary			r3
PU00716	GSE3105	E. Masse	20031203	MG1655	LB				WT		r1
PU00717	GSE3105	E. Masse	20031203	MG1655	LB				WT		r2
PU00718	GSE3105	E. Masse	20031203	MG1655	LB				ryhB	U	r1
PU00719	GSE3105	E. Masse	20031203	MG1655	LB				ryhB	U	r2
PU00720	GSE3105	E. Masse	20031203	MG1655	LB				WT		r1
PU00721	GSE3105	E. Masse	20031203	MG1655	LB				WT		r2
PU00722	GSE7885	A. Ito	20070524	MG1655	M9 MOPS			exponential	WT		r1
PU00723	GSE7885	A. Ito	20070524	MG1655	M9 MOPS			exponential	WT		r2
PU00724	GSE7885	A. Ito	20070524	MG1655	M9 MOPS			exponential	WT		r3
PU00725	GSE7885	A. Ito	20070524	MG1655	M9 MOPS			stationary	WT		r1
PU00726	GSE7885	A. Ito	20070524	MG1655	M9 MOPS			stationary	WT		r2
PU00727	GSE7885	A. Ito	20070524	MG1655	M9 MOPS			stationary	WT		r3
PU00728	GSE7885	A. Ito	20070524	MG1655	M9 MOPS			biofilm	WT		r1
PU00729	GSE7885	A. Ito	20070524	MG1655	M9 MOPS			biofilm	WT		r2
PU00730	GSE7885	A. Ito	20070524	MG1655	M9 MOPS			biofilm	WT		r3
PU00731	GSE7885	A. Ito	20070524	MG1655	M9 MOPS			exponential	rpoS	D	r1
PU00732	GSE7885	A. Ito	20070524	MG1655	M9 MOPS			exponential	rpoS	D	r2
PU00733	GSE7885	A. Ito	20070524	MG1655	M9 MOPS			exponential	rpoS	D	r3
PU00734	GSE7885	A. Ito	20070524	MG1655	M9 MOPS			stationary	rpoS	D	r1
PU00735	GSE7885	A. Ito	20070524	MG1655	M9 MOPS			stationary	rpoS	D	r2
PU00736	GSE7885	A. Ito	20070524	MG1655	M9 MOPS			stationary	rpoS	D	r3
PU00737	GSE7885	A. Ito	20070524	MG1655	M9 MOPS			biofilm	rpoS	D	r1
PU00738	GSE7885	A. Ito	20070524	MG1655	M9 MOPS			biofilm	rpoS	D	r2
PU00739	GSE7885	A. Ito	20070524	MG1655	M9 MOPS			biofilm	rpoS	D	r3
PU00740	GSE9923	J. Lee	20071219	BW25113	LB				WT		r1
PU00741	GSE9923	J. Lee	20071219	BW25113	LB			biofilm			r1
PU00742	GSE9923	J. Lee	20071219	BW25113	LB			biofilm	tnaA	D	r1
PU00743	GSE9923	J. Lee	20071219	BW25113	LB			biofilm	tnaA	D	r1
PU00744	GSE8708	R. Garcia-Contreras	20070806	BW25113	LB			biofilm			r1
PU00745	GSE8708	R. Garcia-Contreras	20070806	BW25113	LB			biofilm	hha	D	r1
PU00746	GSE8708	R. Garcia-Contreras	20070806	BW25113	LB			biofilm			r1
PU00747	GSE8708	R. Garcia-Contreras	20070806	BW25113	LB			biofilm			r1
PU00748	GSE8708	R. Garcia-Contreras	20070806	BW25113	LB			biofilm			r1
PU00749	GSE8708	R. Garcia-Contreras	20070806	BW25113	LB			biofilm	hha	D	r1
PU00750	GSE8708	R. Garcia-Contreras	20070806	BW25113	LB			biofilm	hha	D	r1
PU00751	GSE8708	R. Garcia-Contreras	20070806	BW25113	LB			biofilm	hha	D	r1
PU00752	GSE11183	J. Oberto	20080415	C600	LB			exponential	wt		r1
PU00753	GSE11183	J. Oberto	20080415	C600	LB			exponential	wt		r2
PU00754	GSE11183	J. Oberto	20080415	C600	LB			transition	wt		r1
PU00755	GSE11183	J. Oberto	20080415	C600	LB			stationary	wt		r1
PU00756	GSE11183	J. Oberto	20080415	C600	LB			stationary	wt		r2
PU00757	GSE11183	J. Oberto	20080415	C600	LB			exponential	hupA	D	r1
PU00758	GSE11183	J. Oberto	20080415	C600	LB			transition	hupA	D	r1
PU00759	GSE11183	J. Oberto	20080415	C600	LB			stationary	hupA	D	r1
PU00760	GSE11183	J. Oberto	20080415	C600	LB			exponential	hupB	D	r1
PU00761	GSE11183	J. Oberto	20080415	C600	LB			transition	hupB	D	r1
PU00762	GSE11183	J. Oberto	20080415	C600	LB			stationary	hupB	D	r1
PU00763	GSE11183	J. Oberto	20080415	C600	LB			exponential	rpoS	D	r1
PU00764	GSE11183	J. Oberto	20080415	C600	LB			stationary	rpoS	D	r1
PU00765	GSE11183	J. Oberto	20080415	C600	LB			exponential	hupA hupB	D D	r1
PU00766	GSE11183	J. Oberto	20080415	C600	LB			exponential	hupA hupB	D D	r2
PU00767	GSE11183	J. Oberto	20080415	C600	LB			transition	hupA hupB	D D	r1
PU00768	GSE11183	J. Oberto	20080415	C600	LB			stationary	hupA hupB	D D	r1
PU00769	GSE11183	J. Oberto	20080415	C600	LB			stationary	hupA hupB	D D	r2
PU00770	GSE11183	J. Oberto	20080415	C600	M9	0.002	glucose	exponential	wt		r1
PU00771	GSE11183	J. Oberto	20080415	C600	M9	0.002	glucose	stationary	wt		r1
PU00772	GSE11183	J. Oberto	20080415	C600	M9	0.002	glycerol	exponential	wt		r1
PU00773	GSE11183	J. Oberto	20080415	C600	M9	0.002	glycerol	stationary	wt		r1
PU00774	GSE11183	J. Oberto	20080415	C600	M9	0.002	glucose	exponential	hupA hupB		r1
PU00775	GSE11183	J. Oberto	20080415	C600	M9	0.002	glucose	stationary	hupA hupB		r1
PU00776	GSE11183	J. Oberto	20080415	C600	M9	0.002	glycerol	exponential	hupA hupB		r1
PU00777	GSE11183	J. Oberto	20080415	C600	M9	0.002	glycerol	stationary	hupA hupB		r1
PU00778	?		20050809		M9						r1
PU00779	?		20050809		M9						r2
PU00780	?		20050809		M9						r3
PU00781	?		20050809		M9						r1
PU00782	?		20050809		M9						r2
PU00783	?		20050809		M9						r3
PU00784	?		20050809		M9				relA	D	r1
PU00785	?		20050809		M9				relA	D	r1
PU00786	?		20050809		M9				relA	U	r1
PU00787	?		20050809		M9			20	relA	U	r1
PU00788	?		20050809		M9				relA bolA	U D	r1
PU00789	?		20050809		M9			20	relA bolA	U D	r1
PU00790	?		20050809		M9				relA rpoS	U D	r1
PU00791	?		20050809		M9				relA rpoS	U D	r1
PU00792	?		20050809		M9	untreated			wt		r1
PU00793	?		20050809		M9		valine	20	wt		r1
PU00794	?		20050809		M9		valine	120	wt		r1
PU00795	?		20050809		M9		serine hydroxamate	20	wt		r1
PU00796	?		20050809		M9		serine hydroxamate	120	wt		r1
PU00797	?		20050809		M9	untreated			relA	U	r1
PU00798	?		20050809		M9		serine hydroxamate	20	relA	U	r1
PU00799	?		20050809		M9		serine hydroxamate	120	relA	U	r1
PU00800	?		20050809		M9		valine	20	relA	U	r1
PU00801	?		20050809		M9		valine	120	relA	U	r1
PU00802	GSE7326	Y. Asakura	20070320	MG1655				0	pHSG415		r1
PU00803	GSE7326	Y. Asakura	20070320	MG1655				0	pHSG415		r2
PU00804	GSE7326	Y. Asakura	20070320	MG1655				60	pHSG415		r1
PU00805	GSE7326	Y. Asakura	20070320	MG1655				60	pHSG415		r2
PU00806	GSE7326	Y. Asakura	20070320	MG1655				150	pHSG415		r1
PU00807	GSE7326	Y. Asakura	20070320	MG1655				150	pHSG415		r2
PU00808	GSE7326	Y. Asakura	20070320	MG1655				180	pHSG415		r1
PU00809	GSE7326	Y. Asakura	20070320	MG1655				180	pHSG415		r2
PU00810	GSE7326	Y. Asakura	20070320	MG1655				0	pTN9		r1
PU00811	GSE7326	Y. Asakura	20070320	MG1655				0	pTN9		r2
PU00812	GSE7326	Y. Asakura	20070320	MG1655				60	pTN9		r1
PU00813	GSE7326	Y. Asakura	20070320	MG1655				60	pTN9		r2
PU00814	GSE7326	Y. Asakura	20070320	MG1655				150	pTN9		r1
PU00815	GSE7326	Y. Asakura	20070320	MG1655				150	pTN9		r2
PU00816	GSE7326	Y. Asakura	20070320	MG1655				180	pTN9		r1
PU00817	GSE7326	Y. Asakura	20070320	MG1655				180	pTN9		r2
PU00818	GSE7326	Y. Asakura	20070320	MG1655				0	pTN11		r1
PU00819	GSE7326	Y. Asakura	20070320	MG1655				0	pTN11		r2
PU00820	GSE7326	Y. Asakura	20070320	MG1655				60	pTN11		r1
PU00821	GSE7326	Y. Asakura	20070320	MG1655				60	pTN11		r2
PU00822	GSE7326	Y. Asakura	20070320	MG1655				150	pTN11		r1
PU00823	GSE7326	Y. Asakura	20070320	MG1655				150	pTN11		r2
PU00824	GSE7326	Y. Asakura	20070320	MG1655				180	pTN11		r1
PU00825	GSE7326	Y. Asakura	20070320	MG1655				180	pTN11		r2
PU00826	GSE17505	S. Harcum	20090805	MG1655				0	WT	noIPTG	r1
PU00827	GSE17505	S. Harcum	20090805	MG1655				0	WT	noIPTG	r2
PU00828	GSE17505	S. Harcum	20090805	MG1655				0	WT	noIPTG	r3
PU00829	GSE17505	S. Harcum	20090805	MG1655				60	WT	noIPTG	r1
PU00830	GSE17505	S. Harcum	20090805	MG1655				60	WT	noIPTG	r2
PU00831	GSE17505	S. Harcum	20090805	MG1655				60	WT	noIPTG	r3
PU00832	GSE17505	S. Harcum	20090805	MG1655				240	WT	noIPTG	r1
PU00833	GSE17505	S. Harcum	20090805	MG1655				240	WT	noIPTG	r2
PU00834	GSE17505	S. Harcum	20090805	MG1655				240	WT	noIPTG	r3
PU00835	GSE17505	S. Harcum	20090805	MG1655				0	recombinant pPROEx-CAT	noIPTG	r1
PU00836	GSE17505	S. Harcum	20090805	MG1655				0	recombinant pPROEx-CAT	noIPTG	r2
PU00837	GSE17505	S. Harcum	20090805	MG1655				0	recombinant pPROEx-CAT	noIPTG	r3
PU00838	GSE17505	S. Harcum	20090805	MG1655				60	recombinant pPROEx-CAT	noIPTG	r1
PU00839	GSE17505	S. Harcum	20090805	MG1655				60	recombinant pPROEx-CAT	noIPTG	r2
PU00840	GSE17505	S. Harcum	20090805	MG1655				60	recombinant pPROEx-CAT	noIPTG	r3
PU00841	GSE17505	S. Harcum	20090805	MG1655				240	recombinant pPROEx-CAT	noIPTG	r1
PU00842	GSE17505	S. Harcum	20090805	MG1655				240	recombinant pPROEx-CAT	noIPTG	r2
PU00843	GSE17505	S. Harcum	20090805	MG1655				240	recombinant pPROEx-CAT	noIPTG	r3
PU00844	GSE17505	S. Harcum	20090805	MG1655				60	WT	IPTG	r1
PU00845	GSE17505	S. Harcum	20090805	MG1655				60	WT	IPTG	r2
PU00846	GSE17505	S. Harcum	20090805	MG1655				60	WT	IPTG	r3
PU00847	GSE17505	S. Harcum	20090805	MG1655				240	WT	IPTG	r1
PU00848	GSE17505	S. Harcum	20090805	MG1655				240	WT	IPTG	r2
PU00849	GSE17505	S. Harcum	20090805	MG1655				240	WT	IPTG	r3
PU00850	GSE17505	S. Harcum	20090805	MG1655				60	recombinant pPROEx-CAT	IPTG	r1
PU00851	GSE17505	S. Harcum	20090805	MG1655				60	recombinant pPROEx-CAT	IPTG	r2
PU00852	GSE17505	S. Harcum	20090805	MG1655				60	recombinant pPROEx-CAT	IPTG	r3
PU00853	GSE17505	S. Harcum	20090805	MG1655				240	recombinant pPROEx-CAT	IPTG	r1
PU00854	GSE17505	S. Harcum	20090805	MG1655				240	recombinant pPROEx-CAT	IPTG	r2
PU00855	GSE17505	S. Harcum	20090805	MG1655				240	recombinant pPROEx-CAT	IPTG	r3
PR00001	?	J. Winkler	20080509	MG1655		untreated		0			r1
PR00002	?	J. Winkler	20080509	MG1655		10	tetracycline	30			r1
PR00003	?	J. Winkler	20080509	MG1655		10	tetracycline	60			r1
PR00004	?	J. Winkler	20080509	MG1655		10	tetracycline	120			r1
PR00005	?	J. Winkler	20080509	MG1655		128	tetracycline	30			r1
PR00006	?	J. Winkler	20080509	MG1655		128	tetracycline	60			r1
PR00007	?	J. Winkler	20080509	MG1655		128	tetracycline	120			r1
PR00008	?	D. Dwyer	20071019	MG1655			baseline	0			r1
PR00009	?	D. Dwyer	20071019	MG1655		untreated		30			r1
PR00010	?	D. Dwyer	20071019	MG1655		untreated		60			r1
PR00011	?	D. Dwyer	20071019	MG1655		untreated		120			r1
PR00012	?	D. Dwyer	20071019	MG1655			gent	30			r1
PR00013	?	D. Dwyer	20071019	MG1655			gent	60			r1
PR00014	?	D. Dwyer	20071019	MG1655			gent	120			r1
PR00015	?	D. Dwyer	20071019	MG1655			spec	30			r1
PR00016	?	D. Dwyer	20071019	MG1655			spec	60			r1
PR00017	?	D. Dwyer	20071019	MG1655			spec	120			r1
PR00018	?	B. Davies	20061212	MC4100		untreated			wt		r1
PR00019	?	M. Kohanski	20070114	MC4100		untreated			wt		r2
PR00020	?	M. Kohanski	20070114	MC4100		untreated			wt		r3
PR00021	?	B. Davies	20061212	MC4100		HU			wt		r1
PR00022	?	M. Kohanski	20070114	MC4100		HU			wt		r2
PR00023	?	M. Kohanski	20070114	MC4100		HU			wt		r3
PR00024	?	B. Davies	20061212	MC4100		untreated			ybeY	D	r1
PR00025	?	M. Kohanski	20070114	MC4100		untreated			ybeY	D	r2
PR00026	?	M. Kohanski	20070114	MC4100		untreated			ybeY	D	r3
PR00027	?	B. Davies	20061212	MC4100			HU		ybeY	D	r1
PR00028	?	M. Kohanski	20070114	MC4100			HU		ybeY	D	r2
PR00029	?	M. Kohanski	20070114	MC4100			HU		ybeY	D	r3
PR00030	?	G. Walker	20071201	AB1157		untreated			wt		r1
PR00031	?	G. Walker	20071201	AB1157		untreated			wt		r2
PR00032	?	G. Walker	20071201	AB1157		untreated			wt		r3
PR00033	?	G. Walker	20071201	AB1157			nitrofurazone		wt		r1
PR00034	?	G. Walker	20071201	AB1157			nitrofurazone		wt		r2
PR00035	?	G. Walker	20071201	AB1157			nitrofurazone		wt		r3
PR00036	?	G. Walker	20071201	AB1157		untreated			nusA	D	r1
PR00037	?	G. Walker	20071201	AB1157		untreated			nusA	D	r2
PR00038	?	G. Walker	20071201	AB1157		untreated			nusA	D	r3
PR00039	?	G. Walker	20071201	AB1157			nitrofurazone		nusA	D	r1
PR00040	?	G. Walker	20071201	AB1157			nitrofurazone		nusA	D	r2
PR00041	?	G. Walker	20071201	AB1157			nitrofurazone		nusA	D	r3
PR00042	?	M. Kohanski	20070225	AB1157				lexA-mutant			r1
PR00043	?	M. Kohanski	20070225	AB1157				lexA-mutant			r2
PR00044	?	M. Kohanski	20070225	AB1157				lexA-mutant			r3
PR00045	?	M. Kohanski	20070225	AB1157				lexA-mutant	umuDC	D	r1
PR00046	?	M. Kohanski	20070225	AB1157				lexA-mutant	umuDC	D	r2
PR00047	?	M. Kohanski	20070225	AB1157				lexA-mutant	umuDC	D	r3
PR00048	?	M. Koeris	20080126	EMG2					wt		r1
PR00049	?	M. Koeris	20080126	EMG2					lsrC	D	r1
PR00050	?	M. Koeris	20080126	EMG2					lsrR	D	r1
PR00051	?	M. Koeris	20080126	EMG2					ogt	D	r1
PR00052	?	M. Koeris	20080126	EMG2					sdiA	D	r1
PR00053	?	M. Koeris	20080126	EMG2					torC	D	r1
PR00054	?	M. Koeris	20080126	EMG2					ydaT	D	r1
PR00055	?	M. Koeris	20080126	EMG2					yddH	D	r1
PR00056	?	M. Koeris	20080126	EMG2					yneJ	D	r1
PR00057	?	M. Koeris	20080126	EMG2					yneL	D	r1
PR00058	?	M. Koeris	20080126	EMG2					lsrR	U	r1
PR00059	?	M. Koeris	20080126	EMG2					ogt	U	r1
PR00060	?	M. Koeris	20080126	EMG2					torC	U	r1
PR00061	?	M. Koeris	20080126	EMG2					ydaT	U	r1
PR00062	?	M. Koeris	20080126	EMG2					yneL	U	r1
PR00063	?	K. Anderson	20080723	MG1655		untreated		0			r1
PR00064	?	K. Anderson	20080723	MG1655		1ug	amp	30			r1
PR00065	?	K. Anderson	20080723	MG1655		1ug	amp	60			r1
PR00066	?	K. Anderson	20080723	MG1655		1ug	amp	120			r1
PR00067	?	K. Anderson	20080723	MG1655		2.5ug	amp	30			r1
PR00068	?	K. Anderson	20080723	MG1655		2.5ug	amp	60			r1
PR00069	?	K. Anderson	20080723	MG1655		2.5ug	amp	120			r1
PR00070	?	H. Kornberg	20080723	HK2698				0			r1
PR00071	?	H. Kornberg	20080723	HK2699				0			r1
PR00072	?	H. Kornberg	20080723	HK2700				0			r1
PR00073	?	H. Kornberg	20080723	HK2698				40			r1
PR00074	?	H. Kornberg	20080723	HK2699				40			r1
PR00075	?	H. Kornberg	20080723	HK2700				40			r1
PR00076	?	M. Koeris	20080723	EMG2		untreated					r1
PR00077	?	M. Koeris	20080723	EMG2		untreated					r1
PR00078	?	M. Koeris	20080723	EMG2		untreated					r1
PR00079	?	M. Koeris	20080723	EMG2		untreated					r1
PR00080	?	M. Koeris	20080723	EMG2		400uM	AI2				r1
PR00081	?	M. Koeris	20080723	EMG2		400uM	AI2				r1
PR00082	?	M. Koeris	20080723	EMG2		400uM	AI2				r1
PR00083	?	M. Koeris	20080723	EMG2		400uM	AI2				r1
PR00084	?	M. Koeris	20080723	EMG2					wt		r1
PR00085	?	M. Koeris	20080723	EMG2					bssR	D	r1
PR00086	?	M. Koeris	20080723	EMG2					cspD	D	r1
PR00087	?	M. Koeris	20080723	EMG2					lsrR cspD	D D	r1
PR00088	?	K. Allison	20080904	MG1655		untreated		0			r1
PR00089	?	K. Allison	20080904	MG1655			gent	30			r1
PR00090	?	K. Allison	20080904	MG1655			gent	60			r1
PR00091	?	K. Allison	20080904	MG1655			gluconate	30			r1
PR00092	?	K. Allison	20080904	MG1655			gluconate	60			r1
PR00093	?	K. Allison	20080904	MG1655			mannitol	30			r1
PR00094	?	K. Allison	20080904	MG1655			mannitol	60			r1
PR00095	?	K. Allison	20080904	MG1655			gluconate gent	30			r1
PR00096	?	K. Allison	20080904	MG1655			gluconate gent	60			r1
PR00097	?	K. Allison	20080904	MG1655			mannitol gent	30			r1
PR00098	?	K. Allison	20080904	MG1655			mannitol gent	60			r1
PR00099	?	H. Lee	20081008	MG1655		pretreatment					r1
PR00100	?	H. Lee	20081008	MG1655		untreated		10			r1
PR00101	?	H. Lee	20081008	MG1655		5ug	amp	10			r1
PR00102	?	H. Lee	20081008	MG1655		5ug	gent	10			r1
PR00103	?	H. Lee	20081008	MG1655		250ng	norf	10			r1
PR00104	?	H. Lee	20081008	MG1655		400ug	spec	10			r1
PR00105	?	H. Lee	20081008	MG1655		10ug	tetracycline	10			r1
PR00106	?	H. Lee	20081008	MG1655		128ug	tetracycline	10			r1
PR00107	?	D. Dwyer	20090210	MG1655		untreated		0	wt		r1
PR00108	?	D. Dwyer	20090210	MG1655		untreated		30	wt		r1
PR00109	?	D. Dwyer	20090210	MG1655		untreated		60	wt		r1
PR00110	?	D. Dwyer	20090210	MG1655		untreated		90	wt		r1
PR00111	?	D. Dwyer	20090210	MG1655		untreated		120	wt		r1
PR00112	?	D. Dwyer	20090210	MG1655		2.5ug	MMC	30	wt		r1
PR00113	?	D. Dwyer	20090210	MG1655		2.5ug	MMC	60	wt		r1
PR00114	?	D. Dwyer	20090210	MG1655		2.5ug	MMC	90	wt		r1
PR00115	?	D. Dwyer	20090210	MG1655		2.5ug	MMC	120	wt		r1
PR00116	?	D. Dwyer	20090210	MG1655		500en	UV	30	wt		r1
PR00117	?	D. Dwyer	20090210	MG1655		500en	UV	60	wt		r1
PR00118	?	D. Dwyer	20090210	MG1655		500en	UV	90	wt		r1
PR00119	?	D. Dwyer	20090210	MG1655		500en	UV	120	wt		r1
PR00120	?	D. Dwyer	20090327	MG1655		untreated		30			r1
PR00121	?	D. Dwyer	20090327	MG1655		untreated		60			r1
PR00122	?	D. Dwyer	20090327	MG1655		DMSO		30			r1
PR00123	?	D. Dwyer	20090327	MG1655		DMSO		60			r1
PR00124	?	D. Dwyer	20090327	MG1655		25ng	ciprofloxacin	30			r1
PR00125	?	D. Dwyer	20090327	MG1655		25ng	ciprofloxacin	60			r1
PR00126	?	D. Dwyer	20090327	MG1655		25ng 50uM	ciprofloxacin A1	30			r1
PR00127	?	D. Dwyer	20090327	MG1655		25ng 50uM	ciprofloxacin A1	60			r1
PR00128	?	D. Dwyer	20090327	MG1655		25ng 50uM	ciprofloxacin A1	30			r1
PR00129	?	D. Dwyer	20090327	MG1655		25ng 50uM	ciprofloxacin A1	60			r1
PR00130	?	D. Dwyer	20090327	MG1655		50uM	A1	0			r1
PR00131	?	D. Dwyer	20090327	MG1655		50uM	A1	30			r1
PR00132	?	D. Dwyer	20090327	MG1655		50uM	A1	60			r1
PR00133	?	M. Koeris	20090331	EMG2		untreated					r1
PR00134	?	M. Koeris	20090331	EMG2		320ug	H3	360			r1
PR00135	?	M. Koeris	20090331	EMG2		320ug	H3	420			r1
PR00136	?	M. Koeris	20090331	EMG2		320ug	H3	480			r1
PR00137	?	M. Koeris	20090331	EMG2		20ug	F5	360			r1
PR00138	?	M. Koeris	20090331	EMG2		20ug	F5	420			r1
PR00139	?	M. Koeris	20090331	EMG2		20ug	F5	480			r1
PR00140	?	M. Koeris	20090331	EMG2		20ug	F5	0			r1
PR00141	?	M. Koeris	20090331	EMG2		20ug	F5	60			r1
PR00142	?	M. Koeris	20090331	EMG2		20ug	F5	120			r1
PR00143	?	M. Koeris	20090331	EMG2		20ug	F5	180			r1
PR00144	?	H. Lee	20090415	MG1655				0			r1
PR00145	?	H. Lee	20090415	MG1655			amp	30			r1
PR00146	?	H. Lee	20090415	MG1655			amp	60			r1
PR00147	?	H. Lee	20090415	MG1655			gent	30			r1
PR00148	?	H. Lee	20090415	MG1655			gent	60			r1
PR00149	?	H. Lee	20090415	MG1655			amp gent	30			r1
PR00150	?	H. Lee	20090415	MG1655			amp gent	60			r1
PR00151	?	J. Winkler	20090722	MG1655	M9			60			r1
PR00152	?	J. Winkler	20090722	MG1655	M9			180			r1
PR00153	?	J. Winkler	20090722	MG1655	M9			0			r1
PR00154	?	J. Winkler	20090722	MG1655	M9			60			r1
PR00155	?	J. Winkler	20090722	MG1655	M9			180			r1
PR00156	?	J. Winkler	20090722	MG1655	M9			0			r1
PR00157	?	J. Winkler	20090722	MG1655	M9			60			r1
PR00158	?	J. Winkler	20090722	MG1655	M9			120			r1

## Sheet: add-arrays GEO (Aff-EcoliASv2)
CEL file name	GEO accession	Author	Date	Strain	Medium	Treatment		Time (min)	Genetic perturbations		Replicate
GSM157409	GSE6836	J. Faith	20070122	MG1655	LB	0.025ug/mL 50ug/mL 0.0125%	nor amp arab		dinI	U	r1
GSM157410	GSE6836	J. Faith	20070122	MG1655	LB	0.025ug/mL 50ug/mL 0.0125%	nor amp arab		dinI	U	r2
GSM157411	GSE6836	J. Faith	20070122	MG1655	LB	0.025ug/mL 50ug/mL 0.0125%	nor amp arab		dinI	U	r3
GSM157412	GSE6836	J. Faith	20070122	MG1655	LB	0.025ug/mL 50ug/mL 0.0125%	nor amp arab		dinP	U	r1
GSM157413	GSE6836	J. Faith	20070122	MG1655	LB	0.025ug/mL 50ug/mL 0.0125%	nor amp arab		dinP	U	r2
GSM157414	GSE6836	J. Faith	20070122	MG1655	LB	0.025ug/mL 50ug/mL 0.0125%	nor amp arab		dinP	U	r3
GSM157415	GSE6836	J. Faith	20070122	MG1655	LB	0.025ug/mL 50ug/mL 0.0125%	nor amp arab		lexA	U	r1
GSM157416	GSE6836	J. Faith	20070122	MG1655	LB	0.025ug/mL 50ug/mL 0.0125%	nor amp arab		lexA	U	r2
GSM157417	GSE6836	J. Faith	20070122	MG1655	LB	0.025ug/mL 50ug/mL 0.0125%	nor amp arab		lexA	U	r3
GSM157418	GSE6836	J. Faith	20070122	MG1655	LB	0.025ug/mL 50ug/mL 0.0125%	nor amp arab		lon	U	r1
GSM157419	GSE6836	J. Faith	20070122	MG1655	LB	0.025ug/mL 50ug/mL 0.0125%	nor amp arab		lon	U	r2
GSM157420	GSE6836	J. Faith	20070122	MG1655	LB	0.025ug/mL 50ug/mL 0.0125%	nor amp arab		lon	U	r3
GSM157421	GSE6836	J. Faith	20070122	MG1655	LB	0.025ug/mL 50ug/mL 0.0125%	nor amp arab		luc	U	r1
GSM157422	GSE6836	J. Faith	20070122	MG1655	LB	0.025ug/mL 50ug/mL 0.0125%	nor amp arab		luc	U	r2
GSM157423	GSE6836	J. Faith	20070122	MG1655	LB	0.025ug/mL 50ug/mL 0.0125%	nor amp arab		luc	U	r3
GSM157424	GSE6836	J. Faith	20070122	MG1655	LB	0.025ug/mL 50ug/mL 0.0125%	nor amp arab		mazF	U	r1
GSM157425	GSE6836	J. Faith	20070122	MG1655	LB	0.025ug/mL 50ug/mL 0.0125%	nor amp arab		mazF	U	r2
GSM157426	GSE6836	J. Faith	20070122	MG1655	LB	0.025ug/mL 50ug/mL 0.0125%	nor amp arab		mazF	U	r3
GSM157427	GSE6836	J. Faith	20070122	MG1655	LB	0.025ug/mL 50ug/mL 0.0125%	nor amp arab		recA	U	r1
GSM157428	GSE6836	J. Faith	20070122	MG1655	LB	0.025ug/mL 50ug/mL 0.0125%	nor amp arab		recA	U	r2
GSM157429	GSE6836	J. Faith	20070122	MG1655	LB	0.025ug/mL 50ug/mL 0.0125%	nor amp arab		recA	U	r3
GSM157430	GSE6836	J. Faith	20070122	MG1655	LB	0.025ug/mL 50ug/mL 0.0125%	nor amp arab		relE	U	r1
GSM157431	GSE6836	J. Faith	20070122	MG1655	LB	0.025ug/mL 50ug/mL 0.0125%	nor amp arab		relE	U	r2
GSM157432	GSE6836	J. Faith	20070122	MG1655	LB	0.025ug/mL 50ug/mL 0.0125%	nor amp arab		relE	U	r3
GSM157433	GSE6836	J. Faith	20070122	MG1655	LB	0.025ug/mL 50ug/mL 0.0125%	nor amp arab		ruvA	U	r1
GSM157434	GSE6836	J. Faith	20070122	MG1655	LB	0.025ug/mL 50ug/mL 0.0125%	nor amp arab		ruvA	U	r2
GSM157435	GSE6836	J. Faith	20070122	MG1655	LB	0.025ug/mL 50ug/mL 0.0125%	nor amp arab		ruvA	U	r3
GSM157436	GSE6836	J. Faith	20070122	MG1655	LB	0.025ug/mL 50ug/mL 0.0125%	nor amp arab		sulA	U	r1
GSM157437	GSE6836	J. Faith	20070122	MG1655	LB	0.025ug/mL 50ug/mL 0.0125%	nor amp arab		sulA	U	r2
GSM157438	GSE6836	J. Faith	20070122	MG1655	LB	0.025ug/mL 50ug/mL 0.0125%	nor amp arab		sulA	U	r3
GSM157439	GSE6836	J. Faith	20070122	MG1655	LB	0.025ug/mL 50ug/mL 0.0125%	nor amp arab		umuD	U	r1
GSM157440	GSE6836	J. Faith	20070122	MG1655	LB	0.025ug/mL 50ug/mL 0.0125%	nor amp arab		umuD	U	r2
GSM157441	GSE6836	J. Faith	20070122	MG1655	LB	0.025ug/mL 50ug/mL 0.0125%	nor amp arab		umuD	U	r3
GSM157442	GSE6836	J. Faith	20070122	MG1655	LB	0.025ug/mL 50ug/mL 0.0125%	nor amp arab		uvrA	U	r1
GSM157443	GSE6836	J. Faith	20070122	MG1655	LB	0.025ug/mL 50ug/mL 0.0125%	nor amp arab		uvrA	U	r2
GSM157444	GSE6836	J. Faith	20070122	MG1655	LB	0.025ug/mL 50ug/mL 0.0125%	nor amp arab		uvrA	U	r3
GSM157445	GSE6836	J. Faith	20070122	MG1655	LB	0.075ug/mL	nor		yebF	U	r1
GSM157446	GSE6836	J. Faith	20070122	MG1655	LB	0.075ug/mL	nor		yebF	U	r2
GSM157447	GSE6836	J. Faith	20070122	MG1655	LB	0.075ug/mL	nor		yebF	U	r3
GSM157448	GSE6836	J. Faith	20070122	MG1655	LB	0.075ug/mL	nor		luc	U	r1
GSM157449	GSE6836	J. Faith	20070122	MG1655	LB	0.075ug/mL	nor		luc	U	r2
GSM157450	GSE6836	J. Faith	20070122	MG1655	LB	0.075ug/mL	nor		luc	U	r3
GSM157451	GSE6836	J. Faith	20070122	MG1655	LB	0.075ug/mL	nor		zipA	U	r1
GSM157452	GSE6836	J. Faith	20070122	MG1655	LB	0.075ug/mL	nor		zipA	U	r2
GSM157453	GSE6836	J. Faith	20070122	MG1655	LB	0.075ug/mL	nor		zipA	U	r3
GSM157454	GSE6836	J. Faith	20070122	MG1655	LB				luc	U	r1
GSM157455	GSE6836	J. Faith	20070122	MG1655	LB				luc	U	r2
GSM157456	GSE6836	J. Faith	20070122	MG1655	LB				luc	U	r3
GSM157457	GSE6836	J. Faith	20070122	MG1655	LB	0.075ug/mL	nor		b2618	U	r1
GSM157458	GSE6836	J. Faith	20070122	MG1655	LB	0.075ug/mL	nor		b2618	U	r2
GSM157459	GSE6836	J. Faith	20070122	MG1655	LB	0.075ug/mL	nor		b2618	U	r3
GSM157460	GSE6836	J. Faith	20070122	MG1655	LB	0.075ug/mL	nor		bcp	U	r1
GSM157461	GSE6836	J. Faith	20070122	MG1655	LB	0.075ug/mL	nor		bcp	U	r2
GSM157462	GSE6836	J. Faith	20070122	MG1655	LB	0.075ug/mL	nor		bcp	U	r3
GSM157463	GSE6836	J. Faith	20070122	MG1655	LB	0.075ug/mL	nor		cpxR	U	r1
GSM157464	GSE6836	J. Faith	20070122	MG1655	LB	0.075ug/mL	nor		cpxR	U	r2
GSM157465	GSE6836	J. Faith	20070122	MG1655	LB	0.075ug/mL	nor		cpxR	U	r3
GSM157466	GSE6836	J. Faith	20070122	MG1655	LB	0.075ug/mL	nor		crcB	U	r1
GSM157467	GSE6836	J. Faith	20070122	MG1655	LB	0.075ug/mL	nor		crcB	U	r2
GSM157468	GSE6836	J. Faith	20070122	MG1655	LB	0.075ug/mL	nor		crcB	U	r3
GSM157469	GSE6836	J. Faith	20070122	MG1655	LB	0.075ug/mL	nor		crp	U	r1
GSM157470	GSE6836	J. Faith	20070122	MG1655	LB	0.075ug/mL	nor		crp	U	r2
GSM157471	GSE6836	J. Faith	20070122	MG1655	LB	0.075ug/mL	nor		crp	U	r3
GSM157472	GSE6836	J. Faith	20070122	MG1655	LB	0.075ug/mL	nor		cspF	U	r1
GSM157473	GSE6836	J. Faith	20070122	MG1655	LB	0.075ug/mL	nor		cspF	U	r2
GSM157474	GSE6836	J. Faith	20070122	MG1655	LB	0.075ug/mL	nor		cspF	U	r3
GSM157475	GSE6836	J. Faith	20070122	MG1655	LB	0.075ug/mL	nor		dam	U	r1
GSM157476	GSE6836	J. Faith	20070122	MG1655	LB	0.075ug/mL	nor		dam	U	r2
GSM157477	GSE6836	J. Faith	20070122	MG1655	LB	0.075ug/mL	nor		dam	U	r3
GSM157478	GSE6836	J. Faith	20070122	MG1655	LB	0.075ug/mL	nor		dnaA	U	r1
GSM157479	GSE6836	J. Faith	20070122	MG1655	LB	0.075ug/mL	nor		dnaA	U	r2
GSM157480	GSE6836	J. Faith	20070122	MG1655	LB	0.075ug/mL	nor		dnaA	U	r3
GSM157481	GSE6836	J. Faith	20070122	MG1655	LB	0.075ug/mL	nor		dnaN	U	r1
GSM157482	GSE6836	J. Faith	20070122	MG1655	LB	0.075ug/mL	nor		dnaN	U	r2
GSM157483	GSE6836	J. Faith	20070122	MG1655	LB	0.075ug/mL	nor		dnaN	U	r3
GSM157484	GSE6836	J. Faith	20070122	MG1655	LB	0.075ug/mL	nor		dnaT	U	r1
GSM157485	GSE6836	J. Faith	20070122	MG1655	LB	0.075ug/mL	nor		dnaT	U	r2
GSM157486	GSE6836	J. Faith	20070122	MG1655	LB	0.075ug/mL	nor		dnaT	U	r3
GSM157487	GSE6836	J. Faith	20070122	MG1655	LB	0.075ug/mL	nor		emrR	U	r1
GSM157488	GSE6836	J. Faith	20070122	MG1655	LB	0.075ug/mL	nor		emrR	U	r3
GSM157489	GSE6836	J. Faith	20070122	MG1655	LB	0.075ug/mL	nor		era	U	r1
GSM157490	GSE6836	J. Faith	20070122	MG1655	LB	0.075ug/mL	nor		era	U	r2
GSM157491	GSE6836	J. Faith	20070122	MG1655	LB	0.075ug/mL	nor		era	U	r3
GSM157492	GSE6836	J. Faith	20070122	MG1655	LB	0.075ug/mL	nor		fis	U	r1
GSM157493	GSE6836	J. Faith	20070122	MG1655	LB	0.075ug/mL	nor		fis	U	r2
GSM157494	GSE6836	J. Faith	20070122	MG1655	LB	0.075ug/mL	nor		fis	U	r3
GSM157495	GSE6836	J. Faith	20070122	MG1655	LB	0.075ug/mL	nor		fklB	U	r1
GSM157496	GSE6836	J. Faith	20070122	MG1655	LB	0.075ug/mL	nor		fklB	U	r2
GSM157497	GSE6836	J. Faith	20070122	MG1655	LB	0.075ug/mL	nor		fklB	U	r3
GSM157498	GSE6836	J. Faith	20070122	MG1655	LB	0.075ug/mL	nor		folA	U	r1
GSM157499	GSE6836	J. Faith	20070122	MG1655	LB	0.075ug/mL	nor		folA	U	r2
GSM157500	GSE6836	J. Faith	20070122	MG1655	LB	0.075ug/mL	nor		folA	U	r3
GSM157501	GSE6836	J. Faith	20070122	MG1655	LB	0.075ug/mL	nor		galF	U	r1
GSM157502	GSE6836	J. Faith	20070122	MG1655	LB	0.075ug/mL	nor		galF	U	r2
GSM157503	GSE6836	J. Faith	20070122	MG1655	LB	0.075ug/mL	nor		galF	U	r3
GSM157504	GSE6836	J. Faith	20070122	MG1655	LB	0.075ug/mL	nor		gcvR	U	r1
GSM157505	GSE6836	J. Faith	20070122	MG1655	LB	0.075ug/mL	nor		gcvR	U	r2
GSM157506	GSE6836	J. Faith	20070122	MG1655	LB	0.075ug/mL	nor		gcvR	U	r3
GSM157507	GSE6836	J. Faith	20070122	MG1655	LB	0.075ug/mL	nor		gyrA	U	r1
GSM157508	GSE6836	J. Faith	20070122	MG1655	LB	0.075ug/mL	nor		gyrA	U	r2
GSM157509	GSE6836	J. Faith	20070122	MG1655	LB	0.075ug/mL	nor		gyrA	U	r3
GSM157510	GSE6836	J. Faith	20070122	MG1655	LB	0.075ug/mL	nor		gyrI	U	r1
GSM157511	GSE6836	J. Faith	20070122	MG1655	LB	0.075ug/mL	nor		gyrI	U	r2
GSM157512	GSE6836	J. Faith	20070122	MG1655	LB	0.075ug/mL	nor		gyrI	U	r3
GSM157513	GSE6836	J. Faith	20070122	MG1655	LB	0.075ug/mL	nor		hlpA	U	r1
GSM157514	GSE6836	J. Faith	20070122	MG1655	LB	0.075ug/mL	nor		hlpA	U	r2
GSM157515	GSE6836	J. Faith	20070122	MG1655	LB	0.075ug/mL	nor		hlpA	U	r3
GSM157516	GSE6836	J. Faith	20070122	MG1655	LB	0.075ug/mL	nor		holD	U	r1
GSM157517	GSE6836	J. Faith	20070122	MG1655	LB	0.075ug/mL	nor		holD	U	r2
GSM157518	GSE6836	J. Faith	20070122	MG1655	LB	0.075ug/mL	nor		holD	U	r3
GSM157519	GSE6836	J. Faith	20070122	MG1655	LB	0.075ug/mL	nor		hscA	U	r1
GSM157520	GSE6836	J. Faith	20070122	MG1655	LB	0.075ug/mL	nor		hscA	U	r2
GSM157521	GSE6836	J. Faith	20070122	MG1655	LB	0.075ug/mL	nor		hscA	U	r3
GSM157522	GSE6836	J. Faith	20070122	MG1655	LB	0.075ug/mL	nor		IHF	U	r1
GSM157523	GSE6836	J. Faith	20070122	MG1655	LB	0.075ug/mL	nor		IHF	U	r3
GSM157524	GSE6836	J. Faith	20070122	MG1655	LB	0.075ug/mL	nor		ldrA	U	r1
GSM157525	GSE6836	J. Faith	20070122	MG1655	LB	0.075ug/mL	nor		ldrA	U	r2
GSM157526	GSE6836	J. Faith	20070122	MG1655	LB	0.075ug/mL	nor		ldrA	U	r3
GSM157527	GSE6836	J. Faith	20070122	MG1655	LB	0.075ug/mL	nor		mcrB	U	r1
GSM157528	GSE6836	J. Faith	20070122	MG1655	LB	0.075ug/mL	nor		mcrB	U	r2
GSM157529	GSE6836	J. Faith	20070122	MG1655	LB	0.075ug/mL	nor		mcrB	U	r3
GSM157530	GSE6836	J. Faith	20070122	MG1655	LB	0.075ug/mL	nor		mcrC	U	r1
GSM157531	GSE6836	J. Faith	20070122	MG1655	LB	0.075ug/mL	nor		mcrC	U	r2
GSM157532	GSE6836	J. Faith	20070122	MG1655	LB	0.075ug/mL	nor		mcrC	U	r3
GSM157533	GSE6836	J. Faith	20070122	MG1655	LB	0.075ug/mL	nor		menB	U	r1
GSM157534	GSE6836	J. Faith	20070122	MG1655	LB	0.075ug/mL	nor		menB	U	r2
GSM157535	GSE6836	J. Faith	20070122	MG1655	LB	0.075ug/mL	nor		menB	U	r3
GSM157536	GSE6836	J. Faith	20070122	MG1655	LB	0.075ug/mL	nor		menC	U	r1
GSM157537	GSE6836	J. Faith	20070122	MG1655	LB	0.075ug/mL	nor		menC	U	r2
GSM157538	GSE6836	J. Faith	20070122	MG1655	LB	0.075ug/mL	nor		menC	U	r3
GSM157539	GSE6836	J. Faith	20070122	MG1655	LB	0.075ug/mL	nor		minD	U	r1
GSM157540	GSE6836	J. Faith	20070122	MG1655	LB	0.075ug/mL	nor		minD	U	r2
GSM157541	GSE6836	J. Faith	20070122	MG1655	LB	0.075ug/mL	nor		minD	U	r3
GSM157542	GSE6836	J. Faith	20070122	MG1655	LB	0.075ug/mL	nor		minE	U	r1
GSM157543	GSE6836	J. Faith	20070122	MG1655	LB	0.075ug/mL	nor		minE	U	r2
GSM157544	GSE6836	J. Faith	20070122	MG1655	LB	0.075ug/mL	nor		minE	U	r3
GSM157545	GSE6836	J. Faith	20070122	MG1655	LB	0.075ug/mL	nor		murI	U	r1
GSM157546	GSE6836	J. Faith	20070122	MG1655	LB	0.075ug/mL	nor		murI	U	r2
GSM157547	GSE6836	J. Faith	20070122	MG1655	LB	0.075ug/mL	nor		murI	U	r3
GSM157548	GSE6836	J. Faith	20070122	MG1655	LB	0.075ug/mL	nor		yoeB	U	r1
GSM157549	GSE6836	J. Faith	20070122	MG1655	LB	0.075ug/mL	nor		yoeB	U	r2
GSM157550	GSE6836	J. Faith	20070122	MG1655	LB	0.075ug/mL	nor		yoeB	U	r3
GSM157551	GSE6836	J. Faith	20070122	MG1655	LB	0.075ug/mL	nor		nrdA	U	r1
GSM157552	GSE6836	J. Faith	20070122	MG1655	LB	0.075ug/mL	nor		nrdA	U	r2
GSM157553	GSE6836	J. Faith	20070122	MG1655	LB	0.075ug/mL	nor		nrdA	U	r3
GSM157554	GSE6836	J. Faith	20070122	MG1655	LB	0.075ug/mL	nor		nrdB	U	r1
GSM157555	GSE6836	J. Faith	20070122	MG1655	LB	0.075ug/mL	nor		nrdB	U	r3
GSM157556	GSE6836	J. Faith	20070122	MG1655	LB	0.075ug/mL	nor		nupC	U	r1
GSM157557	GSE6836	J. Faith	20070122	MG1655	LB	0.075ug/mL	nor		nupC	U	r2
GSM157558	GSE6836	J. Faith	20070122	MG1655	LB	0.075ug/mL	nor		nupC	U	r3
GSM157559	GSE6836	J. Faith	20070122	MG1655	LB	0.075ug/mL	nor		pyrC	U	r1
GSM157560	GSE6836	J. Faith	20070122	MG1655	LB	0.075ug/mL	nor		pyrC	U	r2
GSM157561	GSE6836	J. Faith	20070122	MG1655	LB	0.075ug/mL	nor		pyrC	U	r3
GSM157562	GSE6836	J. Faith	20070122	MG1655	LB	0.075ug/mL	nor		rimI	U	r1
GSM157563	GSE6836	J. Faith	20070122	MG1655	LB	0.075ug/mL	nor		rimI	U	r2
GSM157564	GSE6836	J. Faith	20070122	MG1655	LB	0.075ug/mL	nor		rimI	U	r3
GSM157565	GSE6836	J. Faith	20070122	MG1655	LB	0.075ug/mL	nor		rstB	U	r1
GSM157566	GSE6836	J. Faith	20070122	MG1655	LB	0.075ug/mL	nor		rstB	U	r2
GSM157567	GSE6836	J. Faith	20070122	MG1655	LB	0.075ug/mL	nor		rstB	U	r3
GSM157568	GSE6836	J. Faith	20070122	MG1655	LB	0.075ug/mL	nor		ruvC	U	r1
GSM157569	GSE6836	J. Faith	20070122	MG1655	LB	0.075ug/mL	nor		ruvC	U	r2
GSM157570	GSE6836	J. Faith	20070122	MG1655	LB	0.075ug/mL	nor		ruvC	U	r3
GSM157571	GSE6836	J. Faith	20070122	MG1655	LB	0.075ug/mL	nor		sbcB	U	r1
GSM157572	GSE6836	J. Faith	20070122	MG1655	LB	0.075ug/mL	nor		sbcB	U	r2
GSM157573	GSE6836	J. Faith	20070122	MG1655	LB	0.075ug/mL	nor		sbcB	U	r3
GSM157574	GSE6836	J. Faith	20070122	MG1655	LB	0.075ug/mL	nor		uspA	U	r1
GSM157575	GSE6836	J. Faith	20070122	MG1655	LB	0.075ug/mL	nor		uspA	U	r2
GSM157576	GSE6836	J. Faith	20070122	MG1655	LB	0.075ug/mL	nor		uspA	U	r3
GSM157577	GSE6836	J. Faith	20070122	MG1655	LB	0.075ug/mL	nor		WT		r1
GSM157578	GSE6836	J. Faith	20070122	MG1655	LB	0.075ug/mL	nor		WT		r2
GSM157579	GSE6836	J. Faith	20070122	MG1655	LB	0.075ug/mL	nor		WT		r1
GSM157580	GSE6836	J. Faith	20070122	MG1655	LB	0.075ug/mL	nor		WT		r2
GSM157581	GSE6836	J. Faith	20070122	MG1655	LB	0.075ug/mL	nor		WT		r1
GSM157582	GSE6836	J. Faith	20070122	MG1655	LB	0.075ug/mL	nor		WT		r2
GSM157583	GSE6836	J. Faith	20070122	MG1655	LB	0.075ug/mL	nor		WT		r1
GSM157584	GSE6836	J. Faith	20070122	MG1655	LB	0.075ug/mL	nor		WT		r2
GSM157585	GSE6836	J. Faith	20070122	MG1655	LB				recA	D	r1
GSM157586	GSE6836	J. Faith	20070122	MG1655	LB				recA	D	r2
GSM157587	GSE6836	J. Faith	20070122	MG1655	LB	0.05ug/mL	nor		recA	D	r1
GSM157588	GSE6836	J. Faith	20070122	MG1655	LB	0.05ug/mL	nor		recA	D	r2
GSM157589	GSE6836	J. Faith	20070122	MG1655	LB	1ug/mL	nor		recA	D	r1
GSM157590	GSE6836	J. Faith	20070122	MG1655	LB	1ug/mL	nor		recA	D	r2
GSM157591	GSE6836	J. Faith	20070122	MG1655	LB	1ug/mL	nor		WT	D	r1
GSM157592	GSE6836	J. Faith	20070122	MG1655	LB	1ug/mL	nor		WT	D	r2
GSM157593	GSE6836	J. Faith	20070122	MG1655	LB	0.025ug/mL	nor		luc2	U	r1
GSM157594	GSE6836	J. Faith	20070122	MG1655	LB	0.025ug/mL	nor		luc2	U	r2
GSM157595	GSE6836	J. Faith	20070122	MG1655	LB				luc2	U	r1
GSM157596	GSE6836	J. Faith	20070122	MG1655	LB				luc2	U	r2
GSM157597	GSE6836	J. Faith	20070122	MG1655	LB	0.025ug/mL	nor	0	WT		r1
GSM157598	GSE6836	J. Faith	20070122	MG1655	LB	0.025ug/mL	nor	0	WT		r2
GSM157599	GSE6836	J. Faith	20070122	MG1655	LB	0.025ug/mL	nor	0	WT		r3
GSM157600	GSE6836	J. Faith	20070122	MG1655	LB	0.025ug/mL	nor	12	WT		r1
GSM157601	GSE6836	J. Faith	20070122	MG1655	LB	0.025ug/mL	nor	12	WT		r2
GSM157602	GSE6836	J. Faith	20070122	MG1655	LB	0.025ug/mL	nor	12	WT		r3
GSM157603	GSE6836	J. Faith	20070122	MG1655	LB	0.025ug/mL	nor	24	WT		r1
GSM157604	GSE6836	J. Faith	20070122	MG1655	LB	0.025ug/mL	nor	24	WT		r2
GSM157605	GSE6836	J. Faith	20070122	MG1655	LB	0.025ug/mL	nor	24	WT		r3
GSM157606	GSE6836	J. Faith	20070122	MG1655	LB			24	WT		r1
GSM157607	GSE6836	J. Faith	20070122	MG1655	LB			24	WT		r2
GSM157608	GSE6836	J. Faith	20070122	MG1655	LB			24	WT		r3
GSM157609	GSE6836	J. Faith	20070122	MG1655	LB	0.025ug/mL	nor	36	WT		r1
GSM157610	GSE6836	J. Faith	20070122	MG1655	LB	0.025ug/mL	nor	36	WT		r2
GSM157611	GSE6836	J. Faith	20070122	MG1655	LB	0.025ug/mL	nor	36	WT		r3
GSM157612	GSE6836	J. Faith	20070122	MG1655	LB	0.025ug/mL	nor	48	WT		r1
GSM157613	GSE6836	J. Faith	20070122	MG1655	LB	0.025ug/mL	nor	48	WT		r2
GSM157614	GSE6836	J. Faith	20070122	MG1655	LB	0.025ug/mL	nor	48	WT		r3
GSM157615	GSE6836	J. Faith	20070122	MG1655	LB	0.025ug/mL	nor	60	WT		r1
GSM157616	GSE6836	J. Faith	20070122	MG1655	LB	0.025ug/mL	nor	60	WT		r2
GSM157617	GSE6836	J. Faith	20070122	MG1655	LB	0.025ug/mL	nor	60	WT		r3
GSM157618	GSE6836	J. Faith	20070122	MG1655	LB			60	WT		r1
GSM157619	GSE6836	J. Faith	20070122	MG1655	LB			60	WT		r2
GSM157620	GSE6836	J. Faith	20070122	MG1655	LB			60	WT		r3
GSM157621	GSE6836	J. Faith	20070122	MG1655	LB			0	ccdB	U	r1
GSM157622	GSE6836	J. Faith	20070122	MG1655	LB			30	ccdB	U	r1
GSM157623	GSE6836	J. Faith	20070122	MG1655	LB			60	ccdB	U	r1
GSM157624	GSE6836	J. Faith	20070122	MG1655	LB			90	ccdB	U	r1
GSM157625	GSE6836	J. Faith	20070122	MG1655	LB			120	ccdB	U	r1
GSM157626	GSE6836	J. Faith	20070122	MG1655	LB			0	lacZ	U	r1
GSM157627	GSE6836	J. Faith	20070122	MG1655	LB			30	lacZ	U	r1
GSM157628	GSE6836	J. Faith	20070122	MG1655	LB			60	lacZ	U	r1
GSM157629	GSE6836	J. Faith	20070122	MG1655	LB			90	lacZ	U	r1
GSM157630	GSE6836	J. Faith	20070122	MG1655	LB			120	lacZ	U	r1
GSM157631	GSE6836	J. Faith	20070122	MG1063	LB			0	lacZ	U	r1
GSM157632	GSE6836	J. Faith	20070122	MG1063	LB			0	lacZ	U	r2
GSM157633	GSE6836	J. Faith	20070122	MG1063	LB			30	lacZ	U	r1
GSM157634	GSE6836	J. Faith	20070122	MG1063	LB			30	lacZ	U	r2
GSM157635	GSE6836	J. Faith	20070122	MG1063	LB			60	lacZ	U	r1
GSM157636	GSE6836	J. Faith	20070122	MG1063	LB			60	lacZ	U	r2
GSM157637	GSE6836	J. Faith	20070122	MG1063	LB			90	lacZ	U	r1
GSM157638	GSE6836	J. Faith	20070122	MG1063	LB			90	lacZ	U	r2
GSM157639	GSE6836	J. Faith	20070122	MG1063	LB			0	ccdB	U	r1
GSM157640	GSE6836	J. Faith	20070122	MG1063	LB			0	ccdB	U	r2
GSM157641	GSE6836	J. Faith	20070122	MG1063	LB			30	ccdB	U	r1
GSM157642	GSE6836	J. Faith	20070122	MG1063	LB			30	ccdB	U	r2
GSM157643	GSE6836	J. Faith	20070122	MG1063	LB			60	ccdB	U	r1
GSM157644	GSE6836	J. Faith	20070122	MG1063	LB			60	ccdB	U	r2
GSM157645	GSE6836	J. Faith	20070122	MG1063	LB			90	ccdB	U	r1
GSM157646	GSE6836	J. Faith	20070122	MG1063	LB			90	ccdB	U	r2
GSM157647	GSE6836	J. Faith	20070122	W1863	LB			0	lacZ	U	r1
GSM157648	GSE6836	J. Faith	20070122	W1863	LB			30	lacZ	U	r1
GSM157649	GSE6836	J. Faith	20070122	W1863	LB			60	lacZ	U	r1
GSM157650	GSE6836	J. Faith	20070122	W1863	LB			90	lacZ	U	r1
GSM157651	GSE6836	J. Faith	20070122	W1863	LB			0	ccdB	U	r1
GSM157652	GSE6836	J. Faith	20070122	W1863	LB			30	ccdB	U	r1
GSM157653	GSE6836	J. Faith	20070122	W1863	LB			60	ccdB	U	r1
GSM157654	GSE6836	J. Faith	20070122	W1863	LB			90	ccdB	U	r1
GSM157655	GSE6836	J. Faith	20070122	MG1063	LB			120	lacZ	U	r1
GSM157656	GSE6836	J. Faith	20070122	MG1063	LB			120	ccdB	U	r1
GSM157657	GSE6836	J. Faith	20070122	EMG2	LB	0.002	glu	150	WT		r1
GSM157658	GSE6836	J. Faith	20070122	EMG2	LB	0.002	glu	180	WT		r1
GSM157659	GSE6836	J. Faith	20070122	EMG2	LB	0.002	glu	210	WT		r1
GSM157660	GSE6836	J. Faith	20070122	EMG2	LB	0.002	glu	240	WT		r1
GSM157661	GSE6836	J. Faith	20070122	EMG2	LB	0.002	glu	270	WT		r1
GSM157662	GSE6836	J. Faith	20070122	EMG2	LB	0.002	glu	300	WT		r1
GSM157663	GSE6836	J. Faith	20070122	EMG2	LB	0.002	glu	330	WT		r1
GSM157664	GSE6836	J. Faith	20070122	EMG2	LB	0.002	glu	360	WT		r1
GSM157665	GSE6836	J. Faith	20070122	EMG2	LB	0.002	glu	480	WT		r1
GSM157666	GSE6836	J. Faith	20070122	EMG2	LB	0.004	glu	150	WT		r1
GSM157667	GSE6836	J. Faith	20070122	EMG2	LB	0.004	glu	180	WT		r1
GSM157668	GSE6836	J. Faith	20070122	EMG2	LB	0.004	glu	210	WT		r1
GSM157669	GSE6836	J. Faith	20070122	EMG2	LB	0.004	glu	240	WT		r1
GSM157670	GSE6836	J. Faith	20070122	EMG2	LB	0.004	glu	270	WT		r1
GSM157671	GSE6836	J. Faith	20070122	EMG2	LB	0.004	glu	300	WT		r1
GSM157672	GSE6836	J. Faith	20070122	EMG2	LB	0.004	glu	330	WT		r1
GSM157673	GSE6836	J. Faith	20070122	EMG2	LB	0.004	glu	360	WT		r1
GSM157674	GSE6836	J. Faith	20070122	EMG2	LB	0.004	glu	480	WT		r1
GSM177549	GSE7379	R. Osuna	20070815	MG1655	LB			90	fis	D	r1	# CEL-files does not work
GSM177550	GSE7379	R. Osuna	20070815	MG1655	LB			150	fis	D	r1
GSM177551	GSE7379	R. Osuna	20070815	MG1655	LB			240	fis	D	r1
GSM177552	GSE7379	R. Osuna	20070815	MG1655	LB			360	fis	D	r1
GSM177553	GSE7379	R. Osuna	20070815	MG1655	LB			90	fis	D	r2
GSM177554	GSE7379	R. Osuna	20070815	MG1655	LB			150	fis	D	r2
GSM177555	GSE7379	R. Osuna	20070815	MG1655	LB			240	fis	D	r2
GSM177556	GSE7379	R. Osuna	20070815	MG1655	LB			360	fis	D	r2
GSM177557	GSE7379	R. Osuna	20070815	MG1655	LB			90	fis	D	r3
GSM177558	GSE7379	R. Osuna	20070815	MG1655	LB			150	fis	D	r3
GSM177559	GSE7379	R. Osuna	20070815	MG1655	LB			240	fis	D	r3
GSM177560	GSE7379	R. Osuna	20070815	MG1655	LB			360	fis	D	r3
GSM177561	GSE7380	R. Osuna	20070815	MG1655	LB			90	WT		r1
GSM177562	GSE7380	R. Osuna	20070815	MG1655	LB			150	WT		r1
GSM177563	GSE7380	R. Osuna	20070815	MG1655	LB			240	WT		r1
GSM177564	GSE7380	R. Osuna	20070815	MG1655	LB			360	WT		r1
GSM177565	GSE7380	R. Osuna	20070815	MG1655	LB			90	WT		r2
GSM177566	GSE7380	R. Osuna	20070815	MG1655	LB			150	WT		r2
GSM177567	GSE7380	R. Osuna	20070815	MG1655	LB			240	WT		r2
GSM177568	GSE7380	R. Osuna	20070815	MG1655	LB			360	WT		r2
GSM177569	GSE7380	R. Osuna	20070815	MG1655	LB			90	WT		r3
GSM177570	GSE7380	R. Osuna	20070815	MG1655	LB			150	WT		r3
GSM177571	GSE7380	R. Osuna	20070815	MG1655	LB			240	WT		r3
GSM177572	GSE7380	R. Osuna	20070815	MG1655	LB			360	WT		r3
GSM242209	GSE9587	L. Wang	20071114	W3110	LB	0.008	glu		luxS	D	r1
GSM242210	GSE9587	L. Wang	20071114	W3110	LB	0.008	glu		luxS	D	r1
GSM242211	GSE9587	L. Wang	20071114	W3110	LB	0.008	glu		WT		r2
GSM242212	GSE9587	L. Wang	20071114	W3110	LB	0.008	glu		WT		r2
GSM546949	GSE21995	A. Singh	20100526	BW25113	M9	10g/L	glu		WT		r1
GSM546950	GSE21995	A. Singh	20100527	BW25114	M9	10g/L	glu		ldhA pflB	D	r2
GSM311429	GSE12411	K. Aggarwal	20080811	MG1655	LB	0mM	iptg	0			r1
GSM311430	GSE12411	K. Aggarwal	20080811	MG1655	LB	0mM	iptg	0			r1
GSM311431	GSE12411	K. Aggarwal	20080811	MG1655	LB	0mM	iptg	90			r1
GSM311432	GSE12411	K. Aggarwal	20080811	MG1655	LB	0mM	iptg	90			r1
GSM311433	GSE12411	K. Aggarwal	20080811	MG1655	LB	0mM	iptg	210			r1
GSM311434	GSE12411	K. Aggarwal	20080811	MG1655	LB	0mM	iptg	210			r1
GSM311435	GSE12411	K. Aggarwal	20080811	MG1655	LB	0.1mM	iptg	90	rhsA	U	r1
GSM311436	GSE12411	K. Aggarwal	20080811	MG1655	LB	0.1mM	iptg	90	rhsA	U	r1
GSM311437	GSE12411	K. Aggarwal	20080811	MG1655	LB	0.1mM	iptg	210	rhsA	U	r1
GSM311438	GSE12411	K. Aggarwal	20080811	MG1655	LB	0.1mM	iptg	210	rhsA	U	r1
GSM311439	GSE12411	K. Aggarwal	20080811	MG1655	LB	1mM	iptg	90	rhsA	U	r1
GSM311440	GSE12411	K. Aggarwal	20080811	MG1655	LB	1mM	iptg	90	rhsA	U	r1
GSM311441	GSE12411	K. Aggarwal	20080811	MG1655	LB	1mM	iptg	210	rhsA	U	r1
GSM311442	GSE12411	K. Aggarwal	20080811	MG1655	LB	1mM	iptg	210	rhsA	U	r1
GSM311443	GSE12411	K. Aggarwal	20080811	MG1655	LB	0mM	iptg	0	rhsA	U	r2
GSM311444	GSE12411	K. Aggarwal	20080811	MG1655	LB	0mM	iptg	0	rhsA	U	r2
GSM311445	GSE12411	K. Aggarwal	20080811	MG1655	LB	0mM	iptg	90	rhsA	U	r2
GSM311446	GSE12411	K. Aggarwal	20080811	MG1655	LB	0mM	iptg	90	rhsA	U	r2
GSM311447	GSE12411	K. Aggarwal	20080811	MG1655	LB	0mM	iptg	210	rhsA	U	r2
GSM311448	GSE12411	K. Aggarwal	20080811	MG1655	LB	0mM	iptg	210	rhsA	U	r2
GSM311449	GSE12411	K. Aggarwal	20080811	MG1655	LB	0.1mM	iptg	90	rhsA	U	r2
GSM311450	GSE12411	K. Aggarwal	20080811	MG1655	LB	0.1mM	iptg	90	rhsA	U	r2
GSM311451	GSE12411	K. Aggarwal	20080811	MG1655	LB	0.1mM	iptg	210	rhsA	U	r2
GSM311452	GSE12411	K. Aggarwal	20080811	MG1655	LB	0.1mM	iptg	210	rhsA	U	r2
GSM311453	GSE12411	K. Aggarwal	20080811	MG1655	LB	1mM	iptg	90	rhsA	U	r2
GSM311454	GSE12411	K. Aggarwal	20080811	MG1655	LB	1mM	iptg	90	rhsA	U	r2
GSM311455	GSE12411	K. Aggarwal	20080811	MG1655	LB	1mM	iptg	210	rhsA	U	r2
GSM311456	GSE12411	K. Aggarwal	20080811	MG1655	LB	1mM	iptg	210	rhsA	U	r2
GSM543896	GSE21869	Y. Asakura	20110726	YA027	Davis MM	200mg/L	aa		WT		r1
GSM543897	GSE21869	Y. Asakura	20110726	YA027	Davis MM	200mg/L	aa		WT		r2
GSM543898	GSE21869	Y. Asakura	20110726	YA027	Davis MM	200mg/L	aa		WT		r3
GSM543899	GSE21869	Y. Asakura	20110726	YA074	Davis MM	200mg/L	aa		WT		r1
GSM543900	GSE21869	Y. Asakura	20110726	YA074	Davis MM	200mg/L	aa		WT		r2
GSM543901	GSE21869	Y. Asakura	20110726	YA074	Davis MM	200mg/L	aa		WT		r3
GSM543902	GSE21869	Y. Asakura	20110726	YA105	Davis MM	200mg/L	aa		WT		r1
GSM543903	GSE21869	Y. Asakura	20110726	YA105	Davis MM	200mg/L	aa		WT		r2
GSM543904	GSE21869	Y. Asakura	20110726	YA105	Davis MM	200mg/L	aa		WT		r3
GSM543905	GSE21869	Y. Asakura	20110726	evolved	Davis MM	200mg/L	aa	11days			r1
GSM543906	GSE21869	Y. Asakura	20110726	evolved	Davis MM	200mg/L	aa	11days			r2
GSM543907	GSE21869	Y. Asakura	20110726	evolved	Davis MM	200mg/L	aa	11days			r1
GSM543908	GSE21869	Y. Asakura	20110726	evolved	Davis MM	200mg/L	aa	11days			r2
GSM543909	GSE21869	Y. Asakura	20110726	evolved	Davis MM	200mg/L	aa	11days			r1
GSM543910	GSE21869	Y. Asakura	20110726	evolved	Davis MM	200mg/L	aa	11days			r2
GSM543911	GSE21869	Y. Asakura	20110726	evolved	Davis MM	200mg/L	aa	11days			r1
GSM543912	GSE21869	Y. Asakura	20110726	evolved	Davis MM	200mg/L	aa	11days			r2
GSM543913	GSE21869	Y. Asakura	20110726	evolved	Davis MM	200mg/L	aa	84days			r1
GSM543914	GSE21869	Y. Asakura	20110726	evolved	Davis MM	200mg/L	aa	84days			r2
GSM543915	GSE21869	Y. Asakura	20110726	evolved	Davis MM	200mg/L	aa	84days			r1
GSM543916	GSE21869	Y. Asakura	20110726	evolved	Davis MM	200mg/L	aa	84days			r2
GSM543917	GSE21869	Y. Asakura	20110726	evolved	Davis MM	200mg/L	aa	84days			r1
GSM543918	GSE21869	Y. Asakura	20110726	evolved	Davis MM	200mg/L	aa	84days			r2
GSM543919	GSE21869	Y. Asakura	20110726	evolved	Davis MM	200mg/L	aa	84days			r1
GSM543920	GSE21869	Y. Asakura	20110726	evolved	Davis MM	200mg/L	aa	84days			r2
GSM543921	GSE21869	Y. Asakura	20110726	evolved	Davis MM	200mg/L	aa	84days			r1
GSM543922	GSE21869	Y. Asakura	20110726	evolved	Davis MM	200mg/L	aa	172days			r2
GSM543923	GSE21869	Y. Asakura	20110726	evolved	Davis MM	200mg/L	aa	172days			r1
GSM543924	GSE21869	Y. Asakura	20110726	evolved	Davis MM	200mg/L	aa	172days			r2
GSM543925	GSE21869	Y. Asakura	20110726	evolved	Davis MM	200mg/L	aa	172days			r1
GSM543926	GSE21869	Y. Asakura	20110726	evolved	Davis MM	200mg/L	aa	172days			r2
GSM543927	GSE21869	Y. Asakura	20110726	evolved	Davis MM	200mg/L	aa	172days			r1
GSM543928	GSE21869	Y. Asakura	20110726	evolved	Davis MM	200mg/L	aa	172days			r2
GSM820823	GSE33147	S.S. Fong	20111022	MG1655	M9	2g/L	lactate	20days			r1
GSM820824	GSE33147	S.S. Fong	20111022	MG1655	M9	2g/L	lactate	20days			r2
GSM820825	GSE33147	S.S. Fong	20111022	MG1655	M9	2g/L	lactate	20days			r3
GSM820826	GSE33147	S.S. Fong	20111022	MG1655	M9	2g/L	lactate	60days			r1
GSM820827	GSE33147	S.S. Fong	20111022	MG1655	M9	2g/L	lactate	60days			r2
GSM820828	GSE33147	S.S. Fong	20111022	MG1655	M9	2g/L	lactate	60days			r3
GSM820829	GSE33147	S.S. Fong	20111022	MG1655	M9	2g/L	lactate	20days			r1
GSM820830	GSE33147	S.S. Fong	20111022	MG1655	M9	2g/L	lactate	20days			r2
GSM820831	GSE33147	S.S. Fong	20111022	MG1655	M9	2g/L	lactate	20days			r3
GSM820832	GSE33147	S.S. Fong	20111022	MG1655	M9	2g/L	lactate	60days			r1
GSM820833	GSE33147	S.S. Fong	20111022	MG1655	M9	2g/L	lactate	60days			r2
GSM820834	GSE33147	S.S. Fong	20111022	MG1655	M9	2g/L	lactate	60days			r3
GSM820835	GSE33147	S.S. Fong	20111022	MG1655	M9	2g/L	lactate	20days			r1
GSM820836	GSE33147	S.S. Fong	20111022	MG1655	M9	2g/L	lactate	20days			r2
GSM820837	GSE33147	S.S. Fong	20111022	MG1655	M9	2g/L	lactate	20days			r3
GSM820838	GSE33147	S.S. Fong	20111022	MG1655	M9	2g/L	lactate	60days			r1
GSM820839	GSE33147	S.S. Fong	20111022	MG1655	M9	2g/L	lactate	60days			r2
GSM820840	GSE33147	S.S. Fong	20111022	MG1655	M9	2g/L	lactate	60days			r3
GSM820841	GSE33147	S.S. Fong	20111022	MG1655	M9	2g/L	lactate	60days			r4
GSM820842	GSE33147	S.S. Fong	20111022	MG1655	M9	2g/L	lactate	20days			r1
GSM820843	GSE33147	S.S. Fong	20111022	MG1655	M9	2g/L	lactate	20days			r2
GSM820844	GSE33147	S.S. Fong	20111022	MG1655	M9	2g/L	lactate	20days			r3
GSM820845	GSE33147	S.S. Fong	20111022	MG1655	M9	2g/L	lactate	60days			r1
GSM820846	GSE33147	S.S. Fong	20111022	MG1655	M9	2g/L	lactate	60days			r2
GSM820847	GSE33147	S.S. Fong	20111022	MG1655	M9	2g/L	lactate	60days			r3
GSM820848	GSE33147	S.S. Fong	20111022	MG1655	M9	2g/L	lactate	20days			r1
GSM820849	GSE33147	S.S. Fong	20111022	MG1655	M9	2g/L	lactate	20days			r2
GSM820850	GSE33147	S.S. Fong	20111022	MG1655	M9	2g/L	lactate	20days			r3
GSM820851	GSE33147	S.S. Fong	20111022	MG1655	M9	2g/L	lactate	60days			r1
GSM820852	GSE33147	S.S. Fong	20111022	MG1655	M9	2g/L	lactate	60days			r2
GSM820853	GSE33147	S.S. Fong	20111022	MG1655	M9	2g/L	lactate	60days			r3
GSM820854	GSE33147	S.S. Fong	20111022	MG1655	M9	2g/L	lactate	20days			r1
GSM820855	GSE33147	S.S. Fong	20111022	MG1655	M9	2g/L	lactate	20days			r2
GSM820856	GSE33147	S.S. Fong	20111022	MG1655	M9	2g/L	lactate	20days			r3
GSM820857	GSE33147	S.S. Fong	20111022	MG1655	M9	2g/L	lactate	60days			r1
GSM820858	GSE33147	S.S. Fong	20111022	MG1655	M9	2g/L	lactate	60days			r2
GSM820859	GSE33147	S.S. Fong	20111022	MG1655	M9	2g/L	lactate	60days			r3
GSM820860	GSE33147	S.S. Fong	20111022	MG1655	M9	2g/L	lactate	20days			r1
GSM820861	GSE33147	S.S. Fong	20111022	MG1655	M9	2g/L	lactate	20days			r2
GSM820862	GSE33147	S.S. Fong	20111022	MG1655	M9	2g/L	lactate	20days			r3
GSM820863	GSE33147	S.S. Fong	20111022	MG1655	M9	2g/L	lactate	60days			r1
GSM820864	GSE33147	S.S. Fong	20111022	MG1655	M9	2g/L	lactate	60days			r2
GSM820865	GSE33147	S.S. Fong	20111022	MG1655	M9	2g/L	lactate	60days			r3
GSM820866	GSE33147	S.S. Fong	20111022	MG1655	M9	2g/L	lactate	WT			r1
GSM820867	GSE33147	S.S. Fong	20111022	MG1655	M9	2g/L	lactate	WT			r2
GSM820868	GSE33147	S.S. Fong	20111022	MG1655	M9	2g/L	lactate	WT			r3
GSM820869	GSE33147	S.S. Fong	20111022	MG1655	M9	2g/L	lactate	WT			r4
GSM820870	GSE33147	S.S. Fong	20111022	MG1655	M9	2g/L	lactate	WT			r5
GSM820871	GSE33147	S.S. Fong	20111022	MG1655	M9	2g/L	lactate	WT			r6
GSM820872	GSE33147	S.S. Fong	20111022	MG1655	M9	2g/L	glycerol	20days			r1
GSM820873	GSE33147	S.S. Fong	20111022	MG1655	M9	2g/L	glycerol	20days			r2
GSM820874	GSE33147	S.S. Fong	20111022	MG1655	M9	2g/L	glycerol	20days			r3
GSM820875	GSE33147	S.S. Fong	20111022	MG1655	M9	2g/L	glycerol	44days			r1
GSM820876	GSE33147	S.S. Fong	20111022	MG1655	M9	2g/L	glycerol	44days			r2
GSM820877	GSE33147	S.S. Fong	20111022	MG1655	M9	2g/L	glycerol	44days			r3
GSM820878	GSE33147	S.S. Fong	20111022	MG1655	M9	2g/L	glycerol	20days			r1
GSM820879	GSE33147	S.S. Fong	20111022	MG1655	M9	2g/L	glycerol	20days			r2
GSM820880	GSE33147	S.S. Fong	20111022	MG1655	M9	2g/L	glycerol	20days			r3
GSM820881	GSE33147	S.S. Fong	20111022	MG1655	M9	2g/L	glycerol	44days			r1
GSM820882	GSE33147	S.S. Fong	20111022	MG1655	M9	2g/L	glycerol	44days			r2
GSM820883	GSE33147	S.S. Fong	20111022	MG1655	M9	2g/L	glycerol	44days			r3
GSM820884	GSE33147	S.S. Fong	20111022	MG1655	M9	2g/L	glycerol	20days			r1
GSM820885	GSE33147	S.S. Fong	20111022	MG1655	M9	2g/L	glycerol	20days			r2
GSM820886	GSE33147	S.S. Fong	20111022	MG1655	M9	2g/L	glycerol	20days			r3
GSM820887	GSE33147	S.S. Fong	20111022	MG1655	M9	2g/L	glycerol	44days			r1
GSM820888	GSE33147	S.S. Fong	20111022	MG1655	M9	2g/L	glycerol	44days			r2
GSM820889	GSE33147	S.S. Fong	20111022	MG1655	M9	2g/L	glycerol	44days			r3
GSM820890	GSE33147	S.S. Fong	20111022	MG1655	M9	2g/L	glycerol	20days			r1
GSM820891	GSE33147	S.S. Fong	20111022	MG1655	M9	2g/L	glycerol	20days			r2
GSM820892	GSE33147	S.S. Fong	20111022	MG1655	M9	2g/L	glycerol	20days			r3
GSM820893	GSE33147	S.S. Fong	20111022	MG1655	M9	2g/L	glycerol	44days			r1
GSM820894	GSE33147	S.S. Fong	20111022	MG1655	M9	2g/L	glycerol	44days			r2
GSM820895	GSE33147	S.S. Fong	20111022	MG1655	M9	2g/L	glycerol	44days			r3
GSM820896	GSE33147	S.S. Fong	20111022	MG1655	M9	2g/L	glycerol	20days			r1
GSM820897	GSE33147	S.S. Fong	20111022	MG1655	M9	2g/L	glycerol	44days			r1
GSM820898	GSE33147	S.S. Fong	20111022	MG1655	M9	2g/L	glycerol	44days			r2
GSM820899	GSE33147	S.S. Fong	20111022	MG1655	M9	2g/L	glycerol	44days			r3
GSM820900	GSE33147	S.S. Fong	20111022	MG1655	M9	2g/L	glycerol	20days			r1
GSM820901	GSE33147	S.S. Fong	20111022	MG1655	M9	2g/L	glycerol	20days			r2
GSM820902	GSE33147	S.S. Fong	20111022	MG1655	M9	2g/L	glycerol	20days			r3
GSM820903	GSE33147	S.S. Fong	20111022	MG1655	M9	2g/L	glycerol	44days			r1
GSM820904	GSE33147	S.S. Fong	20111022	MG1655	M9	2g/L	glycerol	44days			r2
GSM820905	GSE33147	S.S. Fong	20111022	MG1655	M9	2g/L	glycerol	44days			r3
GSM820906	GSE33147	S.S. Fong	20111022	MG1655	M9	2g/L	glycerol	20days			r1
GSM820907	GSE33147	S.S. Fong	20111022	MG1655	M9	2g/L	glycerol	20days			r2
GSM820908	GSE33147	S.S. Fong	20111022	MG1655	M9	2g/L	glycerol	20days			r3
GSM820909	GSE33147	S.S. Fong	20111022	MG1655	M9	2g/L	glycerol	44days			r1
GSM820910	GSE33147	S.S. Fong	20111022	MG1655	M9	2g/L	glycerol	44days			r2
GSM820911	GSE33147	S.S. Fong	20111022	MG1655	M9	2g/L	glycerol	44days			r3
GSM820912	GSE33147	S.S. Fong	20111022	MG1655	M9	2g/L	glycerol	WT			r1
GSM820913	GSE33147	S.S. Fong	20111022	MG1655	M9	2g/L	glycerol	WT			r2
GSM820914	GSE33147	S.S. Fong	20111022	MG1655	M9	2g/L	glycerol	WT			r3
GSM820915	GSE33147	S.S. Fong	20111022	MG1655	M9	2g/L	glycerol	WT			r4
GSM820916	GSE33147	S.S. Fong	20111022	MG1655	M9	2g/L	glycerol	WT			r5
GSM820917	GSE33147	S.S. Fong	20111022	MG1655	M9	2g/L	glycerol	20days			r2
GSM820918	GSE33147	S.S. Fong	20111022	MG1655	M9	2g/L	glycerol	20days			r3
GSM564421	GSE22829	S.E. Cohen	20100714	AB1157	LB				WT		r1
GSM564422	GSE22829	S.E. Cohen	20100714	AB1157	LB				WT		r2
GSM564423	GSE22829	S.E. Cohen	20100714	AB1157	LB				WT		r3
GSM564424	GSE22829	S.E. Cohen	20100714	AB1157	LB				nusA	D	r1
GSM564425	GSE22829	S.E. Cohen	20100714	AB1157	LB				nusA	D	r2
GSM564426	GSE22829	S.E. Cohen	20100714	AB1157	LB				nusA	D	r3

## Sheet: EcoliASv2
												ENV=-1; GEN (and ENV)=1	pH not considered	Evolution and biofilms not were considered	MG1655, LB/M9, 2g/L glu
CEL file name	GEO accession	Author	Date	Strain	Medium	Treatment		Time (min)	GEN perturbations		Replicate	Prediction EBA	ENV predictions	GEN predictions	WT condition
PU00249	GSE1121	M. Covert	20040309	MG1655	M9	2g/L	gluc aerobic	exponential	WT		r1	0	0	0	1
PU00250	GSE1121	M. Covert	20040309	MG1655	M9	2g/L	gluc aerobic	exponential	WT		r2	0	0	0	1
PU00251	GSE1121	M. Covert	20040309	MG1655	M9	2g/L	gluc aerobic	exponential	WT		r3	0	0	0	1
PU00252	GSE1121	M. Covert	20040309	MG1655	M9	2g/L	glu anaerobic	exponential	appY	D	r1	1	0	1	0
PU00253	GSE1121	M. Covert	20040309	MG1655	M9	2g/L	glu anaerobic	exponential	appY	D	r2	1	0	1	0
PU00254	GSE1121	M. Covert	20040309	MG1655	M9	2g/L	glu anaerobic	exponential	appY	D	r3	1	0	1	0
PU00255	GSE1121	M. Covert	20040309	MG1655	M9	2g/L	glu anaerobic	exponential	arcA	D	r1	1	0	1	0
PU00256	GSE1121	M. Covert	20040309	MG1655	M9	2g/L	glu anaerobic	exponential	arcA	D	r2	1	0	1	0
PU00257	GSE1121	M. Covert	20040309	MG1655	M9	2g/L	glu anaerobic	exponential	arcA	D	r3	1	0	1	0
PU00258	GSE1121	M. Covert	20040309	MG1655	M9	2g/L	glu anaerobic	exponential	fnr	D	r1	1	0	1	0
PU00259	GSE1121	M. Covert	20040309	MG1655	M9	2g/L	glu anaerobic	exponential	fnr	D	r2	1	0	1	0
PU00260	GSE1121	M. Covert	20040309	MG1655	M9	2g/L	glu anaerobic	exponential	fnr	D	r3	1	0	1	0
PU00261	GSE1121	M. Covert	20040309	MG1655	M9	2g/L	glu anaerobic	exponential	arcA fnr	D	r1	1	0	1	0
PU00262	GSE1121	M. Covert	20040309	MG1655	M9	2g/L	glu anaerobic	exponential	arcA fnr	D	r2	1	0	1	0
PU00263	GSE1121	M. Covert	20040309	MG1655	M9	2g/L	glu anaerobic	exponential	arcA fnr	D	r3	1	0	1	0
PU00264	GSE1121	M. Covert	20040309	MG1655	M9	2g/L	glu anaerobic	exponential	oxyR	D	r1	1	0	1	0
PU00265	GSE1121	M. Covert	20040309	MG1655	M9	2g/L	glu anaerobic	exponential	oxyR	D	r2	1	0	1	0
PU00266	GSE1121	M. Covert	20040309	MG1655	M9	2g/L	glu anaerobic	exponential	oxyR	D	r3	1	0	1	0
PU00267	GSE1121	M. Covert	20040309	MG1655	M9	2g/L	glu anaerobic	exponential	soxS	D	r1	1	0	1	0
PU00268	GSE1121	M. Covert	20040309	MG1655	M9	2g/L	glu anaerobic	exponential	soxS	D	r2	1	0	1	0
PU00269	GSE1121	M. Covert	20040309	MG1655	M9	2g/L	glu anaerobic	exponential	soxS	D	r3	1	0	1	0
PU00270	GSE1121	M. Covert	20040309	MG1655	M9	2g/L	glu anaerobic	exponential	WT		r1	-1	1	0	0
PU00271	GSE1121	M. Covert	20040309	MG1655	M9	2g/L	glu anaerobic	exponential	WT		r2	-1	1	0	0
PU00272	GSE1121	M. Covert	20040309	MG1655	M9	2g/L	glu anaerobic	exponential	WT		r3	-1	1	0	0
PU00273	GSE1121	M. Covert	20040309	MG1655	M9	2g/L	glu anaerobic	exponential	WT		r4	-1	1	0	0
PU00274	GSE1121	M. Covert	20040309	MG1655	M9	2g/L	gluc aerobic	exponential	appY	D	r1	1	0	1	0
PU00275	GSE1121	M. Covert	20040309	MG1655	M9	2g/L	gluc aerobic	exponential	appY	D	r2	1	0	1	0
PU00276	GSE1121	M. Covert	20040309	MG1655	M9	2g/L	gluc aerobic	exponential	appY	D	r3	1	0	1	0
PU00277	GSE1121	M. Covert	20040309	MG1655	M9	2g/L	gluc aerobic	exponential	arcA	D	r1	1	0	1	0
PU00278	GSE1121	M. Covert	20040309	MG1655	M9	2g/L	gluc aerobic	exponential	arcA	D	r2	1	0	1	0
PU00279	GSE1121	M. Covert	20040309	MG1655	M9	2g/L	gluc aerobic	exponential	arcA	D	r3	1	0	1	0
PU00280	GSE1121	M. Covert	20040309	MG1655	M9	2g/L	gluc aerobic	exponential	fnr	D	r1	1	0	1	0
PU00281	GSE1121	M. Covert	20040309	MG1655	M9	2g/L	gluc aerobic	exponential	fnr	D	r2	1	0	1	0
PU00282	GSE1121	M. Covert	20040309	MG1655	M9	2g/L	gluc aerobic	exponential	fnr	D	r3	1	0	1	0
PU00283	GSE1121	M. Covert	20040309	MG1655	M9	2g/L	gluc aerobic	exponential	arcA fnr	D	r1	1	0	1	0
PU00284	GSE1121	M. Covert	20040309	MG1655	M9	2g/L	gluc aerobic	exponential	arcA fnr	D	r2	1	0	1	0
PU00285	GSE1121	M. Covert	20040309	MG1655	M9	2g/L	gluc aerobic	exponential	arcA fnr	D	r3	1	0	1	0
PU00286	GSE1121	M. Covert	20040309	MG1655	M9	2g/L	gluc aerobic	exponential	oxyR	D	r1	1	0	1	0
PU00287	GSE1121	M. Covert	20040309	MG1655	M9	2g/L	gluc aerobic	exponential	oxyR	D	r2	1	0	1	0
PU00288	GSE1121	M. Covert	20040309	MG1655	M9	2g/L	gluc aerobic	exponential	oxyR	D	r3	1	0	1	0
PU00289	GSE1121	M. Covert	20040309	MG1655	M9	2g/L	gluc aerobic	exponential	soxS	D	r1	1	0	1	0
PU00290	GSE1121	M. Covert	20040309	MG1655	M9	2g/L	gluc aerobic	exponential	soxS	D	r2	1	0	1	0
PU00291	GSE1121	M. Covert	20040309	MG1655	M9	2g/L	gluc aerobic	exponential	soxS	D	r3	1	0	1	0
PU00292	ASAP-AffyData1	T. Allen	20020729	EMG2	M9+MOPS	2g/L	gluc aerobic	0			r1	-1	1	0	1
PU00293	ASAP-AffyData1	T. Allen	20020729	EMG2	M9+MOPS	2g/L	gluc aerobic	0			r2	-1	1	0	1
PU00294	ASAP-AffyData1	T. Allen	20020729	EMG2	M9+MOPS	2g/L	gluc aerobic	0			r3	-1	1	0	1
PU00295	ASAP-AffyData1	T. Allen	20020729	EMG2	M9+MOPS	2g/L	gluc aerobic	0			r4	-1	1	0	1
PU00296	ASAP-AffyData1	T. Allen	20020729	EMG2	M9+MOPS	2g/L	gluc aerobic	0			r5	-1	1	0	1
PU00297	ASAP-AffyData1	T. Allen	20020729	EMG2	M9+MOPS	2g/L	gly aerobic	0			r1	-1	1	0	0
PU00298	ASAP-AffyData1	T. Allen	20020729	EMG2	M9+MOPS	2g/L	gly aerobic	0			r2	-1	1	0	0
PU00299	ASAP-AffyData1	T. Allen	20020729	EMG2	M9+MOPS	2g/L	proline aerobic	0			r1	-1	1	0	0
PU00300	ASAP-AffyData1	T. Allen	20020729	EMG2	M9+MOPS	2g/L	proline aerobic	0			r2	-1	1	0	0
PU00301	ASAP-AffyData1	T. Allen	20020729	EMG2	M9+MOPS	2g/L	acetate aerobic	0			r1	-1	1	0	0
PU00302	ASAP-AffyData1	T. Allen	20020729	EMG2	M9+MOPS	2g/L	acetate aerobic	0			r2	0	0	0	0
PU00303	ASAP-AffyData1	T. Allen	20020729	EMG2	M9+MOPS	2g/L	glu	90			r1	0	0	0	0
PU00304	ASAP-AffyData1	T. Allen	20020729	EMG2	M9+MOPS	2g/L	glu	90			r2	0	0	0	0
PU00305	ASAP-AffyData1	T. Allen	20020729	EMG2	M9+MOPS	2g/L	glu	90			r3	0	0	0	0
PU00306	ASAP-AffyData1	T. Allen	20020729	EMG2	M9+MOPS	2g/L	glu	135			r1	0	0	0	0
PU00307	ASAP-AffyData1	T. Allen	20020729	EMG2	M9+MOPS	2g/L	glu	135			r2	0	0	0	0
PU00308	ASAP-AffyData1	T. Allen	20020729	EMG2	M9+MOPS	2g/L	glu	330			r1	0	0	0	0
PU00309	ASAP-AffyData1	T. Allen	20020729	EMG2	M9+MOPS	2g/L	glu	330			r2	0	0	0	0
PU00310	ASAP-AffyData1	T. Allen	20020729	EMG2	M9+MOPS	2g/L	glu	480			r1	0	0	0	0
PU00311	ASAP-AffyData1	T. Allen	20020729	EMG2	M9+MOPS	2g/L	glu	480			r2	0	0	0	0
PU00312	ASAP-AffyData1	T. Allen	20020729	EMG2	M9+MOPS	2g/L	glu	720			r1	0	0	0	0
PU00313	ASAP-AffyData1	T. Allen	20020729	EMG2	M9+MOPS	2g/L	glu	720			r2	0	0	0	0
PU00314	ASAP-AffyData1	T. Allen	20020729	EMG2	M9+MOPS	2	pH	10			r1	0	0	0	0
PU00315	ASAP-AffyData1	T. Allen	20020729	EMG2	M9+MOPS	acid	shock	10			r2	0	0	0	0
PU00316	ASAP-AffyData1	T. Allen	20020729	EMG2	M9+MOPS	20ng	ciprofloxacin	10			r1	0	0	0	0
PU00317	ASAP-AffyData1	T. Allen	20020729	EMG2	M9+MOPS	20ng	ciprofloxacin	10			r2	0	0	0	0
PU00318	ASAP-AffyData1	T. Allen	20020729	EMG2	M9+MOPS	2g/L 50C	glu, heat shock	10			r1	0	0	0	0
PU00319	ASAP-AffyData1	T. Allen	20020729	EMG2	M9+MOPS			0	crp	D	r1	1	0	1	0
PU00320	ASAP-AffyData1	T. Allen	20020729	EMG2	M9+MOPS			0	crp	D	r2	1	0	1	0
PU00321	ASAP-AffyData1	T. Allen	20020729	EMG2	M9+MOPS			0	crp	D	r3	1	0	1	0
PU00322	ASAP-AffyData1	T. Allen	20020729	EMG2	M9+MOPS			0	cspA	D	r1	1	0	1	0
PU00323	ASAP-AffyData1	T. Allen	20020729	EMG2	M9+MOPS			0	dps	D	r1	1	0	1	0
PU00324	ASAP-AffyData1	T. Allen	20020729	EMG2	M9+MOPS			0	dps	D	r2	1	0	1	0
PU00325	ASAP-AffyData1	T. Allen	20020729	EMG2	M9+MOPS			0	dps	D	r3	1	0	1	0
PU00326	ASAP-AffyData1	T. Allen	20020729	EMG2	M9+MOPS			240	dps	D	r1	1	0	1	0
PU00327	ASAP-AffyData1	T. Allen	20020729	EMG2	M9+MOPS			240	dps	D	r2	1	0	1	0
PU00328	ASAP-AffyData1	T. Allen	20020729	EMG2	M9+MOPS			480	dps	D	r1	1	0	1	0
PU00329	ASAP-AffyData1	T. Allen	20020729	EMG2	M9+MOPS			0	hns	D	r1	1	0	1	0
PU00330	ASAP-AffyData1	T. Allen	20020729	EMG2	M9+MOPS			0	hns	D	r2	1	0	1	0
PU00331	ASAP-AffyData1	T. Allen	20020729	EMG2	M9+MOPS			0	hns	D	r3	1	0	1	0
PU00332	ASAP-AffyData1	T. Allen	20020729	EMG2	M9+MOPS			0	hupB	D	r1	1	0	1	0
PU00333	GSE2037	M. Liu	20020422	EMG2	M9+MOPS	2g/L	succinate	0			r1	-1	1	0	0
PU00334	GSE2037	M. Liu	20020422	EMG2	M9+MOPS	2g/L	succinate	0			r2	-1	1	0	0
PU00335	ASAP-Suppressor tRNA expression	C. Herring	20030115	MG1655	M9+MOPS	1g/L	glu	0			r1	-1	1	0	0
PU00336	ASAP-Suppressor tRNA expression	C. Herring	20030115	MG1655	M9+MOPS	1g/L	glu	0			r2	-1	1	0	0
PU00337	ASAP-Suppressor tRNA expression	C. Herring	20030115	MG1655	M9+MOPS	1g/L	glu	0			r3	-1	1	0	0
PU00338	ASAP-Suppressor tRNA expression	C. Herring	20030115	MG1655	M9+MOPS	1g/L	glu	0	ala2 supressor	U	r1	1	0	1	0
PU00339	ASAP-Suppressor tRNA expression	C. Herring	20030115	MG1655	M9+MOPS	1g/L	glu	0	ala2 supressor	U	r2	1	0	1	0
PU00340	ASAP-Suppressor tRNA expression	C. Herring	20030115	MG1655	M9+MOPS	1g/L	glu	0	ala2 supressor	U	r3	1	0	1	0
PU00341	J Bacteriol 187(3):1135	Y. Kang	20050803	MG1655	M9+MOPS	1g/L	glu aerobic	0	fnr	D	r1	1	0	1	0
PU00342	J Bacteriol 187(3):1135	Y. Kang	20050803	MG1655	M9+MOPS	1g/L	glu aerobic	0	fnr	D	r2	1	0	1	0
PU00343	J Bacteriol 187(3):1135	Y. Kang	20050803	MG1655	M9+MOPS	1g/L	glu aerobic	0	fnr	D	r3	1	0	1	0
PU00344	J Bacteriol 187(3):1135	Y. Kang	20050803	MG1655	M9+MOPS	1g/L	glu anaerobic	0	wt		r1	-1	1	0	0
PU00345	J Bacteriol 187(3):1135	Y. Kang	20050803	MG1655	M9+MOPS	1g/L	glu anaerobic	0	wt		r2	-1	1	0	0
PU00346	J Bacteriol 187(3):1135	Y. Kang	20050803	MG1655	M9+MOPS	1g/L	glu anaerobic	0	wt		r3	-1	1	0	0
PU00347	J Bacteriol 187(3):1135	Y. Kang	20050803	MG1655	M9+MOPS	1g/L	glu anaerobic	0	fnr	D	r1	1	0	1	0
PU00348	J Bacteriol 187(3):1135	Y. Kang	20050803	MG1655	M9+MOPS	1g/L	glu anaerobic	0	fnr	D	r2	1	0	1	0
PU00349	J Bacteriol 187(3):1135	Y. Kang	20050803	MG1655	M9+MOPS	1g/L	glu anaerobic	0	fnr	D	r3	1	0	1	0
PU00350	J Bacteriol 187(3):1135	Y. Kang	20050803	MG1655	M9+MOPS	1g/L	glu anaerobic	0	fnr	D	r4	1	0	1	0
PU00351	?	F. Haddadin	20021213	MG1655	LB	5g/L	glu MgSO4	0	WT		r1	-1	1	0	0
PU00352	?	F. Haddadin	20021213	MG1655	LB	5g/L	glu MgSO4	0	WT		r2	-1	1	0	0
PU00353	?	F. Haddadin	20021213	MG1655	LB	5g/L	glu MgSO4	0	WT		r3	-1	1	0	0
PU00354	?	F. Haddadin	20021213	MG1655	LB	5g/L	glu MgSO4	60			r1	-1	1	0	0
PU00355	?	F. Haddadin	20021213	MG1655	LB	5g/L	glu MgSO4	60			r2	-1	1	0	0
PU00356	?	F. Haddadin	20021213	MG1655	LB	5g/L	glu MgSO4	60			r3	-1	1	0	0
PU00357	?	F. Haddadin	20021213	MG1655	LB	5g/L	glu MgSO4	60	IPTG		r1	-1	1	0	0
PU00358	?	F. Haddadin	20021213	MG1655	LB	5g/L	glu MgSO4	60	IPTG		r2	-1	1	0	0
PU00359	?	F. Haddadin	20021213	MG1655	LB	5g/L	glu MgSO4	60	IPTG		r3	-1	1	0	0
PU00360	?	F. Haddadin	20021213	MG1655	LB	5g/L	glu MgSO4	240			r1	-1	1	0	0
PU00361	?	F. Haddadin	20021213	MG1655	LB	5g/L	glu MgSO4	240			r2	-1	1	0	0
PU00362	?	F. Haddadin	20021213	MG1655	LB	5g/L	glu MgSO4	240			r3	-1	1	0	0
PU00363	?	F. Haddadin	20021213	MG1655	LB	5g/L	glu MgSO4	240	IPTG		r1	-1	1	0	0
PU00364	?	F. Haddadin	20021213	MG1655	LB	5g/L	glu MgSO4	240	IPTG		r2	-1	1	0	0
PU00365	?	F. Haddadin	20021213	MG1655	LB	5g/L	glu MgSO4	240	IPTG		r3	-1	1	0	0
PU00366	?	F. Haddadin	20021213	MG1655	LB	5g/L	glu MgSO4		WT		r1	-1	1	0	0
PU00367	?	F. Haddadin	20021213	MG1655	LB	5g/L	glu MgSO4		WT		r2	-1	1	0	0
PU00368	?	F. Haddadin	20021213	MG1655	LB	5g/L	glu MgSO4		WT		r3	-1	1	0	0
PU00369	?	F. Haddadin	20021213	MG1655	LB	5g/L	glu MgSO4		WT		r4	-1	1	0	0
PU00370	?	F. Haddadin	20021213	MG1655	LB	5g/L	glu MgSO4		WT		r5	-1	1	0	0
PU00371	?	F. Haddadin	20021213	MG1655	LB	5g/L	glu MgSO4	60			r1	-1	1	0	0
PU00372	?	F. Haddadin	20021213	MG1655	LB	5g/L	glu MgSO4	60			r2	-1	1	0	0
PU00373	?	F. Haddadin	20021213	MG1655	LB	5g/L	glu MgSO4	60			r3	-1	1	0	0
PU00374	?	F. Haddadin	20021213	MG1655	LB	5g/L	glu MgSO4	60	IPTG		r1	-1	1	0	0
PU00375	?	F. Haddadin	20021213	MG1655	LB	5g/L	glu MgSO4	60	IPTG		r2	-1	1	0	0
PU00376	?	F. Haddadin	20021213	MG1655	LB	5g/L	glu MgSO4	60	IPTG		r3	-1	1	0	0
PU00377	?	F. Haddadin	20021213	MG1655	LB	5g/L	glu MgSO4	240			r1	-1	1	0	0
PU00378	?	F. Haddadin	20021213	MG1655	LB	5g/L	glu MgSO4	240			r2	-1	1	0	0
PU00379	?	F. Haddadin	20021213	MG1655	LB	5g/L	glu MgSO4	240			r3	-1	1	0	0
PU00380	?	F. Haddadin	20021213	MG1655	LB	5g/L	glu MgSO4	240	IPTG		r1	-1	1	0	0
PU00381	?	F. Haddadin	20021213	MG1655	LB	5g/L	glu MgSO4	240	IPTG		r2	-1	1	0	0
PU00382	?	F. Haddadin	20021213	MG1655	LB	5g/L	glu MgSO4	240	IPTG		r3	-1	1	0	0
PU00383	J Bacteriol 186(10):3254-3258	S. Brokx	20030425	BW30270	M9+MOPS	5g/L	glu aerobic	0			r1	-1	1	0	0
PU00384	J Bacteriol 186(10):3254-3258	S. Brokx	20030425	BW30270	M9+MOPS	5g/L	glu aerobic	0			r2	-1	1	0	0
PU00385	J Bacteriol 186(10):3254-3258	S. Brokx	20030425	BW30270	M9+MOPS	5g/L	glu anaerobic	0			r1	-1	1	0	0
PU00386	J Bacteriol 186(10):3254-3258	S. Brokx	20030425	BW30270	M9+MOPS	5g/L	glu anaerobic	0			r2	-1	1	0	0
PU00387	J Bacteriol 186(10):3254-3258	S. Brokx	20030425	BW30270	M9+MOPS	5g/L	glu aerobic	0			r1	-1	1	0	0
PU00388	J Bacteriol 186(10):3254-3258	S. Brokx	20030425	BW30270	M9+MOPS	5g/L	glu aerobic	0			r2	-1	1	0	0
PU00389	J Bacteriol 186(10):3254-3258	S. Brokx	20030425	BW30270	M9+MOPS	5g/L	glu anaerobic	0			r1	-1	1	0	0
PU00390	J Bacteriol 186(10):3254-3258	S. Brokx	20030425	BW30270	M9+MOPS	5g/L	glu anaerobic	0			r2	-1	1	0	0
PU00391	J Bacteriol 186(10):3254-3258	S. Brokx	20030425	MG1655	M9+MOPS	5g/L	glu aerobic	0			r1	-1	1	0	0
PU00392	J Bacteriol 186(10):3254-3258	S. Brokx	20030425	MG1655	M9+MOPS	5g/L	glu aerobic	0			r2	-1	1	0	0
PU00393	J Bacteriol 186(10):3254-3258	S. Brokx	20030425	MG1655	M9+MOPS	5g/L	glu anaerobic	0			r1	-1	1	0	0
PU00394	J Bacteriol 186(10):3254-3258	S. Brokx	20030425	MG1655	M9+MOPS	5g/L	glu anaerobic	0			r2	-1	1	0	0
PU00395	J Bacteriol 186(10):3254-3258	S. Brokx	20030425	MG1655	M9+MOPS	0.5% 40mM	glu anaerobic nitrate	0			r1	-1	1	0	0
PU00396	J Bacteriol 186(10):3254-3258	S. Brokx	20030425	MG1655	M9+MOPS	0.5% 40mM	glu anaerobic nitrate	0			r2	-1	1	0	0
PU00397	GSE6836	I. Keren	20050607	EMG2	LB	2g/L	glu	150			r1	-1	1	0	1
PU00398	GSE6836	I. Keren	20050607	EMG2	LB	2g/L	glu	180			r1	-1	1	0	1
PU00399	GSE6836	I. Keren	20050607	EMG2	LB	2g/L	glu	210			r1	-1	1	0	1
PU00400	GSE6836	I. Keren	20050607	EMG2	LB	2g/L	glu	240			r1	-1	1	0	1
PU00401	GSE6836	I. Keren	20050607	EMG2	LB	2g/L	glu	270			r1	-1	1	0	1
PU00402	GSE6836	I. Keren	20050607	EMG2	LB	2g/L	glu	300			r1	-1	1	0	1
PU00403	GSE6836	I. Keren	20050607	EMG2	LB	2g/L	glu	330			r1	-1	1	0	1
PU00404	GSE6836	I. Keren	20050607	EMG2	LB	2g/L	glu	360			r1	-1	1	0	1
PU00405	GSE6836	I. Keren	20050607	EMG2	LB	2g/L	glu	480			r1	-1	1	0	1
PU00406	GSE6836	I. Keren	20050607	EMG2	LB	4g/L	glu	150			r1	-1	1	0	0
PU00407	GSE6836	I. Keren	20050607	EMG2	LB	4g/L	glu	180			r1	-1	1	0	0
PU00408	GSE6836	I. Keren	20050607	EMG2	LB	4g/L	glu	210			r1	-1	1	0	0
PU00409	GSE6836	I. Keren	20050607	EMG2	LB	4g/L	glu	240			r1	-1	1	0	0
PU00410	GSE6836	I. Keren	20050607	EMG2	LB	4g/L	glu	270			r1	-1	1	0	0
PU00411	GSE6836	I. Keren	20050607	EMG2	LB	4g/L	glu	300			r1	-1	1	0	0
PU00412	GSE6836	I. Keren	20050607	EMG2	LB	4g/L	glu	330			r1	-1	1	0	0
PU00413	GSE6836	I. Keren	20050607	EMG2	LB	4g/L	glu	360			r1	-1	1	0	0
PU00414	GSE6836	I. Keren	20050607	EMG2	LB	4g/L	glu	480			r1	-1	1	0	0
PU00415	GSE4511	L. Maurer	20031017	EMG2	LB+HOMOPIPES	7.45g/L	KCl aerobic pH5	0			r1	0	0	0	0
PU00416	GSE4511	L. Maurer	20031017	EMG2	LB+HOMOPIPES	7.45g/L	KCl aerobic pH5	0			r2	0	0	0	0
PU00417	GSE4511	L. Maurer	20031017	EMG2	LB+HOMOPIPES	7.45g/L	KCl aerobic pH5	0			r3	0	0	0	0
PU00418	GSE4511	L. Maurer	20031017	EMG2	LB+HOMOPIPES	7.45g/L	KCl aerobic pH5	0			r4	0	0	0	0
PU00419	GSE4511	L. Maurer	20031017	EMG2	LB+HOMOPIPES	7.45g/L	KCl aerobic pH5	0			r5	0	0	0	0
PU00420	GSE4511	L. Maurer	20031017	EMG2	LB+HOMOPIPES	7.45g/L	KCl aerobic pH7	0			r1	0	0	0	0
PU00421	GSE4511	L. Maurer	20031017	EMG2	LB+HOMOPIPES	7.45g/L	KCl aerobic pH7	0			r2	0	0	0	0
PU00422	GSE4511	L. Maurer	20031017	EMG2	LB+HOMOPIPES	7.45g/L	KCl aerobic pH7	0			r3	0	0	0	0
PU00423	GSE4511	L. Maurer	20031017	EMG2	LB+HOMOPIPES	7.45g/L	KCl aerobic pH7	0			r4	0	0	0	0
PU00424	GSE4511	L. Maurer	20031017	EMG2	LB+HOMOPIPES	7.45g/L	KCl aerobic pH7	0			r5	0	0	0	0
PU00425	GSE4511	L. Maurer	20031017	EMG2	LB+HOMOPIPES	7.45g/L	KCl aerobic pH 8.7	0			r1	0	0	0	0
PU00426	GSE4511	L. Maurer	20031017	EMG2	LB+HOMOPIPES	7.45g/L	KCl aerobic pH 8.7	0			r2	0	0	0	0
PU00427	GSE4511	L. Maurer	20031017	EMG2	LB+HOMOPIPES	7.45g/L	KCl aerobic pH 8.7	0			r3	0	0	0	0
PU00428	GSE4511	L. Maurer	20031017	EMG2	LB+HOMOPIPES	7.45g/L	KCl aerobic pH 8.7	0			r4	0	0	0	0
PU00429	GSE4511	L. Maurer	20031017	EMG2	LB+HOMOPIPES	7.45g/L	KCl aerobic pH 8.7	0			r5	0	0	0	0
PU00430	MSB 3:97	D. Dwyer	20050724	BW25113	LB			0	WT		r1	0	0	0	1
PU00431	MSB 3:97	D. Dwyer	20050724	BW25113	LB			30	WT		r1	0	0	0	1
PU00432	MSB 3:97	D. Dwyer	20050724	BW25113	LB			60	WT		r1	0	0	0	1
PU00433	MSB 3:97	D. Dwyer	20050724	BW25113	LB			120	WT		r1	0	0	0	1
PU00434	MSB 3:97	D. Dwyer	20050724	BW25113	LB			180	WT		r1	0	0	0	1
PU00435	MSB 3:97	D. Dwyer	20050724	BW25113	LB	250 ng/ml	norfloxacin	0	WT		r1	0	0	0	0
PU00436	MSB 3:97	D. Dwyer	20050724	BW25113	LB	250 ng/ml	norfloxacin	30	WT		r1	0	0	0	0
PU00437	MSB 3:97	D. Dwyer	20050724	BW25113	LB	250 ng/ml	norfloxacin	60	WT		r1	0	0	0	0
PU00438	MSB 3:97	D. Dwyer	20050724	BW25113	LB	250 ng/ml	norfloxacin	120	WT		r1	0	0	0	0
PU00439	MSB 3:97	D. Dwyer	20050724	BW25113	LB	250 ng/ml	norfloxacin	180	WT		r1	0	0	0	0
PU00440	MSB 3:97	D. Dwyer	20050724	BW25113	LB		uninduced	0	recA	D	r1	1	0	1	0
PU00441	MSB 3:97	D. Dwyer	20050724	BW25113	LB		uninduced	30	recA	D	r1	1	0	1	0
PU00442	MSB 3:97	D. Dwyer	20050724	BW25113	LB		uninduced	60	recA	D	r1	1	0	1	0
PU00443	MSB 3:97	D. Dwyer	20050724	BW25113	LB		uninduced	120	recA	D	r1	1	0	1	0
PU00444	MSB 3:97	D. Dwyer	20050724	BW25113	LB		uninduced	180	recA	D	r1	1	0	1	0
PU00445	MSB 3:97	D. Dwyer	20050724	BW25113	LB	250 ng/ml	norfloxacin	0	ccdB	U	r1	1	0	1	0
PU00446	MSB 3:97	D. Dwyer	20050724	BW25113	LB	250 ng/ml	norfloxacin	30	ccdB	U	r1	1	0	1	0
PU00447	MSB 3:97	D. Dwyer	20050724	BW25113	LB	250 ng/ml	norfloxacin	60	ccdB	U	r1	1	0	1	0
PU00448	MSB 3:97	D. Dwyer	20050724	BW25113	LB	250 ng/ml	norfloxacin	120	ccdB	U	r1	1	0	1	0
PU00449	MSB 3:97	D. Dwyer	20050724	BW25113	LB	250 ng/ml	norfloxacin	180	ccdB	U	r1	1	0	1	0
PU00450	MSB 3:97	D. Dwyer	20050724	BW25113	LB	250 ng/ml	norfloxacin	0	recA	D	r1	1	0	1	0
PU00451	MSB 3:97	D. Dwyer	20050724	BW25113	LB	250 ng/ml	norfloxacin	30	recA	D	r1	1	0	1	0
PU00452	MSB 3:97	D. Dwyer	20050724	BW25113	LB	250 ng/ml	norfloxacin	60	recA	D	r1	1	0	1	0
PU00453	MSB 3:97	D. Dwyer	20050724	BW25113	LB	250 ng/ml	norfloxacin	120	recA	D	r1	1	0	1	0
PU00454	MSB 3:97	D. Dwyer	20050724	BW25113	LB	250 ng/ml	norfloxacin	180	recA	D	r1	1	0	1	0
PU00455	MSB 3:97	D. Dwyer	20050724	BW25113	LB			0	recA ccdB	D U	r1	1	0	1	0
PU00456	MSB 3:97	D. Dwyer	20050724	BW25113	LB			30	recA ccdB	D U	r1	1	0	1	0
PU00457	MSB 3:97	D. Dwyer	20050724	BW25113	LB			60	recA ccdB	D U	r1	1	0	1	0
PU00458	MSB 3:97	D. Dwyer	20050724	BW25113	LB			120	recA ccdB	D U	r1	1	0	1	0
PU00459	MSB 3:97	D. Dwyer	20050724	BW25113	LB			180	recA ccdB	D U	r1	1	0	1	0
PU00460	MSB 3:97	D. Dwyer	20050724	MG1063	LB			0			r1	0	0	0	1
PU00461	MSB 3:97	D. Dwyer	20050724	MG1063	LB			30			r1	0	0	0	1
PU00462	MSB 3:97	D. Dwyer	20050724	MG1063	LB			60			r1	0	0	0	1
PU00463	MSB 3:97	D. Dwyer	20050724	MG1063	LB			120			r1	0	0	0	1
PU00464	MSB 3:97	D. Dwyer	20050724	MG1063	LB	250 ng/ml	norfloxacin	0			r1	0	0	0	0
PU00465	MSB 3:97	D. Dwyer	20050724	MG1063	LB	250 ng/ml	norfloxacin	30			r1	0	0	0	0
PU00466	MSB 3:97	D. Dwyer	20050724	MG1063	LB	250 ng/ml	norfloxacin	60			r1	0	0	0	0
PU00467	MSB 3:97	D. Dwyer	20050724	MG1063	LB	250 ng/ml	norfloxacin	120			r1	0	0	0	0
PU00468	MSB 3:97	D. Dwyer	20050724	MG1063	LB	250 ng/ml 100uM	nor chelator	0			r1	0	0	0	0
PU00469	MSB 3:97	D. Dwyer	20050724	MG1063	LB	251 ng/ml 100uM	nor chelator	30			r1	0	0	0	0
PU00470	MSB 3:97	D. Dwyer	20050724	MG1063	LB	252 ng/ml 100uM	nor chelator	60			r1	0	0	0	0
PU00471	MSB 3:97	D. Dwyer	20050724	MG1063	LB	253 ng/ml 100uM	nor chelator	120			r1	0	0	0	0
PU00472	MSB 3:97	D. Dwyer	20050724	MG1063	LB	100uM	chelator	0	ccdB	U	r1	0	0	0	0
PU00473	MSB 3:97	D. Dwyer	20050724	MG1063	LB	100uM	chelator	30	ccdB	U	r1	0	0	0	0
PU00474	MSB 3:97	D. Dwyer	20050724	MG1063	LB	100uM	chelator	60	ccdB	U	r1	0	0	0	0
PU00475	MSB 3:97	D. Dwyer	20050724	MG1063	LB	100uM	chelator	120	ccdB	U	r1	0	0	0	0
PU00476	MSB 3:97	D. Dwyer	20050724	MG1655	LB			0	lacZ	U	r1	1	0	1	0
PU00477	MSB 3:97	D. Dwyer	20050724	MG1655	LB			30	lacZ	U	r1	1	0	1	0
PU00478	MSB 3:97	D. Dwyer	20050724	MG1655	LB			60	lacZ	U	r1	1	0	1	0
PU00479	MSB 3:97	D. Dwyer	20050724	MG1655	LB			90	lacZ	U	r1	1	0	1	0
PU00480	MSB 3:97	D. Dwyer	20050724	MG1655	LB			0	ccdB	U	r1	1	0	1	0
PU00481	MSB 3:97	D. Dwyer	20050724	MG1655	LB			0	ccdB	U	r2	1	0	1	0
PU00482	MSB 3:97	D. Dwyer	20050724	MG1655	LB			30	ccdB	U	r1	1	0	1	0
PU00483	MSB 3:97	D. Dwyer	20050724	MG1655	LB			30	ccdB	U	r2	1	0	1	0
PU00484	MSB 3:97	D. Dwyer	20050724	MG1655	LB			60	ccdB	U	r1	1	0	1	0
PU00485	MSB 3:97	D. Dwyer	20050724	MG1655	LB			60	ccdB	U	r2	1	0	1	0
PU00486	MSB 3:97	D. Dwyer	20050724	MG1655	LB			90	ccdB	U	r1	1	0	1	0
PU00487	MSB 3:97	D. Dwyer	20050724	MG1655	LB			90	ccdB	U	r2	1	0	1	0
PU00488	MSB 3:97	D. Dwyer	20050724	W1872	LB	100uM	chelator	0	ccdB	U	r1	0	0	0	0
PU00489	MSB 3:97	D. Dwyer	20050724	W1872	LB	100uM	chelator	30	ccdB	U	r1	0	0	0	0
PU00490	MSB 3:97	D. Dwyer	20050724	W1872	LB	100uM	chelator	60	ccdB	U	r1	0	0	0	0
PU00491	MSB 3:97	D. Dwyer	20050724	W1872	LB	100uM	chelator	120	ccdB	U	r1	0	0	0	0
PU00492	Cell 130(5):797-810	M. Kohanski	20070114	MG1655	LB		WT	0			r1	0	0	0	1
PU00493	Cell 130(5):797-810	M. Kohanski	20070114	MG1655	LB		WT	30			r1	0	0	0	1
PU00494	Cell 130(5):797-810	M. Kohanski	20070114	MG1655	LB		WT	60			r1	0	0	0	1
PU00495	Cell 130(5):797-810	M. Kohanski	20070114	MG1655	LB		WT	120			r1	0	0	0	1
PU00496	Cell 130(5):797-810	M. Kohanski	20070114	MG1063	LB		WT	180			r1	0	0	0	1
PU00497	Cell 130(5):797-810	M. Kohanski	20070114	MG1655	LB	5ug/mL	ampicillin	30			r1	0	0	0	0
PU00498	Cell 130(5):797-810	M. Kohanski	20070114	MG1655	LB	5ug/mL	ampicillin	60			r1	0	0	0	0
PU00499	Cell 130(5):797-810	M. Kohanski	20070114	MG1655	LB	5ug/mL	ampicillin	120			r1	0	0	0	0
PU00500	Cell 130(5):797-810	M. Kohanski	20070114	MG1655	LB	5ug/mL	kanamycin	30			r1	0	0	0	0
PU00501	Cell 130(5):797-810	M. Kohanski	20070114	MG1655	LB	5ug/mL	kanamycin	60			r1	0	0	0	0
PU00502	Cell 130(5):797-810	M. Kohanski	20070114	MG1655	LB	5ug/mL	kanamycin	120			r1	0	0	0	0
PU00503	Cell 130(5):797-810	M. Kohanski	20070114	MG1655	LB	250 ng/ml	norfloxacin	30			r1	0	0	0	0
PU00504	Cell 130(5):797-810	M. Kohanski	20070114	MG1655	LB	250 ng/ml	norfloxacin	60			r1	0	0	0	0
PU00505	Cell 130(5):797-810	M. Kohanski	20070114	MG1655	LB	250 ng/ml	norfloxacin	120			r1	0	0	0	0
PU00506	Cell 130(5):797-810	M. Kohanski	20070114	MG1655	LB	4ug/mL	spectinomycin	30			r1	0	0	0	0
PU00507	Cell 130(5):797-810	M. Kohanski	20070114	MG1655	LB	4ug/mL	spectinomycin	60			r1	0	0	0	0
PU00508	Cell 130(5):797-810	M. Kohanski	20070114	MG1655	LB	4ug/mL	spectinomycin	120			r1	0	0	0	0
PU00509	GSE4556	E. Hayes	20060327	W3110	LB+HOMOPIPES	7.45g/L	KCl anaerobic pH5	0			r1	0	0	0	0
PU00510	GSE4556	E. Hayes	20060327	W3110	LB+HOMOPIPES	7.45g/L	KCl anaerobic pH5	0			r5	0	0	0	0
PU00511	GSE4556	E. Hayes	20060327	W3110	LB+HOMOPIPES	7.45g/L	KCl anaerobic pH5	0			r2	0	0	0	0
PU00512	GSE4556	E. Hayes	20060327	W3110	LB+HOMOPIPES	7.45g/L	KCl anaerobic pH5	0			r3	0	0	0	0
PU00513	GSE4556	E. Hayes	20060327	W3110	LB+HOMOPIPES	7.45g/L	KCl anaerobic pH5	0			r4	0	0	0	0
PU00514	GSE4556	E. Hayes	20060327	W3110	LB+HOMOPIPES	7.45g/L	KCl anaerobic pH7	0			r5	0	0	0	0
PU00515	GSE4556	E. Hayes	20060327	W3110	LB+HOMOPIPES	7.45g/L	KCl anaerobic pH7	0			r1	0	0	0	0
PU00516	GSE4556	E. Hayes	20060327	W3110	LB+HOMOPIPES	7.45g/L	KCl anaerobic pH7	0			r2	0	0	0	0
PU00517	GSE4556	E. Hayes	20060327	W3110	LB+HOMOPIPES	7.45g/L	KCl anaerobic pH7	0			r3	0	0	0	0
PU00518	GSE4556	E. Hayes	20060327	W3110	LB+HOMOPIPES	7.45g/L	KCl anaerobic pH7	0			r4	0	0	0	0
PU00519	GSE4556	E. Hayes	20060327	W3110	LB+HOMOPIPES	7.45g/L	KCl anaerobic pH7	0			r5	0	0	0	0
PU00520	GSE4556	E. Hayes	20060327	W3110	LB+HOMOPIPES	7.45g/L	KCl anaerobic pH8	0			r1	0	0	0	0
PU00521	GSE4556	E. Hayes	20060327	W3110	LB+HOMOPIPES	7.45g/L	KCl anaerobic pH8	0			r2	0	0	0	0
PU00522	GSE4556	E. Hayes	20060327	W3110	LB+HOMOPIPES	7.45g/L	KCl anaerobic pH8	0			r3	0	0	0	0
PU00523	GSE4556	E. Hayes	20060327	W3110	LB+HOMOPIPES	7.45g/L	KCl anaerobic pH8	0			r4	0	0	0	0
PU00524	GSE4562	J. Lee	20060327	BW25113	LB		biofilm	1440	WT		r1	0	0	0	0
PU00525	GSE4562	J. Lee	20060327	BW25113	LB		biofilm	1440	tnaA	D	r1	0	0	0	0
PU00526	GSE4562	J. Lee	20060327	BW25113	LB		biofilm	1440	WT		r1	0	0	0	0
PU00527	GSE4562	J. Lee	20060327	BW25113	LB		biofilm	1440	trpE	D	r1	0	0	0	0
PU00528	GSE4562	J. Lee	20060327	BW25113	LB		biofilm	1440	yceP	D	r1	0	0	0	0
PU00529	GSE4562	J. Lee	20060327	BW25113	LB		biofilm	1440	yceP	D	r1	0	0	0	0
PU00530	GSE4562	J. Lee	20060327	BW25113	LB		biofilm	1440	yceP	D	r2	0	0	0	0
PU00531	GSE7398	M. Bradley	20070329	MG1655				90	WT		r1	0	0	0	1
PU00532	GSE7398	M. Bradley	20070329	MG1655				90	WT		r2	0	0	0	1
PU00533	GSE7398	M. Bradley	20070329	MG1655				90	WT		r3	0	0	0	1
PU00534	GSE7398	M. Bradley	20070329	MG1655				150	WT		r1	0	0	0	1
PU00535	GSE7398	M. Bradley	20070329	MG1655				150	WT		r2	0	0	0	1
PU00536	GSE7398	M. Bradley	20070329	MG1655				150	WT		r3	0	0	0	1
PU00537	GSE7398	M. Bradley	20070329	MG1655				240	WT		r1	0	0	0	1
PU00538	GSE7398	M. Bradley	20070329	MG1655				240	WT		r2	0	0	0	1
PU00539	GSE7398	M. Bradley	20070329	MG1655				240	WT		r3	0	0	0	1
PU00540	GSE7398	M. Bradley	20070329	MG1655				360	WT		r1	0	0	0	1
PU00541	GSE7398	M. Bradley	20070329	MG1655				360	WT		r2	0	0	0	1
PU00542	GSE7398	M. Bradley	20070329	MG1655				360	WT		r3	0	0	0	1
PU00543	GSE7398	M. Bradley	20070329	MG1655				90	fis	D	r1	1	0	1	0
PU00544	GSE7398	M. Bradley	20070329	MG1655				90	fis	D	r2	1	0	1	0
PU00545	GSE7398	M. Bradley	20070329	MG1655				90	fis	D	r3	1	0	1	0
PU00546	GSE7398	M. Bradley	20070329	MG1655				150	fis	D	r1	1	0	1	0
PU00547	GSE7398	M. Bradley	20070329	MG1655				150	fis	D	r2	1	0	1	0
PU00548	GSE7398	M. Bradley	20070329	MG1655				150	fis	D	r3	1	0	1	0
PU00549	GSE7398	M. Bradley	20070329	MG1655				240	fis	D	r1	1	0	1	0
PU00550	GSE7398	M. Bradley	20070329	MG1655				240	fis	D	r2	1	0	1	0
PU00551	GSE7398	M. Bradley	20070329	MG1655				240	fis	D	r3	1	0	1	0
PU00552	GSE7398	M. Bradley	20070329	MG1655				360	fis	D	r1	1	0	1	0
PU00553	GSE7398	M. Bradley	20070329	MG1655				360	fis	D	r2	1	0	1	0
PU00554	GSE7398	M. Bradley	20070329	MG1655				360	fis	D	r3	1	0	1	0
PU00555	GSE6425	C. Reigstad	20061204	MG1655			aerobic	150			r1	-1	1	0	1
PU00556	GSE6425	C. Reigstad	20061204	MG1655			aerobic	150			r2	-1	1	0	1
PU00557	GSE6425	C. Reigstad	20061204	MG1655			aerobic	300			r1	-1	1	0	1
PU00558	GSE6425	C. Reigstad	20061204	MG1655			aerobic	300			r2	-1	1	0	1
PU00559	GSE6425	C. Reigstad	20061204	MG1655			aerobic	480			r1	-1	1	0	1
PU00560	GSE6425	C. Reigstad	20061204	MG1655			aerobic	480			r2	-1	1	0	1
PU00561	GSE6425	C. Reigstad	20061204	MG1655			aerobic	720			r1	-1	1	0	1
PU00562	GSE6425	C. Reigstad	20061204	MG1655			aerobic	720			r2	-1	1	0	1
PU00563	GSE6425	C. Reigstad	20061204	MG1655			aerobic	1080			r1	-1	1	0	1
PU00564	GSE6425	C. Reigstad	20061204	MG1655			aerobic	1080			r2	-1	1	0	1
PU00565	GSE6425	C. Reigstad	20061204	MG1655			aerobic	1560			r1	-1	1	0	1
PU00566	GSE6425	C. Reigstad	20061204	MG1655			aerobic	1560			r2	-1	1	0	1
PU00567	GSE6425	C. Reigstad	20061204	MG1655			anaerobic	150			r1	-1	1	0	0
PU00568	GSE6425	C. Reigstad	20061204	MG1655			anaerobic	150			r2	-1	1	0	0
PU00569	GSE6425	C. Reigstad	20061204	MG1655			anaerobic	180			r1	-1	1	0	0
PU00570	GSE6425	C. Reigstad	20061204	MG1655			anaerobic	180			r2	-1	1	0	0
PU00571	GSE6425	C. Reigstad	20061204	MG1655			anaerobic	225			r1	-1	1	0	0
PU00572	GSE6425	C. Reigstad	20061204	MG1655			anaerobic	225			r2	-1	1	0	0
PU00573	GSE6425	C. Reigstad	20061204	MG1655			anaerobic	270			r1	-1	1	0	0
PU00574	GSE6425	C. Reigstad	20061204	MG1655			anaerobic	270			r2	-1	1	0	0
PU00575	GSE6425	C. Reigstad	20061204	MG1655			anaerobic	405			r1	-1	1	0	0
PU00576	GSE6425	C. Reigstad	20061204	MG1655			anaerobic	405			r2	-1	1	0	0
PU00577	GSE3905	J. Domka	20051226	BW25113	LB		suspension	4	WT		r1	0	0	0	0
PU00578	GSE3905	J. Domka	20051226	BW25113	LB		suspension	7	WT		r1	0	0	0	0
PU00579	GSE3905	J. Domka	20051226	BW25113	LB		suspension	15	WT		r1	0	0	0	0
PU00580	GSE3905	J. Domka	20051226	BW25113	LB		suspension	24	WT		r1	0	0	0	0
PU00581	GSE3905	J. Domka	20051226	BW25113	LB		biofilm	4	WT		r1	0	0	0	0
PU00582	GSE3905	J. Domka	20051226	BW25113	LB		biofilm	7	WT		r1	0	0	0	0
PU00583	GSE3905	J. Domka	20051226	BW25113	LB		biofilm	15	WT		r1	0	0	0	0
PU00584	GSE3905	J. Domka	20051226	BW25113	LB		biofilm	24	WT		r1	0	0	0	0
PU00585	GSE3905	J. Domka	20051226	BW25113	LB		biofilm	24	WT		r1	0	0	0	0
PU00586	GSE3905	J. Domka	20051226	BW25113	LB		biofilm	24	WT		r2	0	0	0	0
PU00587	GSE3905	J. Domka	20051226	BW25113	LB		biofilm	24	yceP	D	r1	0	0	0	0
PU00588	GSE3905	J. Domka	20051226	BW25113	LB		biofilm	24	yliH	D	r1	0	0	0	0
PU00589	GSE5904	X. Zhang	20060922	BW25113	LB		biofilm	15	WT		r1	0	0	0	0
PU00590	GSE5904	X. Zhang	20060922	BW25113	LB		biofilm	15	ycfR	D	r1	0	0	0	0
PU00591	GSE3514	M. Herzberg	20051026	BW25113	LB		biofilm	0	wt		r1	0	0	0	0
PU00592	GSE3514	M. Herzberg	20051026	BW25113	LB		biofilm	0	ydgG	D	r1	0	0	0	0
PU00593	GSE9582	L. Wang	20071111	W3110	LB	8g/L	glu	0	wt		r1	-1	1	0	0
PU00594	GSE9582	L. Wang	20071111	W3110	LB	8g/L	glu	0	wt		r2	-1	1	0	0
PU00595	GSE9582	L. Wang	20071111	W3110	LB	8g/L	glu	0	luxS	D	r1	1	0	1	0
PU00596	GSE9582	L. Wang	20071111	W3110	LB	8g/L	glu	0	luxS	D	r2	1	0	1	0
PU00597	GSE9582	L. Wang	20071111	W3110	LB	8g/L	glu	0	wt		r1	-1	1	0	0
PU00598	GSE9582	L. Wang	20071111	W3110	LB	8g/L	glu	0	wt		r2	-1	1	0	0
PU00599	GSE9582	L. Wang	20071111	W3110	LB	8g/L	glu	0	luxS	D	r1	1	0	1	0
PU00600	GSE6925	J. Lee	20071112	BW25113	LB		biofilm	24	wt		r1	0	0	0	0
PU00601	GSE6925	J. Lee	20071112	BW25113	LB		biofilm	24	ymgB	D	r1	0	0	0	0
PU00602	GSE8706	X. Zhang	20070806	BW25113	LB		biofilm	15	wt		r1	0	0	0	0
PU00603	GSE8706	X. Zhang	20070806	BW25113	LB		biofilm	15	yncC	D	r1	0	0	0	0
PU00604	GSE9755	E. Zoetendal	20071203	BW13711	M9+MOPS+tannic acid	4g/L 0.025% 0.025%	glu L-cysteine-HCl Na2S-9H2O	0			r1	-1	1	0	0
PU00605	GSE9755	E. Zoetendal	20071203	BW13711	M9+MOPS+tannic acid	4g/L 0.025% 0.025%	glu L-cysteine-HCl Na2S-9H2O	0			r2	-1	1	0	0
PU00606	GSE9755	E. Zoetendal	20071203	BW13711	M9+MOPS+tannic acid	4g/L 1% 0.025% 0.025%	glu tannin extract L-cysteine-HCl Na2S-9H2O	0			r1	-1	1	0	0
PU00607	GSE9755	E. Zoetendal	20071203	BW13711	M9+MOPS+tannic acid	4g/L 1% 0.025% 0.025%	glu tannin extract L-cysteine-HCl Na2S-9H2O	0			r2	-1	1	0	0
PU00608	GSE9814	T. Dong	20071206	MG1655	LB			exponential	WT		r1	0	0	0	1
PU00609	GSE9814	T. Dong	20071206	MG1655	LB			exponential	WT		r2	0	0	0	1
PU00610	GSE9814	T. Dong	20071206	MG1655	LB			exponential	WT		r3	0	0	0	1
PU00611	GSE9814	T. Dong	20071206	MG1655	LB			exponential	rpoS	D	r1	1	0	1	0
PU00612	GSE9814	T. Dong	20071206	MG1655	LB			exponential	rpoS	D	r2	1	0	1	0
PU00613	GSE9814	T. Dong	20071206	MG1655	LB			exponential	rpoS	D	r3	1	0	1	0
PU00614	GSE12797	T. Dong	20080916	MG1655	M63	2g/L	glucose	exponential	WT		r1	0	0	0	1
PU00615	GSE12797	T. Dong	20080916	MG1655	M63	2g/L	glucose	exponential	WT		r2	0	0	0	1
PU00616	GSE12797	T. Dong	20080916	MG1655	M63	2g/L	glucose	exponential	WT		r3	0	0	0	1
PU00617	GSE12797	T. Dong	20080916	MG1655	M63	2g/L	glucose	stat	WT		r1	0	0	0	1
PU00618	GSE12797	T. Dong	20080916	MG1655	M63	2g/L	glucose	stat	WT		r2	0	0	0	1
PU00619	GSE12797	T. Dong	20080916	MG1655	M63	2g/L	glucose	stat	WT		r3	0	0	0	1
PU00620	GSE12797	T. Dong	20080916	MG1655	M63	2g/L	glucose	exponential	rpoS	D	r1	1	0	1	0
PU00621	GSE12797	T. Dong	20080916	MG1655	M63	2g/L	glucose	exponential	rpoS	D	r2	1	0	1	0
PU00622	GSE12797	T. Dong	20080916	MG1655	M63	2g/L	glucose	exponential	rpoS	D	r3	1	0	1	0
PU00623	GSE12797	T. Dong	20080916	MG1655	M63	2g/L	glucose	stat	rpoS	D	r1	1	0	1	0
PU00624	GSE12797	T. Dong	20080916	MG1655	M63	2g/L	glucose	stat	rpoS	D	r2	1	0	1	0
PU00625	GSE12797	T. Dong	20080916	MG1655	M63	2g/L	glucose	stat	rpoS	D	r3	1	0	1	0
PU00626	GSE4778	G. Kannan	20060505	W3110	LB+HOMOPIPES	7.45g/L	KCl acid shift	10			r5	0	0	0	0
PU00627	GSE4778	G. Kannan	20060505	W3110	LB+HOMOPIPES	7.45g/L	KCl acid shift	0			r1	0	0	0	0
PU00628	GSE4778	G. Kannan	20060505	W3110	LB+HOMOPIPES	7.45g/L	KCl acid shift	0			r2	0	0	0	0
PU00629	GSE4778	G. Kannan	20060505	W3110	LB+HOMOPIPES	7.45g/L	KCl acid shift	0			r3	0	0	0	0
PU00630	GSE4778	G. Kannan	20060505	W3110	LB+HOMOPIPES	7.45g/L	KCl acid shift	0			r4	0	0	0	0
PU00631	GSE4778	G. Kannan	20060505	W3110	LB+HOMOPIPES	7.45g/L	KCl acid shift	0			r5	0	0	0	0
PU00632	GSE4778	G. Kannan	20060505	W3110	LB+HOMOPIPES	7.45g/L	KCl acid shift	1			r1	0	0	0	0
PU00633	GSE4778	G. Kannan	20060505	W3110	LB+HOMOPIPES	7.45g/L	KCl acid shift	1			r2	0	0	0	0
PU00634	GSE4778	G. Kannan	20060505	W3110	LB+HOMOPIPES	7.45g/L	KCl acid shift	1			r3	0	0	0	0
PU00635	GSE4778	G. Kannan	20060505	W3110	LB+HOMOPIPES	7.45g/L	KCl acid shift	1			r4	0	0	0	0
PU00636	GSE4778	G. Kannan	20060505	W3110	LB+HOMOPIPES	7.45g/L	KCl acid shift	1			r5	0	0	0	0
PU00637	GSE4778	G. Kannan	20060505	W3110	LB+HOMOPIPES	7.45g/L	KCl acid shift	5			r1	0	0	0	0
PU00638	GSE4778	G. Kannan	20060505	W3110	LB+HOMOPIPES	7.45g/L	KCl acid shift	5			r2	0	0	0	0
PU00639	GSE4778	G. Kannan	20060505	W3110	LB+HOMOPIPES	7.45g/L	KCl acid shift	5			r3	0	0	0	0
PU00640	GSE4778	G. Kannan	20060505	W3110	LB+HOMOPIPES	7.45g/L	KCl acid shift	5			r4	0	0	0	0
PU00641	GSE4778	G. Kannan	20060505	W3110	LB+HOMOPIPES	7.45g/L	KCl acid shift	5			r5	0	0	0	0
PU00642	GSE4778	G. Kannan	20060505	W3110	LB+HOMOPIPES	7.45g/L	KCl acid shift	10			r1	0	0	0	0
PU00643	GSE4778	G. Kannan	20060505	W3110	LB+HOMOPIPES	7.45g/L	KCl acid shift	10			r2	0	0	0	0
PU00644	GSE4778	G. Kannan	20060505	W3110	LB+HOMOPIPES	7.45g/L	KCl acid shift	10			r3	0	0	0	0
PU00645	GSE4778	G. Kannan	20060505	W3110	LB+HOMOPIPES	7.45g/L	KCl acid shift	10			r4	0	0	0	0
PU00646	GSE5905	T. Maeda	20060922	TG1			pBS(Kan)	0			r1	0	0	0	0
PU00647	GSE5905	T. Maeda	20060922	TG1			pBS(Kan)	0			r1	0	0	0	0
PU00648	GSE6923	X. Yang	20070130	ATCC25404	LB		biofilm	24			r1	0	0	0	0
PU00649	GSE6923	X. Yang	20070130	ATCC25404	LB		biofilm with R1drd19 plasmid	24			r1	0	0	0	0
PU00650	GSE6923	X. Yang	20070130	MG1655	M9C		biofilm	24			r1	0	0	0	0
PU00651	GSE6923	X. Yang	20070130	MG1655	M9C		biofilm with R1drd19 plasmid	24			r1	0	0	0	0
PU00652	GSE6923	X. Yang	20070130	BW25113	LB		biofilm with R1drd19 plasmid	7			r1	0	0	0	0
PU00653	GSE6923	X. Yang	20070130	BW25113	LB		biofilm with R1drd19 plasmid	15			r1	0	0	0	0
PU00654	GSE6923	X. Yang	20070130	BW25113	LB		biofilm with R1drd19 plasmid	24			r1	0	0	0	0
PU00655	GSE6923	X. Yang	20070130	BW25113	LB		biofilm	7			r1	0	0	0	0
PU00656	GSE6923	X. Yang	20070130	BW25113	LB		biofilm	15			r1	0	0	0	0
PU00657	GSE6923	X. Yang	20070130	BW25113	LB		biofilm	24			r1	0	0	0	0
PU00658	GSE10158	M. Laubacher	20080112	MG1655	M9C	4g/L	glu	-5			r1	-1	1	0	0
PU00659	GSE10158	M. Laubacher	20080112	MG1655	M9C	4g/L	glu	-5			r2	-1	1	0	0
PU00660	GSE10158	M. Laubacher	20080112	MG1655	M9C	4g/L	glu	-5			r3	-1	1	0	0
PU00661	GSE10158	M. Laubacher	20080112	MG1655	M9C	4g/L	glu	5			r1	-1	1	0	0
PU00662	GSE10158	M. Laubacher	20080112	MG1655	M9C	4g/L	glu	5			r2	-1	1	0	0
PU00663	GSE10158	M. Laubacher	20080112	MG1655	M9C	4g/L	glu	20			r1	-1	1	0	0
PU00664	GSE10158	M. Laubacher	20080112	MG1655	M9C	4g/L	glu	20			r2	-1	1	0	0
PU00665	GSE10158	M. Laubacher	20080112	MG1655	M9C	4g/L	glu	20			r3	-1	1	0	0
PU00666	GSE10158	M. Laubacher	20080112	MG1655	M9C	4g/L	glu	40			r1	-1	1	0	0
PU00667	GSE10158	M. Laubacher	20080112	MG1655	M9C	4g/L	glu	40			r2	-1	1	0	0
PU00668	GSE10158	M. Laubacher	20080112	MG1655	M9C	4g/L	glu	40			r3	-1	1	0	0
PU00669	GSE10158	M. Laubacher	20080112	MG1655	M9C	4g/L	glu	40			r4	-1	1	0	0
PU00670	GSE10158	M. Laubacher	20080112	MG1655	M9C	4g/L 30ng	glu mecillinam	-5			r1	-1	1	0	0
PU00671	GSE10158	M. Laubacher	20080112	MG1655	M9C	4g/L 30ng	glu mecillinam	-5			r2	-1	1	0	0
PU00672	GSE10158	M. Laubacher	20080112	MG1655	M9C	4g/L 30ng	glu mecillinam	5			r1	-1	1	0	0
PU00673	GSE10158	M. Laubacher	20080112	MG1655	M9C	4g/L 30ng	glu mecillinam	5			r2	-1	1	0	0
PU00674	GSE10158	M. Laubacher	20080112	MG1655	M9C	4g/L 30ng	glu mecillinam	20			r1	-1	1	0	0
PU00675	GSE10158	M. Laubacher	20080112	MG1655	M9C	4g/L 30ng	glu mecillinam	20			r2	-1	1	0	0
PU00676	GSE10158	M. Laubacher	20080112	MG1655	M9C	4g/L 30ng	glu mecillinam	40			r1	-1	1	0	0
PU00677	GSE10158	M. Laubacher	20080112	MG1655	M9C	4g/L 30ng	glu mecillinam	40			r2	-1	1	0	0
PU00678	GSE10158	M. Laubacher	20080112	MG1655	M9C	4g/L 30ng	glu mecillinam	40			r3	-1	1	0	0
PU00679	GSE10158	M. Laubacher	20080112	MG1655	M9C	4g/L 10ug	glu cefsulodin	-5			r1	-1	1	0	0
PU00680	GSE10158	M. Laubacher	20080112	MG1655	M9C	4g/L 10ug	glu cefsulodin	-5			r2	-1	1	0	0
PU00681	GSE10158	M. Laubacher	20080112	MG1655	M9C	4g/L 10ug	glu cefsulodin	5			r1	-1	1	0	0
PU00682	GSE10158	M. Laubacher	20080112	MG1655	M9C	4g/L 10ug	glu cefsulodin	5			r2	-1	1	0	0
PU00683	GSE10158	M. Laubacher	20080112	MG1655	M9C	4g/L 10ug	glu cefsulodin	20			r1	-1	1	0	0
PU00684	GSE10158	M. Laubacher	20080112	MG1655	M9C	4g/L 10ug	glu cefsulodin	20			r2	-1	1	0	0
PU00685	GSE10158	M. Laubacher	20080112	MG1655	M9C	4g/L 10ug	glu cefsulodin	40			r1	-1	1	0	0
PU00686	GSE10158	M. Laubacher	20080112	MG1655	M9C	4g/L 10ug	glu cefsulodin	40			r2	-1	1	0	0
PU00687	GSE10158	M. Laubacher	20080112	MG1655	M9C	4g/L 10ug	glu cefsulodin	40			r3	-1	1	0	0
PU00688	GSE10158	M. Laubacher	20080112	MG1655	M9C	4g/L 30ng 10ug	glu mecillinam cefsulodin	-5			r1	-1	1	0	0
PU00689	GSE10158	M. Laubacher	20080112	MG1655	M9C	4g/L 30ng 10ug	glu mecillinam cefsulodin	-5			r2	-1	1	0	0
PU00690	GSE10158	M. Laubacher	20080112	MG1655	M9C	4g/L 30ng 10ug	glu mecillinam cefsulodin	-5			r3	-1	1	0	0
PU00691	GSE10158	M. Laubacher	20080112	MG1655	M9C	4g/L 30ng 10ug	glu mecillinam cefsulodin	5			r1	-1	1	0	0
PU00692	GSE10158	M. Laubacher	20080112	MG1655	M9C	4g/L 30ng 10ug	glu mecillinam cefsulodin	5			r2	-1	1	0	0
PU00693	GSE10158	M. Laubacher	20080112	MG1655	M9C	4g/L 30ng 10ug	glu mecillinam cefsulodin	5			r3	-1	1	0	0
PU00694	GSE10158	M. Laubacher	20080112	MG1655	M9C	4g/L 30ng 10ug	glu mecillinam cefsulodin	20			r1	-1	1	0	0
PU00695	GSE10158	M. Laubacher	20080112	MG1655	M9C	4g/L 30ng 10ug	glu mecillinam cefsulodin	20			r2	-1	1	0	0
PU00696	GSE10158	M. Laubacher	20080112	MG1655	M9C	4g/L 30ng 10ug	glu mecillinam cefsulodin	20			r3	-1	1	0	0
PU00697	GSE10158	M. Laubacher	20080112	MG1655	M9C	4g/L 30ng 10ug	glu mecillinam cefsulodin	40			r1	-1	1	0	0
PU00698	GSE10158	M. Laubacher	20080112	MG1655	M9C	4g/L 30ng 10ug	glu mecillinam cefsulodin	40			r2	-1	1	0	0
PU00699	GSE10158	M. Laubacher	20080112	MG1655	M9C	4g/L 30ng 10ug	glu mecillinam cefsulodin	40			r3	-1	1	0	0
PU00700	GSE10158	M. Laubacher	20080112	MG1655	M9C	4g/L 30ng 10ug	glu mecillinam cefsulodin	40			r4	-1	1	0	0
PU00701	GSE13418	A. Ito	20081031	MG1655			biofilm	attachment			r1	0	0	0	0
PU00702	GSE13418	A. Ito	20081031	MG1655			biofilm	attachment			r2	0	0	0	0
PU00703	GSE13418	A. Ito	20081031	MG1655			biofilm	attachment			r3	0	0	0	0
PU00704	GSE13418	A. Ito	20081031	MG1655			biofilm	formation			r1	0	0	0	0
PU00705	GSE13418	A. Ito	20081031	MG1655			biofilm	formation			r2	0	0	0	0
PU00706	GSE13418	A. Ito	20081031	MG1655			biofilm	formation			r3	0	0	0	0
PU00707	GSE13418	A. Ito	20081031	MG1655			biofilm	maturation			r1	0	0	0	0
PU00708	GSE13418	A. Ito	20081031	MG1655			biofilm	maturation			r2	0	0	0	0
PU00709	GSE13418	A. Ito	20081031	MG1655			biofilm	maturation			r3	0	0	0	0
PU00710	GSE13418	A. Ito	20081031	MG1655			planktonic	exponential			r1	0	0	0	0
PU00711	GSE13418	A. Ito	20081031	MG1655			planktonic	exponential			r2	0	0	0	0
PU00712	GSE13418	A. Ito	20081031	MG1655			planktonic	exponential			r3	0	0	0	0
PU00713	GSE13418	A. Ito	20081031	MG1655			planktonic	stationary			r1	0	0	0	0
PU00714	GSE13418	A. Ito	20081031	MG1655			planktonic	stationary			r2	0	0	0	0
PU00715	GSE13418	A. Ito	20081031	MG1655			planktonic	stationary			r3	0	0	0	0
PU00716	GSE3105	E. Masse	20031203	MG1655	LB			0	WT		r1	0	0	0	1
PU00717	GSE3105	E. Masse	20031203	MG1655	LB			0	WT		r2	0	0	0	1
PU00718	GSE3105	E. Masse	20031203	MG1655	LB			0	ryhB	U	r1	1	0	1	0
PU00719	GSE3105	E. Masse	20031203	MG1655	LB			0	ryhB	U	r2	1	0	1	0
PU00720	GSE3105	E. Masse	20031203	MG1655	LB			0	WT		r1	0	0	0	1
PU00721	GSE3105	E. Masse	20031203	MG1655	LB			0	WT		r2	0	0	0	1
PU00722	GSE7885	A. Ito	20070524	MG1655	M9 MOPS		planktonic	exponential	WT		r1	0	0	0	0
PU00723	GSE7885	A. Ito	20070524	MG1655	M9 MOPS		planktonic	exponential	WT		r2	0	0	0	0
PU00724	GSE7885	A. Ito	20070524	MG1655	M9 MOPS		planktonic	exponential	WT		r3	0	0	0	0
PU00725	GSE7885	A. Ito	20070524	MG1655	M9 MOPS		planktonic	stationary	WT		r1	0	0	0	0
PU00726	GSE7885	A. Ito	20070524	MG1655	M9 MOPS		planktonic	stationary	WT		r2	0	0	0	0
PU00727	GSE7885	A. Ito	20070524	MG1655	M9 MOPS		planktonic	stationary	WT		r3	0	0	0	0
PU00728	GSE7885	A. Ito	20070524	MG1655	M9 MOPS		biofilm		WT		r1	0	0	0	0
PU00729	GSE7885	A. Ito	20070524	MG1655	M9 MOPS		biofilm		WT		r2	0	0	0	0
PU00730	GSE7885	A. Ito	20070524	MG1655	M9 MOPS		biofilm		WT		r3	0	0	0	0
PU00731	GSE7885	A. Ito	20070524	MG1655	M9 MOPS		planktonic	exponential	rpoS	D	r1	0	0	0	0
PU00732	GSE7885	A. Ito	20070524	MG1655	M9 MOPS		planktonic	exponential	rpoS	D	r2	0	0	0	0
PU00733	GSE7885	A. Ito	20070524	MG1655	M9 MOPS		planktonic	exponential	rpoS	D	r3	0	0	0	0
PU00734	GSE7885	A. Ito	20070524	MG1655	M9 MOPS		planktonic	stationary	rpoS	D	r1	0	0	0	0
PU00735	GSE7885	A. Ito	20070524	MG1655	M9 MOPS		planktonic	stationary	rpoS	D	r2	0	0	0	0
PU00736	GSE7885	A. Ito	20070524	MG1655	M9 MOPS		planktonic	stationary	rpoS	D	r3	0	0	0	0
PU00737	GSE7885	A. Ito	20070524	MG1655	M9 MOPS		biofilm		rpoS	D	r1	0	0	0	0
PU00738	GSE7885	A. Ito	20070524	MG1655	M9 MOPS		biofilm		rpoS	D	r2	0	0	0	0
PU00739	GSE7885	A. Ito	20070524	MG1655	M9 MOPS		biofilm		rpoS	D	r3	0	0	0	0
PU00740	GSE9923	J. Lee	20071219	BW25113	LB		biofilm		WT		r1	0	0	0	0
PU00741	GSE9923	J. Lee	20071219	BW25113	LB		biofilm				r1	0	0	0	0
PU00742	GSE9923	J. Lee	20071219	BW25113	LB		biofilm		tnaA	D	r1	0	0	0	0
PU00743	GSE9923	J. Lee	20071219	BW25113	LB		biofilm		tnaA	D	r1	0	0	0	0
PU00744	GSE8708	R. Garcia-Contreras	20070806	BW25113	LB		biofilm				r1	0	0	0	0
PU00745	GSE8708	R. Garcia-Contreras	20070806	BW25113	LB		biofilm		hha	D	r1	0	0	0	0
PU00746	GSE8708	R. Garcia-Contreras	20070806	BW25113	LB		biofilm				r1	0	0	0	0
PU00747	GSE8708	R. Garcia-Contreras	20070806	BW25113	LB		biofilm				r1	0	0	0	0
PU00748	GSE8708	R. Garcia-Contreras	20070806	BW25113	LB		biofilm				r1	0	0	0	0
PU00749	GSE8708	R. Garcia-Contreras	20070806	BW25113	LB		biofilm		hha	D	r1	0	0	0	0
PU00750	GSE8708	R. Garcia-Contreras	20070806	BW25113	LB		biofilm		hha	D	r1	0	0	0	0
PU00751	GSE8708	R. Garcia-Contreras	20070806	BW25113	LB		biofilm		hha	D	r1	0	0	0	0
PU00752	GSE11183	J. Oberto	20080415	C600	LB			exponential	wt		r1	0	0	0	1
PU00753	GSE11183	J. Oberto	20080415	C600	LB			exponential	wt		r2	0	0	0	1
PU00754	GSE11183	J. Oberto	20080415	C600	LB			transition	wt		r1	0	0	0	1
PU00755	GSE11183	J. Oberto	20080415	C600	LB			stationary	wt		r1	0	0	0	1
PU00756	GSE11183	J. Oberto	20080415	C600	LB			stationary	wt		r2	0	0	0	1
PU00757	GSE11183	J. Oberto	20080415	C600	LB			exponential	hupA	D	r1	1	0	1	0
PU00758	GSE11183	J. Oberto	20080415	C600	LB			transition	hupA	D	r1	1	0	1	0
PU00759	GSE11183	J. Oberto	20080415	C600	LB			stationary	hupA	D	r1	1	0	1	0
PU00760	GSE11183	J. Oberto	20080415	C600	LB			exponential	hupB	D	r1	1	0	1	0
PU00761	GSE11183	J. Oberto	20080415	C600	LB			transition	hupB	D	r1	1	0	1	0
PU00762	GSE11183	J. Oberto	20080415	C600	LB			stationary	hupB	D	r1	1	0	1	0
PU00763	GSE11183	J. Oberto	20080415	C600	LB			exponential	rpoS	D	r1	1	0	1	0
PU00764	GSE11183	J. Oberto	20080415	C600	LB			stationary	rpoS	D	r1	1	0	1	0
PU00765	GSE11183	J. Oberto	20080415	C600	LB			exponential	hupA hupB	D D	r1	1	0	1	0
PU00766	GSE11183	J. Oberto	20080415	C600	LB			exponential	hupA hupB	D D	r2	1	0	1	0
PU00767	GSE11183	J. Oberto	20080415	C600	LB			transition	hupA hupB	D D	r1	1	0	1	0
PU00768	GSE11183	J. Oberto	20080415	C600	LB			stationary	hupA hupB	D D	r1	1	0	1	0
PU00769	GSE11183	J. Oberto	20080415	C600	LB			stationary	hupA hupB	D D	r2	1	0	1	0
PU00770	GSE11183	J. Oberto	20080415	C600	M9	2g/L	glucose	exponential	wt		r1	0	0	0	1
PU00771	GSE11183	J. Oberto	20080415	C600	M9	2g/L	glucose	stationary	wt		r1	0	0	0	1
PU00772	GSE11183	J. Oberto	20080415	C600	M9	2g/L	glycerol	exponential	wt		r1	-1	1	0	0
PU00773	GSE11183	J. Oberto	20080415	C600	M9	2g/L	glycerol	stationary	wt		r1	-1	1	0	0
PU00774	GSE11183	J. Oberto	20080415	C600	M9	2g/L	glucose	exponential	hupA hupB		r1	1	0	1	0
PU00775	GSE11183	J. Oberto	20080415	C600	M9	2g/L	glucose	stationary	hupA hupB		r1	1	0	1	0
PU00776	GSE11183	J. Oberto	20080415	C600	M9	2g/L	glycerol	exponential	hupA hupB		r1	1	0	1	0
PU00777	GSE11183	J. Oberto	20080415	C600	M9	2g/L	glycerol	stationary	hupA hupB		r1	1	0	1	0
PU00778	?		20050809		M9			0	WT		r1	0	0	0	1
PU00779	?		20050809		M9			0	WT		r2	0	0	0	1
PU00780	?		20050809		M9			0	WT		r3	0	0	0	1
PU00781	?		20050809		M9			0	WT		r1	0	0	0	1
PU00782	?		20050809		M9			0	WT		r2	0	0	0	1
PU00783	?		20050809		M9			0	WT		r3	0	0	0	1
PU00784	?		20050809		M9			0	relA	D	r1	1	0	1	0
PU00785	?		20050809		M9			0	relA	D	r1	1	0	1	0
PU00786	?		20050809		M9			0	relA	U	r1	1	0	1	0
PU00787	?		20050809		M9			20	relA	U	r1	1	0	1	0
PU00788	?		20050809		M9			0	relA bolA	U D	r1	1	0	1	0
PU00789	?		20050809		M9			20	relA bolA	U D	r1	1	0	1	0
PU00790	?		20050809		M9			0	relA rpoS	U D	r1	1	0	1	0
PU00791	?		20050809		M9			0	relA rpoS	U D	r1	1	0	1	0
PU00792	?		20050809		M9	untreated		0	wt		r1	0	0	0	1
PU00793	?		20050809		M9		valine	20	wt		r1	0	0	0	0
PU00794	?		20050809		M9		valine	120	wt		r1	0	0	0	0
PU00795	?		20050809		M9		serine hydroxamate	20	wt		r1	0	0	0	0
PU00796	?		20050809		M9		serine hydroxamate	120	wt		r1	0	0	0	0
PU00797	?		20050809		M9	untreated			relA	U	r1	1	0	1	0
PU00798	?		20050809		M9		serine hydroxamate	20	relA	U	r1	1	0	1	0
PU00799	?		20050809		M9		serine hydroxamate	120	relA	U	r1	1	0	1	0
PU00800	?		20050809		M9		valine	20	relA	U	r1	1	0	1	0
PU00801	?		20050809		M9		valine	120	relA	U	r1	1	0	1	0
PU00802	GSE7326	Y. Asakura	20070320	MG1655				0	pHSG415		r1	0	0	0	0
PU00803	GSE7326	Y. Asakura	20070320	MG1655				0	pHSG415		r2	0	0	0	0
PU00804	GSE7326	Y. Asakura	20070320	MG1655				60	pHSG415		r1	0	0	0	0
PU00805	GSE7326	Y. Asakura	20070320	MG1655				60	pHSG415		r2	0	0	0	0
PU00806	GSE7326	Y. Asakura	20070320	MG1655				150	pHSG415		r1	0	0	0	0
PU00807	GSE7326	Y. Asakura	20070320	MG1655				150	pHSG415		r2	0	0	0	0
PU00808	GSE7326	Y. Asakura	20070320	MG1655				180	pHSG415		r1	0	0	0	0
PU00809	GSE7326	Y. Asakura	20070320	MG1655				180	pHSG415		r2	0	0	0	0
PU00810	GSE7326	Y. Asakura	20070320	MG1655				0	pTN9		r1	0	0	0	0
PU00811	GSE7326	Y. Asakura	20070320	MG1655				0	pTN9		r2	0	0	0	0
PU00812	GSE7326	Y. Asakura	20070320	MG1655				60	pTN9		r1	0	0	0	0
PU00813	GSE7326	Y. Asakura	20070320	MG1655				60	pTN9		r2	0	0	0	0
PU00814	GSE7326	Y. Asakura	20070320	MG1655				150	pTN9		r1	0	0	0	0
PU00815	GSE7326	Y. Asakura	20070320	MG1655				150	pTN9		r2	0	0	0	0
PU00816	GSE7326	Y. Asakura	20070320	MG1655				180	pTN9		r1	0	0	0	0
PU00817	GSE7326	Y. Asakura	20070320	MG1655				180	pTN9		r2	0	0	0	0
PU00818	GSE7326	Y. Asakura	20070320	MG1655				0	pTN11		r1	0	0	0	0
PU00819	GSE7326	Y. Asakura	20070320	MG1655				0	pTN11		r2	0	0	0	0
PU00820	GSE7326	Y. Asakura	20070320	MG1655				60	pTN11		r1	0	0	0	0
PU00821	GSE7326	Y. Asakura	20070320	MG1655				60	pTN11		r2	0	0	0	0
PU00822	GSE7326	Y. Asakura	20070320	MG1655				150	pTN11		r1	0	0	0	0
PU00823	GSE7326	Y. Asakura	20070320	MG1655				150	pTN11		r2	0	0	0	0
PU00824	GSE7326	Y. Asakura	20070320	MG1655				180	pTN11		r1	0	0	0	0
PU00825	GSE7326	Y. Asakura	20070320	MG1655				180	pTN11		r2	0	0	0	0
PU00826	GSE17505	S. Harcum	20090805	MG1655				0	WT	noIPTG	r1	0	0	0	0
PU00827	GSE17505	S. Harcum	20090805	MG1655				0	WT	noIPTG	r2	0	0	0	0
PU00828	GSE17505	S. Harcum	20090805	MG1655				0	WT	noIPTG	r3	0	0	0	0
PU00829	GSE17505	S. Harcum	20090805	MG1655				60	WT	noIPTG	r1	0	0	0	0
PU00830	GSE17505	S. Harcum	20090805	MG1655				60	WT	noIPTG	r2	0	0	0	0
PU00831	GSE17505	S. Harcum	20090805	MG1655				60	WT	noIPTG	r3	0	0	0	0
PU00832	GSE17505	S. Harcum	20090805	MG1655				240	WT	noIPTG	r1	0	0	0	0
PU00833	GSE17505	S. Harcum	20090805	MG1655				240	WT	noIPTG	r2	0	0	0	0
PU00834	GSE17505	S. Harcum	20090805	MG1655				240	WT	noIPTG	r3	0	0	0	0
PU00835	GSE17505	S. Harcum	20090805	MG1655				0	recombinant pPROEx-CAT	noIPTG	r1	0	0	0	0
PU00836	GSE17505	S. Harcum	20090805	MG1655				0	recombinant pPROEx-CAT	noIPTG	r2	0	0	0	0
PU00837	GSE17505	S. Harcum	20090805	MG1655				0	recombinant pPROEx-CAT	noIPTG	r3	0	0	0	0
PU00838	GSE17505	S. Harcum	20090805	MG1655				60	recombinant pPROEx-CAT	noIPTG	r1	0	0	0	0
PU00839	GSE17505	S. Harcum	20090805	MG1655				60	recombinant pPROEx-CAT	noIPTG	r2	0	0	0	0
PU00840	GSE17505	S. Harcum	20090805	MG1655				60	recombinant pPROEx-CAT	noIPTG	r3	0	0	0	0
PU00841	GSE17505	S. Harcum	20090805	MG1655				240	recombinant pPROEx-CAT	noIPTG	r1	0	0	0	0
PU00842	GSE17505	S. Harcum	20090805	MG1655				240	recombinant pPROEx-CAT	noIPTG	r2	0	0	0	0
PU00843	GSE17505	S. Harcum	20090805	MG1655				240	recombinant pPROEx-CAT	noIPTG	r3	0	0	0	0
PU00844	GSE17505	S. Harcum	20090805	MG1655				60	WT	IPTG	r1	0	0	0	0
PU00845	GSE17505	S. Harcum	20090805	MG1655				60	WT	IPTG	r2	0	0	0	0
PU00846	GSE17505	S. Harcum	20090805	MG1655				60	WT	IPTG	r3	0	0	0	0
PU00847	GSE17505	S. Harcum	20090805	MG1655				240	WT	IPTG	r1	0	0	0	0
PU00848	GSE17505	S. Harcum	20090805	MG1655				240	WT	IPTG	r2	0	0	0	0
PU00849	GSE17505	S. Harcum	20090805	MG1655				240	WT	IPTG	r3	0	0	0	0
PU00850	GSE17505	S. Harcum	20090805	MG1655				60	recombinant pPROEx-CAT	IPTG	r1	0	0	0	0
PU00851	GSE17505	S. Harcum	20090805	MG1655				60	recombinant pPROEx-CAT	IPTG	r2	0	0	0	0
PU00852	GSE17505	S. Harcum	20090805	MG1655				60	recombinant pPROEx-CAT	IPTG	r3	0	0	0	0
PU00853	GSE17505	S. Harcum	20090805	MG1655				240	recombinant pPROEx-CAT	IPTG	r1	0	0	0	0
PU00854	GSE17505	S. Harcum	20090805	MG1655				240	recombinant pPROEx-CAT	IPTG	r2	0	0	0	0
PU00855	GSE17505	S. Harcum	20090805	MG1655				240	recombinant pPROEx-CAT	IPTG	r3	0	0	0	0
PR00001	?	J. Winkler	20080509	MG1655		untreated		0			r1	0	0	0	1
PR00002	?	J. Winkler	20080509	MG1655		10	tetracycline	30			r1	0	0	0	0
PR00003	?	J. Winkler	20080509	MG1655		10	tetracycline	60			r1	0	0	0	0
PR00004	?	J. Winkler	20080509	MG1655		10	tetracycline	120			r1	0	0	0	0
PR00005	?	J. Winkler	20080509	MG1655		128	tetracycline	30			r1	0	0	0	0
PR00006	?	J. Winkler	20080509	MG1655		128	tetracycline	60			r1	0	0	0	0
PR00007	?	J. Winkler	20080509	MG1655		128	tetracycline	120			r1	0	0	0	0
PR00008	?	D. Dwyer	20071019	MG1655			baseline	0			r1	0	0	0	0
PR00009	?	D. Dwyer	20071019	MG1655		untreated		30			r1	0	0	0	1
PR00010	?	D. Dwyer	20071019	MG1655		untreated		60			r1	0	0	0	1
PR00011	?	D. Dwyer	20071019	MG1655		untreated		120			r1	0	0	0	1
PR00012	?	D. Dwyer	20071019	MG1655			gent	30			r1	0	0	0	0
PR00013	?	D. Dwyer	20071019	MG1655			gent	60			r1	0	0	0	0
PR00014	?	D. Dwyer	20071019	MG1655			gent	120			r1	0	0	0	0
PR00015	?	D. Dwyer	20071019	MG1655			spec	30			r1	0	0	0	0
PR00016	?	D. Dwyer	20071019	MG1655			spec	60			r1	0	0	0	0
PR00017	?	D. Dwyer	20071019	MG1655			spec	120			r1	0	0	0	0
PR00018	?	B. Davies	20061212	MC4100		untreated		0	wt		r1	0	0	0	1
PR00019	?	M. Kohanski	20070114	MC4100		untreated		0	wt		r2	0	0	0	1
PR00020	?	M. Kohanski	20070114	MC4100		untreated		0	wt		r3	0	0	0	1
PR00021	?	B. Davies	20061212	MC4100		HU		0	wt		r1	0	0	0	0
PR00022	?	M. Kohanski	20070114	MC4100		HU		0	wt		r2	0	0	0	0
PR00023	?	M. Kohanski	20070114	MC4100		HU		0	wt		r3	0	0	0	0
PR00024	?	B. Davies	20061212	MC4100		untreated		0	ybeY	D	r1	1	0	1	0
PR00025	?	M. Kohanski	20070114	MC4100		untreated		0	ybeY	D	r2	1	0	1	0
PR00026	?	M. Kohanski	20070114	MC4100		untreated		0	ybeY	D	r3	1	0	1	0
PR00027	?	B. Davies	20061212	MC4100			HU	0	ybeY	D	r1	1	0	1	0
PR00028	?	M. Kohanski	20070114	MC4100			HU	0	ybeY	D	r2	1	0	1	0
PR00029	?	M. Kohanski	20070114	MC4100			HU	0	ybeY	D	r3	1	0	1	0
PR00030	?	G. Walker	20071201	AB1157		untreated		0	wt		r1	0	0	0	1
PR00031	?	G. Walker	20071201	AB1157		untreated		0	wt		r2	0	0	0	1
PR00032	?	G. Walker	20071201	AB1157		untreated		0	wt		r3	0	0	0	1
PR00033	?	G. Walker	20071201	AB1157			nitrofurazone	0	wt		r1	0	0	0	0
PR00034	?	G. Walker	20071201	AB1157			nitrofurazone	0	wt		r2	0	0	0	0
PR00035	?	G. Walker	20071201	AB1157			nitrofurazone	0	wt		r3	0	0	0	0
PR00036	?	G. Walker	20071201	AB1157		untreated		0	nusA	D	r1	1	0	1	0
PR00037	?	G. Walker	20071201	AB1157		untreated		0	nusA	D	r2	1	0	1	0
PR00038	?	G. Walker	20071201	AB1157		untreated		0	nusA	D	r3	1	0	1	0
PR00039	?	G. Walker	20071201	AB1157			nitrofurazone	0	nusA	D	r1	1	0	1	0
PR00040	?	G. Walker	20071201	AB1157			nitrofurazone	0	nusA	D	r2	1	0	1	0
PR00041	?	G. Walker	20071201	AB1157			nitrofurazone	0	nusA	D	r3	1	0	1	0
PR00042	?	M. Kohanski	20070225	AB1157				0	lexA	D	r1	1	0	1	0
PR00043	?	M. Kohanski	20070225	AB1157				0	lexA	D	r2	1	0	1	0
PR00044	?	M. Kohanski	20070225	AB1157				0	lexA	D	r3	1	0	1	0
PR00045	?	M. Kohanski	20070225	AB1157				0	umuDC lexA	D D	r1	1	0	1	0
PR00046	?	M. Kohanski	20070225	AB1157				0	umuDC lexA	D D	r2	1	0	1	0
PR00047	?	M. Kohanski	20070225	AB1157				0	umuDC lexA	D D	r3	1	0	1	0
PR00048	?	M. Koeris	20080126	EMG2				0	wt		r1	0	0	0	1
PR00049	?	M. Koeris	20080126	EMG2				0	lsrC	D	r1	1	0	1	0
PR00050	?	M. Koeris	20080126	EMG2				0	lsrR	D	r1	1	0	1	0
PR00051	?	M. Koeris	20080126	EMG2				0	ogt	D	r1	1	0	1	0
PR00052	?	M. Koeris	20080126	EMG2				0	sdiA	D	r1	1	0	1	0
PR00053	?	M. Koeris	20080126	EMG2				0	torC	D	r1	1	0	1	0
PR00054	?	M. Koeris	20080126	EMG2				0	ydaT	D	r1	1	0	1	0
PR00055	?	M. Koeris	20080126	EMG2				0	yddH	D	r1	1	0	1	0
PR00056	?	M. Koeris	20080126	EMG2				0	yneJ	D	r1	1	0	1	0
PR00057	?	M. Koeris	20080126	EMG2				0	yneL	D	r1	1	0	1	0
PR00058	?	M. Koeris	20080126	EMG2				0	lsrR	U	r1	1	0	1	0
PR00059	?	M. Koeris	20080126	EMG2				0	ogt	U	r1	1	0	1	0
PR00060	?	M. Koeris	20080126	EMG2				0	torC	U	r1	1	0	1	0
PR00061	?	M. Koeris	20080126	EMG2				0	ydaT	U	r1	1	0	1	0
PR00062	?	M. Koeris	20080126	EMG2				0	yneL	U	r1	1	0	1	0
PR00063	?	K. Anderson	20080723	MG1655		untreated		0			r1	0	0	0	1
PR00064	?	K. Anderson	20080723	MG1655		1ug	amp	30			r1	0	0	0	0
PR00065	?	K. Anderson	20080723	MG1655		1ug	amp	60			r1	0	0	0	0
PR00066	?	K. Anderson	20080723	MG1655		1ug	amp	120			r1	0	0	0	0
PR00067	?	K. Anderson	20080723	MG1655		2.5ug	amp	30			r1	0	0	0	0
PR00068	?	K. Anderson	20080723	MG1655		2.5ug	amp	60			r1	0	0	0	0
PR00069	?	K. Anderson	20080723	MG1655		2.5ug	amp	120			r1	0	0	0	0
PR00070	?	H. Kornberg	20080723	HK2698				0			r1	0	0	0	1
PR00071	?	H. Kornberg	20080723	HK2699				0			r1	0	0	0	1
PR00072	?	H. Kornberg	20080723	HK2700				0			r1	0	0	0	1
PR00073	?	H. Kornberg	20080723	HK2698				40			r1	0	0	0	1
PR00074	?	H. Kornberg	20080723	HK2699				40			r1	0	0	0	1
PR00075	?	H. Kornberg	20080723	HK2700				40			r1	0	0	0	1
PR00076	?	M. Koeris	20080723	EMG2		untreated		0			r1	0	0	0	1
PR00077	?	M. Koeris	20080723	EMG2		untreated		0			r1	0	0	0	1
PR00078	?	M. Koeris	20080723	EMG2		untreated		0			r1	0	0	0	1
PR00079	?	M. Koeris	20080723	EMG2		untreated		0			r1	0	0	0	1
PR00080	?	M. Koeris	20080723	EMG2		400uM	AI2	0			r1	0	0	0	0
PR00081	?	M. Koeris	20080723	EMG2		400uM	AI2	0			r1	0	0	0	0
PR00082	?	M. Koeris	20080723	EMG2		400uM	AI2	0			r1	0	0	0	0
PR00083	?	M. Koeris	20080723	EMG2		400uM	AI2	0			r1	0	0	0	0
PR00084	?	M. Koeris	20080723	EMG2				0	wt		r1	0	0	0	1
PR00085	?	M. Koeris	20080723	EMG2				0	bssR	D	r1	1	0	1	0
PR00086	?	M. Koeris	20080723	EMG2				0	cspD	D	r1	1	0	1	0
PR00087	?	M. Koeris	20080723	EMG2				0	lsrR cspD	D D	r1	1	0	1	0
PR00088	?	K. Allison	20080904	MG1655		untreated		0			r1	0	0	0	1
PR00089	?	K. Allison	20080904	MG1655			gent	30			r1	0	0	0	0
PR00090	?	K. Allison	20080904	MG1655			gent	60			r1	0	0	0	0
PR00091	?	K. Allison	20080904	MG1655			gluconate	30			r1	0	0	0	0
PR00092	?	K. Allison	20080904	MG1655			gluconate	60			r1	0	0	0	0
PR00093	?	K. Allison	20080904	MG1655			mannitol	30			r1	0	0	0	0
PR00094	?	K. Allison	20080904	MG1655			mannitol	60			r1	0	0	0	0
PR00095	?	K. Allison	20080904	MG1655			gluconate gent	30			r1	0	0	0	0
PR00096	?	K. Allison	20080904	MG1655			gluconate gent	60			r1	0	0	0	0
PR00097	?	K. Allison	20080904	MG1655			mannitol gent	30			r1	0	0	0	0
PR00098	?	K. Allison	20080904	MG1655			mannitol gent	60			r1	0	0	0	0
PR00099	?	H. Lee	20081008	MG1655		pretreatment					r1	0	0	0	1
PR00100	?	H. Lee	20081008	MG1655		untreated		10			r1	0	0	0	1
PR00101	?	H. Lee	20081008	MG1655		5ug	amp	10			r1	0	0	0	0
PR00102	?	H. Lee	20081008	MG1655		5ug	gent	10			r1	0	0	0	0
PR00103	?	H. Lee	20081008	MG1655		250ng	norf	10			r1	0	0	0	0
PR00104	?	H. Lee	20081008	MG1655		400ug	spec	10			r1	0	0	0	0
PR00105	?	H. Lee	20081008	MG1655		10ug	tetracycline	10			r1	0	0	0	0
PR00106	?	H. Lee	20081008	MG1655		128ug	tetracycline	10			r1	0	0	0	0
PR00107	?	D. Dwyer	20090210	MG1655		untreated		0	wt		r1	0	0	0	1
PR00108	?	D. Dwyer	20090210	MG1655		untreated		30	wt		r1	0	0	0	1
PR00109	?	D. Dwyer	20090210	MG1655		untreated		60	wt		r1	0	0	0	1
PR00110	?	D. Dwyer	20090210	MG1655		untreated		90	wt		r1	0	0	0	1
PR00111	?	D. Dwyer	20090210	MG1655		untreated		120	wt		r1	0	0	0	1
PR00112	?	D. Dwyer	20090210	MG1655		2.5ug	MMC	30	wt		r1	0	0	0	0
PR00113	?	D. Dwyer	20090210	MG1655		2.5ug	MMC	60	wt		r1	0	0	0	0
PR00114	?	D. Dwyer	20090210	MG1655		2.5ug	MMC	90	wt		r1	0	0	0	0
PR00115	?	D. Dwyer	20090210	MG1655		2.5ug	MMC	120	wt		r1	0	0	0	0
PR00116	?	D. Dwyer	20090210	MG1655		500en	UV	30	wt		r1	0	0	0	0
PR00117	?	D. Dwyer	20090210	MG1655		500en	UV	60	wt		r1	0	0	0	0
PR00118	?	D. Dwyer	20090210	MG1655		500en	UV	90	wt		r1	0	0	0	0
PR00119	?	D. Dwyer	20090210	MG1655		500en	UV	120	wt		r1	0	0	0	0
PR00120	?	D. Dwyer	20090327	MG1655		untreated		30			r1	0	0	0	1
PR00121	?	D. Dwyer	20090327	MG1655		untreated		60			r1	0	0	0	1
PR00122	?	D. Dwyer	20090327	MG1655		DMSO		30			r1	0	0	0	0
PR00123	?	D. Dwyer	20090327	MG1655		DMSO		60			r1	0	0	0	0
PR00124	?	D. Dwyer	20090327	MG1655		25ng	ciprofloxacin	30			r1	0	0	0	0
PR00125	?	D. Dwyer	20090327	MG1655		25ng	ciprofloxacin	60			r1	0	0	0	0
PR00126	?	D. Dwyer	20090327	MG1655		25ng 50uM	ciprofloxacin A1	30			r1	0	0	0	0
PR00127	?	D. Dwyer	20090327	MG1655		25ng 50uM	ciprofloxacin A1	60			r1	0	0	0	0
PR00128	?	D. Dwyer	20090327	MG1655		25ng 50uM	ciprofloxacin A1	30			r1	0	0	0	0
PR00129	?	D. Dwyer	20090327	MG1655		25ng 50uM	ciprofloxacin A1	60			r1	0	0	0	0
PR00130	?	D. Dwyer	20090327	MG1655		50uM	A1	0			r1	0	0	0	0
PR00131	?	D. Dwyer	20090327	MG1655		50uM	A1	30			r1	0	0	0	0
PR00132	?	D. Dwyer	20090327	MG1655		50uM	A1	60			r1	0	0	0	0
PR00133	?	M. Koeris	20090331	EMG2		untreated					r1	0	0	0	1
PR00134	?	M. Koeris	20090331	EMG2		320ug	H3	360			r1	0	0	0	0
PR00135	?	M. Koeris	20090331	EMG2		320ug	H3	420			r1	0	0	0	0
PR00136	?	M. Koeris	20090331	EMG2		320ug	H3	480			r1	0	0	0	0
PR00137	?	M. Koeris	20090331	EMG2		20ug	F5	360			r1	0	0	0	0
PR00138	?	M. Koeris	20090331	EMG2		20ug	F5	420			r1	0	0	0	0
PR00139	?	M. Koeris	20090331	EMG2		20ug	F5	480			r1	0	0	0	0
PR00140	?	M. Koeris	20090331	EMG2		20ug	F5	0			r1	0	0	0	0
PR00141	?	M. Koeris	20090331	EMG2		20ug	F5	60			r1	0	0	0	0
PR00142	?	M. Koeris	20090331	EMG2		20ug	F5	120			r1	0	0	0	0
PR00143	?	M. Koeris	20090331	EMG2		20ug	F5	180			r1	0	0	0	0
PR00144	?	H. Lee	20090415	MG1655				0			r1	0	0	0	1
PR00145	?	H. Lee	20090415	MG1655			amp	30			r1	0	0	0	0
PR00146	?	H. Lee	20090415	MG1655			amp	60			r1	0	0	0	0
PR00147	?	H. Lee	20090415	MG1655			gent	30			r1	0	0	0	0
PR00148	?	H. Lee	20090415	MG1655			gent	60			r1	0	0	0	0
PR00149	?	H. Lee	20090415	MG1655			amp gent	30			r1	0	0	0	0
PR00150	?	H. Lee	20090415	MG1655			amp gent	60			r1	0	0	0	0
PR00151	?	J. Winkler	20090722	MG1655	M9			60			r1	0	0	0	1
PR00152	?	J. Winkler	20090722	MG1655	M9			180			r1	0	0	0	1
PR00153	?	J. Winkler	20090722	MG1655	M9			0			r1	0	0	0	1
PR00154	?	J. Winkler	20090722	MG1655	M9			60			r1	0	0	0	1
PR00155	?	J. Winkler	20090722	MG1655	M9			180			r1	0	0	0	1
PR00156	?	J. Winkler	20090722	MG1655	M9			0			r1	0	0	0	1
PR00157	?	J. Winkler	20090722	MG1655	M9			60			r1	0	0	0	1
PR00158	?	J. Winkler	20090722	MG1655	M9			120			r1	0	0	0	1
GSM157409	GSE6836	J. Faith	20070122	MG1655	LB	0.025ug/mL 50ug/mL 0.0125%	nor amp arab		dinI	U	r1	1	0	1	0
GSM157410	GSE6836	J. Faith	20070122	MG1655	LB	0.025ug/mL 50ug/mL 0.0125%	nor amp arab		dinI	U	r2	1	0	1	0
GSM157411	GSE6836	J. Faith	20070122	MG1655	LB	0.025ug/mL 50ug/mL 0.0125%	nor amp arab		dinI	U	r3	1	0	1	0
GSM157412	GSE6836	J. Faith	20070122	MG1655	LB	0.025ug/mL 50ug/mL 0.0125%	nor amp arab		dinP	U	r1	1	0	1	0
GSM157413	GSE6836	J. Faith	20070122	MG1655	LB	0.025ug/mL 50ug/mL 0.0125%	nor amp arab		dinP	U	r2	1	0	1	0
GSM157414	GSE6836	J. Faith	20070122	MG1655	LB	0.025ug/mL 50ug/mL 0.0125%	nor amp arab		dinP	U	r3	1	0	1	0
GSM157415	GSE6836	J. Faith	20070122	MG1655	LB	0.025ug/mL 50ug/mL 0.0125%	nor amp arab		lexA	U	r1	1	0	1	0
GSM157416	GSE6836	J. Faith	20070122	MG1655	LB	0.025ug/mL 50ug/mL 0.0125%	nor amp arab		lexA	U	r2	1	0	1	0
GSM157417	GSE6836	J. Faith	20070122	MG1655	LB	0.025ug/mL 50ug/mL 0.0125%	nor amp arab		lexA	U	r3	1	0	1	0
GSM157418	GSE6836	J. Faith	20070122	MG1655	LB	0.025ug/mL 50ug/mL 0.0125%	nor amp arab		lon	U	r1	1	0	1	0
GSM157419	GSE6836	J. Faith	20070122	MG1655	LB	0.025ug/mL 50ug/mL 0.0125%	nor amp arab		lon	U	r2	1	0	1	0
GSM157420	GSE6836	J. Faith	20070122	MG1655	LB	0.025ug/mL 50ug/mL 0.0125%	nor amp arab		lon	U	r3	1	0	1	0
GSM157421	GSE6836	J. Faith	20070122	MG1655	LB	0.025ug/mL 50ug/mL 0.0125%	nor amp arab		luc	U	r1	1	0	1	0
GSM157422	GSE6836	J. Faith	20070122	MG1655	LB	0.025ug/mL 50ug/mL 0.0125%	nor amp arab		luc	U	r2	1	0	1	0
GSM157423	GSE6836	J. Faith	20070122	MG1655	LB	0.025ug/mL 50ug/mL 0.0125%	nor amp arab		luc	U	r3	1	0	1	0
GSM157424	GSE6836	J. Faith	20070122	MG1655	LB	0.025ug/mL 50ug/mL 0.0125%	nor amp arab		mazF	U	r1	1	0	1	0
GSM157425	GSE6836	J. Faith	20070122	MG1655	LB	0.025ug/mL 50ug/mL 0.0125%	nor amp arab		mazF	U	r2	1	0	1	0
GSM157426	GSE6836	J. Faith	20070122	MG1655	LB	0.025ug/mL 50ug/mL 0.0125%	nor amp arab		mazF	U	r3	1	0	1	0
GSM157427	GSE6836	J. Faith	20070122	MG1655	LB	0.025ug/mL 50ug/mL 0.0125%	nor amp arab		recA	U	r1	1	0	1	0
GSM157428	GSE6836	J. Faith	20070122	MG1655	LB	0.025ug/mL 50ug/mL 0.0125%	nor amp arab		recA	U	r2	1	0	1	0
GSM157429	GSE6836	J. Faith	20070122	MG1655	LB	0.025ug/mL 50ug/mL 0.0125%	nor amp arab		recA	U	r3	1	0	1	0
GSM157430	GSE6836	J. Faith	20070122	MG1655	LB	0.025ug/mL 50ug/mL 0.0125%	nor amp arab		relE	U	r1	1	0	1	0
GSM157431	GSE6836	J. Faith	20070122	MG1655	LB	0.025ug/mL 50ug/mL 0.0125%	nor amp arab		relE	U	r2	1	0	1	0
GSM157432	GSE6836	J. Faith	20070122	MG1655	LB	0.025ug/mL 50ug/mL 0.0125%	nor amp arab		relE	U	r3	1	0	1	0
GSM157433	GSE6836	J. Faith	20070122	MG1655	LB	0.025ug/mL 50ug/mL 0.0125%	nor amp arab		ruvA	U	r1	1	0	1	0
GSM157434	GSE6836	J. Faith	20070122	MG1655	LB	0.025ug/mL 50ug/mL 0.0125%	nor amp arab		ruvA	U	r2	1	0	1	0
GSM157435	GSE6836	J. Faith	20070122	MG1655	LB	0.025ug/mL 50ug/mL 0.0125%	nor amp arab		ruvA	U	r3	1	0	1	0
GSM157436	GSE6836	J. Faith	20070122	MG1655	LB	0.025ug/mL 50ug/mL 0.0125%	nor amp arab		sulA	U	r1	1	0	1	0
GSM157437	GSE6836	J. Faith	20070122	MG1655	LB	0.025ug/mL 50ug/mL 0.0125%	nor amp arab		sulA	U	r2	1	0	1	0
GSM157438	GSE6836	J. Faith	20070122	MG1655	LB	0.025ug/mL 50ug/mL 0.0125%	nor amp arab		sulA	U	r3	1	0	1	0
GSM157439	GSE6836	J. Faith	20070122	MG1655	LB	0.025ug/mL 50ug/mL 0.0125%	nor amp arab		umuD	U	r1	1	0	1	0
GSM157440	GSE6836	J. Faith	20070122	MG1655	LB	0.025ug/mL 50ug/mL 0.0125%	nor amp arab		umuD	U	r2	1	0	1	0
GSM157441	GSE6836	J. Faith	20070122	MG1655	LB	0.025ug/mL 50ug/mL 0.0125%	nor amp arab		umuD	U	r3	1	0	1	0
GSM157442	GSE6836	J. Faith	20070122	MG1655	LB	0.025ug/mL 50ug/mL 0.0125%	nor amp arab		uvrA	U	r1	1	0	1	0
GSM157443	GSE6836	J. Faith	20070122	MG1655	LB	0.025ug/mL 50ug/mL 0.0125%	nor amp arab		uvrA	U	r2	1	0	1	0
GSM157444	GSE6836	J. Faith	20070122	MG1655	LB	0.025ug/mL 50ug/mL 0.0125%	nor amp arab		uvrA	U	r3	1	0	1	0
GSM157445	GSE6836	J. Faith	20070122	MG1655	LB	0.075ug/mL	nor		yebF	U	r1	1	0	1	0
GSM157446	GSE6836	J. Faith	20070122	MG1655	LB	0.075ug/mL	nor		yebF	U	r2	1	0	1	0
GSM157447	GSE6836	J. Faith	20070122	MG1655	LB	0.075ug/mL	nor		yebF	U	r3	1	0	1	0
GSM157448	GSE6836	J. Faith	20070122	MG1655	LB	0.075ug/mL	nor		luc	U	r1	1	0	1	0
GSM157449	GSE6836	J. Faith	20070122	MG1655	LB	0.075ug/mL	nor		luc	U	r2	1	0	1	0
GSM157450	GSE6836	J. Faith	20070122	MG1655	LB	0.075ug/mL	nor		luc	U	r3	1	0	1	0
GSM157451	GSE6836	J. Faith	20070122	MG1655	LB	0.075ug/mL	nor		zipA	U	r1	1	0	1	0
GSM157452	GSE6836	J. Faith	20070122	MG1655	LB	0.075ug/mL	nor		zipA	U	r2	1	0	1	0
GSM157453	GSE6836	J. Faith	20070122	MG1655	LB	0.075ug/mL	nor		zipA	U	r3	1	0	1	0
GSM157454	GSE6836	J. Faith	20070122	MG1655	LB				luc	U	r1	1	0	1	0
GSM157455	GSE6836	J. Faith	20070122	MG1655	LB				luc	U	r2	1	0	1	0
GSM157456	GSE6836	J. Faith	20070122	MG1655	LB				luc	U	r3	1	0	1	0
GSM157457	GSE6836	J. Faith	20070122	MG1655	LB	0.075ug/mL	nor		b2618	U	r1	1	0	1	0
GSM157458	GSE6836	J. Faith	20070122	MG1655	LB	0.075ug/mL	nor		b2618	U	r2	1	0	1	0
GSM157459	GSE6836	J. Faith	20070122	MG1655	LB	0.075ug/mL	nor		b2618	U	r3	1	0	1	0
GSM157460	GSE6836	J. Faith	20070122	MG1655	LB	0.075ug/mL	nor		bcp	U	r1	1	0	1	0
GSM157461	GSE6836	J. Faith	20070122	MG1655	LB	0.075ug/mL	nor		bcp	U	r2	1	0	1	0
GSM157462	GSE6836	J. Faith	20070122	MG1655	LB	0.075ug/mL	nor		bcp	U	r3	1	0	1	0
GSM157463	GSE6836	J. Faith	20070122	MG1655	LB	0.075ug/mL	nor		cpxR	U	r1	1	0	1	0
GSM157464	GSE6836	J. Faith	20070122	MG1655	LB	0.075ug/mL	nor		cpxR	U	r2	1	0	1	0
GSM157465	GSE6836	J. Faith	20070122	MG1655	LB	0.075ug/mL	nor		cpxR	U	r3	1	0	1	0
GSM157466	GSE6836	J. Faith	20070122	MG1655	LB	0.075ug/mL	nor		crcB	U	r1	1	0	1	0
GSM157467	GSE6836	J. Faith	20070122	MG1655	LB	0.075ug/mL	nor		crcB	U	r2	1	0	1	0
GSM157468	GSE6836	J. Faith	20070122	MG1655	LB	0.075ug/mL	nor		crcB	U	r3	1	0	1	0
GSM157469	GSE6836	J. Faith	20070122	MG1655	LB	0.075ug/mL	nor		crp	U	r1	1	0	1	0
GSM157470	GSE6836	J. Faith	20070122	MG1655	LB	0.075ug/mL	nor		crp	U	r2	1	0	1	0
GSM157471	GSE6836	J. Faith	20070122	MG1655	LB	0.075ug/mL	nor		crp	U	r3	1	0	1	0
GSM157472	GSE6836	J. Faith	20070122	MG1655	LB	0.075ug/mL	nor		cspF	U	r1	1	0	1	0
GSM157473	GSE6836	J. Faith	20070122	MG1655	LB	0.075ug/mL	nor		cspF	U	r2	1	0	1	0
GSM157474	GSE6836	J. Faith	20070122	MG1655	LB	0.075ug/mL	nor		cspF	U	r3	1	0	1	0
GSM157475	GSE6836	J. Faith	20070122	MG1655	LB	0.075ug/mL	nor		dam	U	r1	1	0	1	0
GSM157476	GSE6836	J. Faith	20070122	MG1655	LB	0.075ug/mL	nor		dam	U	r2	1	0	1	0
GSM157477	GSE6836	J. Faith	20070122	MG1655	LB	0.075ug/mL	nor		dam	U	r3	1	0	1	0
GSM157478	GSE6836	J. Faith	20070122	MG1655	LB	0.075ug/mL	nor		dnaA	U	r1	1	0	1	0
GSM157479	GSE6836	J. Faith	20070122	MG1655	LB	0.075ug/mL	nor		dnaA	U	r2	1	0	1	0
GSM157480	GSE6836	J. Faith	20070122	MG1655	LB	0.075ug/mL	nor		dnaA	U	r3	1	0	1	0
GSM157481	GSE6836	J. Faith	20070122	MG1655	LB	0.075ug/mL	nor		dnaN	U	r1	1	0	1	0
GSM157482	GSE6836	J. Faith	20070122	MG1655	LB	0.075ug/mL	nor		dnaN	U	r2	1	0	1	0
GSM157483	GSE6836	J. Faith	20070122	MG1655	LB	0.075ug/mL	nor		dnaN	U	r3	1	0	1	0
GSM157484	GSE6836	J. Faith	20070122	MG1655	LB	0.075ug/mL	nor		dnaT	U	r1	1	0	1	0
GSM157485	GSE6836	J. Faith	20070122	MG1655	LB	0.075ug/mL	nor		dnaT	U	r2	1	0	1	0
GSM157486	GSE6836	J. Faith	20070122	MG1655	LB	0.075ug/mL	nor		dnaT	U	r3	1	0	1	0
GSM157487	GSE6836	J. Faith	20070122	MG1655	LB	0.075ug/mL	nor		emrR	U	r1	1	0	1	0
GSM157488	GSE6836	J. Faith	20070122	MG1655	LB	0.075ug/mL	nor		emrR	U	r3	1	0	1	0
GSM157489	GSE6836	J. Faith	20070122	MG1655	LB	0.075ug/mL	nor		era	U	r1	1	0	1	0
GSM157490	GSE6836	J. Faith	20070122	MG1655	LB	0.075ug/mL	nor		era	U	r2	1	0	1	0
GSM157491	GSE6836	J. Faith	20070122	MG1655	LB	0.075ug/mL	nor		era	U	r3	1	0	1	0
GSM157492	GSE6836	J. Faith	20070122	MG1655	LB	0.075ug/mL	nor		fis	U	r1	1	0	1	0
GSM157493	GSE6836	J. Faith	20070122	MG1655	LB	0.075ug/mL	nor		fis	U	r2	1	0	1	0
GSM157494	GSE6836	J. Faith	20070122	MG1655	LB	0.075ug/mL	nor		fis	U	r3	1	0	1	0
GSM157495	GSE6836	J. Faith	20070122	MG1655	LB	0.075ug/mL	nor		fklB	U	r1	1	0	1	0
GSM157496	GSE6836	J. Faith	20070122	MG1655	LB	0.075ug/mL	nor		fklB	U	r2	1	0	1	0
GSM157497	GSE6836	J. Faith	20070122	MG1655	LB	0.075ug/mL	nor		fklB	U	r3	1	0	1	0
GSM157498	GSE6836	J. Faith	20070122	MG1655	LB	0.075ug/mL	nor		folA	U	r1	1	0	1	0
GSM157499	GSE6836	J. Faith	20070122	MG1655	LB	0.075ug/mL	nor		folA	U	r2	1	0	1	0
GSM157500	GSE6836	J. Faith	20070122	MG1655	LB	0.075ug/mL	nor		folA	U	r3	1	0	1	0
GSM157501	GSE6836	J. Faith	20070122	MG1655	LB	0.075ug/mL	nor		galF	U	r1	1	0	1	0
GSM157502	GSE6836	J. Faith	20070122	MG1655	LB	0.075ug/mL	nor		galF	U	r2	1	0	1	0
GSM157503	GSE6836	J. Faith	20070122	MG1655	LB	0.075ug/mL	nor		galF	U	r3	1	0	1	0
GSM157504	GSE6836	J. Faith	20070122	MG1655	LB	0.075ug/mL	nor		gcvR	U	r1	1	0	1	0
GSM157505	GSE6836	J. Faith	20070122	MG1655	LB	0.075ug/mL	nor		gcvR	U	r2	1	0	1	0
GSM157506	GSE6836	J. Faith	20070122	MG1655	LB	0.075ug/mL	nor		gcvR	U	r3	1	0	1	0
GSM157507	GSE6836	J. Faith	20070122	MG1655	LB	0.075ug/mL	nor		gyrA	U	r1	1	0	1	0
GSM157508	GSE6836	J. Faith	20070122	MG1655	LB	0.075ug/mL	nor		gyrA	U	r2	1	0	1	0
GSM157509	GSE6836	J. Faith	20070122	MG1655	LB	0.075ug/mL	nor		gyrA	U	r3	1	0	1	0
GSM157510	GSE6836	J. Faith	20070122	MG1655	LB	0.075ug/mL	nor		gyrI	U	r1	1	0	1	0
GSM157511	GSE6836	J. Faith	20070122	MG1655	LB	0.075ug/mL	nor		gyrI	U	r2	1	0	1	0
GSM157512	GSE6836	J. Faith	20070122	MG1655	LB	0.075ug/mL	nor		gyrI	U	r3	1	0	1	0
GSM157513	GSE6836	J. Faith	20070122	MG1655	LB	0.075ug/mL	nor		hlpA	U	r1	1	0	1	0
GSM157514	GSE6836	J. Faith	20070122	MG1655	LB	0.075ug/mL	nor		hlpA	U	r2	1	0	1	0
GSM157515	GSE6836	J. Faith	20070122	MG1655	LB	0.075ug/mL	nor		hlpA	U	r3	1	0	1	0
GSM157516	GSE6836	J. Faith	20070122	MG1655	LB	0.075ug/mL	nor		holD	U	r1	1	0	1	0
GSM157517	GSE6836	J. Faith	20070122	MG1655	LB	0.075ug/mL	nor		holD	U	r2	1	0	1	0
GSM157518	GSE6836	J. Faith	20070122	MG1655	LB	0.075ug/mL	nor		holD	U	r3	1	0	1	0
GSM157519	GSE6836	J. Faith	20070122	MG1655	LB	0.075ug/mL	nor		hscA	U	r1	1	0	1	0
GSM157520	GSE6836	J. Faith	20070122	MG1655	LB	0.075ug/mL	nor		hscA	U	r2	1	0	1	0
GSM157521	GSE6836	J. Faith	20070122	MG1655	LB	0.075ug/mL	nor		hscA	U	r3	1	0	1	0
GSM157522	GSE6836	J. Faith	20070122	MG1655	LB	0.075ug/mL	nor		IHF	U	r1	1	0	1	0
GSM157523	GSE6836	J. Faith	20070122	MG1655	LB	0.075ug/mL	nor		IHF	U	r3	1	0	1	0
GSM157524	GSE6836	J. Faith	20070122	MG1655	LB	0.075ug/mL	nor		ldrA	U	r1	1	0	1	0
GSM157525	GSE6836	J. Faith	20070122	MG1655	LB	0.075ug/mL	nor		ldrA	U	r2	1	0	1	0
GSM157526	GSE6836	J. Faith	20070122	MG1655	LB	0.075ug/mL	nor		ldrA	U	r3	1	0	1	0
GSM157527	GSE6836	J. Faith	20070122	MG1655	LB	0.075ug/mL	nor		mcrB	U	r1	1	0	1	0
GSM157528	GSE6836	J. Faith	20070122	MG1655	LB	0.075ug/mL	nor		mcrB	U	r2	1	0	1	0
GSM157529	GSE6836	J. Faith	20070122	MG1655	LB	0.075ug/mL	nor		mcrB	U	r3	1	0	1	0
GSM157530	GSE6836	J. Faith	20070122	MG1655	LB	0.075ug/mL	nor		mcrC	U	r1	1	0	1	0
GSM157531	GSE6836	J. Faith	20070122	MG1655	LB	0.075ug/mL	nor		mcrC	U	r2	1	0	1	0
GSM157532	GSE6836	J. Faith	20070122	MG1655	LB	0.075ug/mL	nor		mcrC	U	r3	1	0	1	0
GSM157533	GSE6836	J. Faith	20070122	MG1655	LB	0.075ug/mL	nor		menB	U	r1	1	0	1	0
GSM157534	GSE6836	J. Faith	20070122	MG1655	LB	0.075ug/mL	nor		menB	U	r2	1	0	1	0
GSM157535	GSE6836	J. Faith	20070122	MG1655	LB	0.075ug/mL	nor		menB	U	r3	1	0	1	0
GSM157536	GSE6836	J. Faith	20070122	MG1655	LB	0.075ug/mL	nor		menC	U	r1	1	0	1	0
GSM157537	GSE6836	J. Faith	20070122	MG1655	LB	0.075ug/mL	nor		menC	U	r2	1	0	1	0
GSM157538	GSE6836	J. Faith	20070122	MG1655	LB	0.075ug/mL	nor		menC	U	r3	1	0	1	0
GSM157539	GSE6836	J. Faith	20070122	MG1655	LB	0.075ug/mL	nor		minD	U	r1	1	0	1	0
GSM157540	GSE6836	J. Faith	20070122	MG1655	LB	0.075ug/mL	nor		minD	U	r2	1	0	1	0
GSM157541	GSE6836	J. Faith	20070122	MG1655	LB	0.075ug/mL	nor		minD	U	r3	1	0	1	0
GSM157542	GSE6836	J. Faith	20070122	MG1655	LB	0.075ug/mL	nor		minE	U	r1	1	0	1	0
GSM157543	GSE6836	J. Faith	20070122	MG1655	LB	0.075ug/mL	nor		minE	U	r2	1	0	1	0
GSM157544	GSE6836	J. Faith	20070122	MG1655	LB	0.075ug/mL	nor		minE	U	r3	1	0	1	0
GSM157545	GSE6836	J. Faith	20070122	MG1655	LB	0.075ug/mL	nor		murI	U	r1	1	0	1	0
GSM157546	GSE6836	J. Faith	20070122	MG1655	LB	0.075ug/mL	nor		murI	U	r2	1	0	1	0
GSM157547	GSE6836	J. Faith	20070122	MG1655	LB	0.075ug/mL	nor		murI	U	r3	1	0	1	0
GSM157548	GSE6836	J. Faith	20070122	MG1655	LB	0.075ug/mL	nor		yoeB	U	r1	1	0	1	0
GSM157549	GSE6836	J. Faith	20070122	MG1655	LB	0.075ug/mL	nor		yoeB	U	r2	1	0	1	0
GSM157550	GSE6836	J. Faith	20070122	MG1655	LB	0.075ug/mL	nor		yoeB	U	r3	1	0	1	0
GSM157551	GSE6836	J. Faith	20070122	MG1655	LB	0.075ug/mL	nor		nrdA	U	r1	1	0	1	0
GSM157552	GSE6836	J. Faith	20070122	MG1655	LB	0.075ug/mL	nor		nrdA	U	r2	1	0	1	0
GSM157553	GSE6836	J. Faith	20070122	MG1655	LB	0.075ug/mL	nor		nrdA	U	r3	1	0	1	0
GSM157554	GSE6836	J. Faith	20070122	MG1655	LB	0.075ug/mL	nor		nrdB	U	r1	1	0	1	0
GSM157555	GSE6836	J. Faith	20070122	MG1655	LB	0.075ug/mL	nor		nrdB	U	r3	1	0	1	0
GSM157556	GSE6836	J. Faith	20070122	MG1655	LB	0.075ug/mL	nor		nupC	U	r1	1	0	1	0
GSM157557	GSE6836	J. Faith	20070122	MG1655	LB	0.075ug/mL	nor		nupC	U	r2	1	0	1	0
GSM157558	GSE6836	J. Faith	20070122	MG1655	LB	0.075ug/mL	nor		nupC	U	r3	1	0	1	0
GSM157559	GSE6836	J. Faith	20070122	MG1655	LB	0.075ug/mL	nor		pyrC	U	r1	1	0	1	0
GSM157560	GSE6836	J. Faith	20070122	MG1655	LB	0.075ug/mL	nor		pyrC	U	r2	1	0	1	0
GSM157561	GSE6836	J. Faith	20070122	MG1655	LB	0.075ug/mL	nor		pyrC	U	r3	1	0	1	0
GSM157562	GSE6836	J. Faith	20070122	MG1655	LB	0.075ug/mL	nor		rimI	U	r1	1	0	1	0
GSM157563	GSE6836	J. Faith	20070122	MG1655	LB	0.075ug/mL	nor		rimI	U	r2	1	0	1	0
GSM157564	GSE6836	J. Faith	20070122	MG1655	LB	0.075ug/mL	nor		rimI	U	r3	1	0	1	0
GSM157565	GSE6836	J. Faith	20070122	MG1655	LB	0.075ug/mL	nor		rstB	U	r1	1	0	1	0
GSM157566	GSE6836	J. Faith	20070122	MG1655	LB	0.075ug/mL	nor		rstB	U	r2	1	0	1	0
GSM157567	GSE6836	J. Faith	20070122	MG1655	LB	0.075ug/mL	nor		rstB	U	r3	1	0	1	0
GSM157568	GSE6836	J. Faith	20070122	MG1655	LB	0.075ug/mL	nor		ruvC	U	r1	1	0	1	0
GSM157569	GSE6836	J. Faith	20070122	MG1655	LB	0.075ug/mL	nor		ruvC	U	r2	1	0	1	0
GSM157570	GSE6836	J. Faith	20070122	MG1655	LB	0.075ug/mL	nor		ruvC	U	r3	1	0	1	0
GSM157571	GSE6836	J. Faith	20070122	MG1655	LB	0.075ug/mL	nor		sbcB	U	r1	1	0	1	0
GSM157572	GSE6836	J. Faith	20070122	MG1655	LB	0.075ug/mL	nor		sbcB	U	r2	1	0	1	0
GSM157573	GSE6836	J. Faith	20070122	MG1655	LB	0.075ug/mL	nor		sbcB	U	r3	1	0	1	0
GSM157574	GSE6836	J. Faith	20070122	MG1655	LB	0.075ug/mL	nor		uspA	U	r1	1	0	1	0
GSM157575	GSE6836	J. Faith	20070122	MG1655	LB	0.075ug/mL	nor		uspA	U	r2	1	0	1	0
GSM157576	GSE6836	J. Faith	20070122	MG1655	LB	0.075ug/mL	nor		uspA	U	r3	1	0	1	0
GSM157577	GSE6836	J. Faith	20070122	MG1655	LB	0.075ug/mL	nor		WT		r1	0	0	0	1
GSM157578	GSE6836	J. Faith	20070122	MG1655	LB	0.075ug/mL	nor		WT		r2	0	0	0	1
GSM157579	GSE6836	J. Faith	20070122	MG1655	LB	0.075ug/mL	nor		WT		r1	0	0	0	1
GSM157580	GSE6836	J. Faith	20070122	MG1655	LB	0.075ug/mL	nor		WT		r2	0	0	0	1
GSM157581	GSE6836	J. Faith	20070122	MG1655	LB	0.075ug/mL	nor		WT		r1	0	0	0	1
GSM157582	GSE6836	J. Faith	20070122	MG1655	LB	0.075ug/mL	nor		WT		r2	0	0	0	1
GSM157583	GSE6836	J. Faith	20070122	MG1655	LB	0.075ug/mL	nor		WT		r1	0	0	0	1
GSM157584	GSE6836	J. Faith	20070122	MG1655	LB	0.075ug/mL	nor		WT		r2	0	0	0	1
GSM157585	GSE6836	J. Faith	20070122	MG1655	LB				recA	D	r1	1	0	1	0
GSM157586	GSE6836	J. Faith	20070122	MG1655	LB				recA	D	r2	1	0	1	0
GSM157587	GSE6836	J. Faith	20070122	MG1655	LB	0.05ug/mL	nor		recA	D	r1	1	0	1	0
GSM157588	GSE6836	J. Faith	20070122	MG1655	LB	0.05ug/mL	nor		recA	D	r2	1	0	1	0
GSM157589	GSE6836	J. Faith	20070122	MG1655	LB	1ug/mL	nor		recA	D	r1	1	0	1	0
GSM157590	GSE6836	J. Faith	20070122	MG1655	LB	1ug/mL	nor		recA	D	r2	1	0	1	0
GSM157591	GSE6836	J. Faith	20070122	MG1655	LB	1ug/mL	nor		WT		r1	0	0	0	1
GSM157592	GSE6836	J. Faith	20070122	MG1655	LB	1ug/mL	nor		WT		r2	0	0	0	1
GSM157593	GSE6836	J. Faith	20070122	MG1655	LB	0.025ug/mL	nor		luc2	U	r1	1	0	1	0
GSM157594	GSE6836	J. Faith	20070122	MG1655	LB	0.025ug/mL	nor		luc2	U	r2	1	0	1	0
GSM157595	GSE6836	J. Faith	20070122	MG1655	LB				luc2	U	r1	1	0	1	0
GSM157596	GSE6836	J. Faith	20070122	MG1655	LB				luc2	U	r2	1	0	1	0
GSM157597	GSE6836	J. Faith	20070122	MG1655	LB	0.025ug/mL	nor	0	WT		r1	0	0	0	1
GSM157598	GSE6836	J. Faith	20070122	MG1655	LB	0.025ug/mL	nor	0	WT		r2	0	0	0	1
GSM157599	GSE6836	J. Faith	20070122	MG1655	LB	0.025ug/mL	nor	0	WT		r3	0	0	0	1
GSM157600	GSE6836	J. Faith	20070122	MG1655	LB	0.025ug/mL	nor	12	WT		r1	0	0	0	0
GSM157601	GSE6836	J. Faith	20070122	MG1655	LB	0.025ug/mL	nor	12	WT		r2	0	0	0	0
GSM157602	GSE6836	J. Faith	20070122	MG1655	LB	0.025ug/mL	nor	12	WT		r3	0	0	0	0
GSM157603	GSE6836	J. Faith	20070122	MG1655	LB	0.025ug/mL	nor	24	WT		r1	0	0	0	0
GSM157604	GSE6836	J. Faith	20070122	MG1655	LB	0.025ug/mL	nor	24	WT		r2	0	0	0	0
GSM157605	GSE6836	J. Faith	20070122	MG1655	LB	0.025ug/mL	nor	24	WT		r3	0	0	0	0
GSM157606	GSE6836	J. Faith	20070122	MG1655	LB			24	WT		r1	0	0	0	0
GSM157607	GSE6836	J. Faith	20070122	MG1655	LB			24	WT		r2	0	0	0	0
GSM157608	GSE6836	J. Faith	20070122	MG1655	LB			24	WT		r3	0	0	0	0
GSM157609	GSE6836	J. Faith	20070122	MG1655	LB	0.025ug/mL	nor	36	WT		r1	0	0	0	0
GSM157610	GSE6836	J. Faith	20070122	MG1655	LB	0.025ug/mL	nor	36	WT		r2	0	0	0	0
GSM157611	GSE6836	J. Faith	20070122	MG1655	LB	0.025ug/mL	nor	36	WT		r3	0	0	0	0
GSM157612	GSE6836	J. Faith	20070122	MG1655	LB	0.025ug/mL	nor	48	WT		r1	0	0	0	0
GSM157613	GSE6836	J. Faith	20070122	MG1655	LB	0.025ug/mL	nor	48	WT		r2	0	0	0	0
GSM157614	GSE6836	J. Faith	20070122	MG1655	LB	0.025ug/mL	nor	48	WT		r3	0	0	0	0
GSM157615	GSE6836	J. Faith	20070122	MG1655	LB	0.025ug/mL	nor	60	WT		r1	0	0	0	0
GSM157616	GSE6836	J. Faith	20070122	MG1655	LB	0.025ug/mL	nor	60	WT		r2	0	0	0	0
GSM157617	GSE6836	J. Faith	20070122	MG1655	LB	0.025ug/mL	nor	60	WT		r3	0	0	0	0
GSM157618	GSE6836	J. Faith	20070122	MG1655	LB			60	WT		r1	0	0	0	0
GSM157619	GSE6836	J. Faith	20070122	MG1655	LB			60	WT		r2	0	0	0	0
GSM157620	GSE6836	J. Faith	20070122	MG1655	LB			60	WT		r3	0	0	0	0
GSM157621	GSE6836	J. Faith	20070122	MG1655	LB			0	ccdB	U	r1	1	0	1	0
GSM157622	GSE6836	J. Faith	20070122	MG1655	LB			30	ccdB	U	r1	1	0	1	0
GSM157623	GSE6836	J. Faith	20070122	MG1655	LB			60	ccdB	U	r1	1	0	1	0
GSM157624	GSE6836	J. Faith	20070122	MG1655	LB			90	ccdB	U	r1	1	0	1	0
GSM157625	GSE6836	J. Faith	20070122	MG1655	LB			120	ccdB	U	r1	1	0	1	0
GSM157626	GSE6836	J. Faith	20070122	MG1655	LB			0	lacZ	U	r1	1	0	1	0
GSM157627	GSE6836	J. Faith	20070122	MG1655	LB			30	lacZ	U	r1	1	0	1	0
GSM157628	GSE6836	J. Faith	20070122	MG1655	LB			60	lacZ	U	r1	1	0	1	0
GSM157629	GSE6836	J. Faith	20070122	MG1655	LB			90	lacZ	U	r1	1	0	1	0
GSM157630	GSE6836	J. Faith	20070122	MG1655	LB			120	lacZ	U	r1	1	0	1	0
GSM157631	GSE6836	J. Faith	20070122	MG1063	LB			0	lacZ	U	r1	1	0	1	0
GSM157632	GSE6836	J. Faith	20070122	MG1063	LB			0	lacZ	U	r2	1	0	1	0
GSM157633	GSE6836	J. Faith	20070122	MG1063	LB			30	lacZ	U	r1	1	0	1	0
GSM157634	GSE6836	J. Faith	20070122	MG1063	LB			30	lacZ	U	r2	1	0	1	0
GSM157635	GSE6836	J. Faith	20070122	MG1063	LB			60	lacZ	U	r1	1	0	1	0
GSM157636	GSE6836	J. Faith	20070122	MG1063	LB			60	lacZ	U	r2	1	0	1	0
GSM157637	GSE6836	J. Faith	20070122	MG1063	LB			90	lacZ	U	r1	1	0	1	0
GSM157638	GSE6836	J. Faith	20070122	MG1063	LB			90	lacZ	U	r2	1	0	1	0
GSM157639	GSE6836	J. Faith	20070122	MG1063	LB			0	ccdB	U	r1	1	0	1	0
GSM157640	GSE6836	J. Faith	20070122	MG1063	LB			0	ccdB	U	r2	1	0	1	0
GSM157641	GSE6836	J. Faith	20070122	MG1063	LB			30	ccdB	U	r1	1	0	1	0
GSM157642	GSE6836	J. Faith	20070122	MG1063	LB			30	ccdB	U	r2	1	0	1	0
GSM157643	GSE6836	J. Faith	20070122	MG1063	LB			60	ccdB	U	r1	1	0	1	0
GSM157644	GSE6836	J. Faith	20070122	MG1063	LB			60	ccdB	U	r2	1	0	1	0
GSM157645	GSE6836	J. Faith	20070122	MG1063	LB			90	ccdB	U	r1	1	0	1	0
GSM157646	GSE6836	J. Faith	20070122	MG1063	LB			90	ccdB	U	r2	1	0	1	0
GSM157647	GSE6836	J. Faith	20070122	W1863	LB			0	lacZ	U	r1	1	0	1	0
GSM157648	GSE6836	J. Faith	20070122	W1863	LB			30	lacZ	U	r1	1	0	1	0
GSM157649	GSE6836	J. Faith	20070122	W1863	LB			60	lacZ	U	r1	1	0	1	0
GSM157650	GSE6836	J. Faith	20070122	W1863	LB			90	lacZ	U	r1	1	0	1	0
GSM157651	GSE6836	J. Faith	20070122	W1863	LB			0	ccdB	U	r1	1	0	1	0
GSM157652	GSE6836	J. Faith	20070122	W1863	LB			30	ccdB	U	r1	1	0	1	0
GSM157653	GSE6836	J. Faith	20070122	W1863	LB			60	ccdB	U	r1	1	0	1	0
GSM157654	GSE6836	J. Faith	20070122	W1863	LB			90	ccdB	U	r1	1	0	1	0
GSM157655	GSE6836	J. Faith	20070122	MG1063	LB			120	lacZ	U	r1	1	0	1	0
GSM157656	GSE6836	J. Faith	20070122	MG1063	LB			120	ccdB	U	r1	1	0	1	0
GSM157657	GSE6836	J. Faith	20070122	EMG2	LB	2g/L	glu	150	WT		r1	0	0	0	1
GSM157658	GSE6836	J. Faith	20070122	EMG2	LB	2g/L	glu	180	WT		r1	0	0	0	1
GSM157659	GSE6836	J. Faith	20070122	EMG2	LB	2g/L	glu	210	WT		r1	0	0	0	1
GSM157660	GSE6836	J. Faith	20070122	EMG2	LB	2g/L	glu	240	WT		r1	0	0	0	1
GSM157661	GSE6836	J. Faith	20070122	EMG2	LB	2g/L	glu	270	WT		r1	0	0	0	1
GSM157662	GSE6836	J. Faith	20070122	EMG2	LB	2g/L	glu	300	WT		r1	0	0	0	1
GSM157663	GSE6836	J. Faith	20070122	EMG2	LB	2g/L	glu	330	WT		r1	0	0	0	1
GSM157664	GSE6836	J. Faith	20070122	EMG2	LB	2g/L	glu	360	WT		r1	0	0	0	1
GSM157665	GSE6836	J. Faith	20070122	EMG2	LB	2g/L	glu	480	WT		r1	0	0	0	1
GSM157666	GSE6836	J. Faith	20070122	EMG2	LB	4g/L	glu	150	WT		r1	-1	1	0	0
GSM157667	GSE6836	J. Faith	20070122	EMG2	LB	4g/L	glu	180	WT		r1	-1	1	0	0
GSM157668	GSE6836	J. Faith	20070122	EMG2	LB	4g/L	glu	210	WT		r1	-1	1	0	0
GSM157669	GSE6836	J. Faith	20070122	EMG2	LB	4g/L	glu	240	WT		r1	-1	1	0	0
GSM157670	GSE6836	J. Faith	20070122	EMG2	LB	4g/L	glu	270	WT		r1	-1	1	0	0
GSM157671	GSE6836	J. Faith	20070122	EMG2	LB	4g/L	glu	300	WT		r1	-1	1	0	0
GSM157672	GSE6836	J. Faith	20070122	EMG2	LB	4g/L	glu	330	WT		r1	-1	1	0	0
GSM157673	GSE6836	J. Faith	20070122	EMG2	LB	4g/L	glu	360	WT		r1	-1	1	0	0
GSM157674	GSE6836	J. Faith	20070122	EMG2	LB	4g/L	glu	480	WT		r1	-1	1	0	0
GSM546949	GSE21995	A. Singh	20100526	BW25113	M9	10g/L	glu		WT		r1	-1	1	0	0
GSM546950	GSE21995	A. Singh	20100527	BW25114	M9	10g/L	glu		ldhA pflB	D	r2	1	0	1	0
GSM311429	GSE12411	K. Aggarwal	20080811	MG1655	LB	0mM	iptg	0	WT		r1	0	0	0	1
GSM311430	GSE12411	K. Aggarwal	20080811	MG1655	LB	0mM	iptg	0	WT		r1	0	0	0	1
GSM311431	GSE12411	K. Aggarwal	20080811	MG1655	LB	0mM	iptg	90	WT		r1	0	0	0	1
GSM311432	GSE12411	K. Aggarwal	20080811	MG1655	LB	0mM	iptg	90	WT		r1	0	0	0	1
GSM311433	GSE12411	K. Aggarwal	20080811	MG1655	LB	0mM	iptg	210	WT		r1	0	0	0	1
GSM311434	GSE12411	K. Aggarwal	20080811	MG1655	LB	0mM	iptg	210	WT		r1	0	0	0	1
GSM311435	GSE12411	K. Aggarwal	20080811	MG1655	LB	0.1mM	iptg	90	rhsA	U	r1	1	0	1	0
GSM311436	GSE12411	K. Aggarwal	20080811	MG1655	LB	0.1mM	iptg	90	rhsA	U	r1	1	0	1	0
GSM311437	GSE12411	K. Aggarwal	20080811	MG1655	LB	0.1mM	iptg	210	rhsA	U	r1	1	0	1	0
GSM311438	GSE12411	K. Aggarwal	20080811	MG1655	LB	0.1mM	iptg	210	rhsA	U	r1	1	0	1	0
GSM311439	GSE12411	K. Aggarwal	20080811	MG1655	LB	1mM	iptg	90	rhsA	U	r1	1	0	1	0
GSM311440	GSE12411	K. Aggarwal	20080811	MG1655	LB	1mM	iptg	90	rhsA	U	r1	1	0	1	0
GSM311441	GSE12411	K. Aggarwal	20080811	MG1655	LB	1mM	iptg	210	rhsA	U	r1	1	0	1	0
GSM311442	GSE12411	K. Aggarwal	20080811	MG1655	LB	1mM	iptg	210	rhsA	U	r1	1	0	1	0
GSM311443	GSE12411	K. Aggarwal	20080811	MG1655	LB	0mM	iptg	0	rhsA	U	r2	1	0	1	0
GSM311444	GSE12411	K. Aggarwal	20080811	MG1655	LB	0mM	iptg	0	rhsA	U	r2	1	0	1	0
GSM311445	GSE12411	K. Aggarwal	20080811	MG1655	LB	0mM	iptg	90	rhsA	U	r2	1	0	1	0
GSM311446	GSE12411	K. Aggarwal	20080811	MG1655	LB	0mM	iptg	90	rhsA	U	r2	1	0	1	0
GSM311447	GSE12411	K. Aggarwal	20080811	MG1655	LB	0mM	iptg	210	rhsA	U	r2	1	0	1	0
GSM311448	GSE12411	K. Aggarwal	20080811	MG1655	LB	0mM	iptg	210	rhsA	U	r2	1	0	1	0
GSM311449	GSE12411	K. Aggarwal	20080811	MG1655	LB	0.1mM	iptg	90	rhsA	U	r2	1	0	1	0
GSM311450	GSE12411	K. Aggarwal	20080811	MG1655	LB	0.1mM	iptg	90	rhsA	U	r2	1	0	1	0
GSM311451	GSE12411	K. Aggarwal	20080811	MG1655	LB	0.1mM	iptg	210	rhsA	U	r2	1	0	1	0
GSM311452	GSE12411	K. Aggarwal	20080811	MG1655	LB	0.1mM	iptg	210	rhsA	U	r2	1	0	1	0
GSM311453	GSE12411	K. Aggarwal	20080811	MG1655	LB	1mM	iptg	90	rhsA	U	r2	1	0	1	0
GSM311454	GSE12411	K. Aggarwal	20080811	MG1655	LB	1mM	iptg	90	rhsA	U	r2	1	0	1	0
GSM311455	GSE12411	K. Aggarwal	20080811	MG1655	LB	1mM	iptg	210	rhsA	U	r2	1	0	1	0
GSM311456	GSE12411	K. Aggarwal	20080811	MG1655	LB	1mM	iptg	210	rhsA	U	r2	1	0	1	0
GSM543896	GSE21869	Y. Asakura	20110726	YA027	Davis MM	200mg/L	aa		WT		r1	0	0	0	0
GSM543897	GSE21869	Y. Asakura	20110726	YA027	Davis MM	200mg/L	aa		WT		r2	0	0	0	0
GSM543898	GSE21869	Y. Asakura	20110726	YA027	Davis MM	200mg/L	aa		WT		r3	0	0	0	0
GSM543899	GSE21869	Y. Asakura	20110726	YA074	Davis MM	200mg/L	aa		WT		r1	0	0	0	0
GSM543900	GSE21869	Y. Asakura	20110726	YA074	Davis MM	200mg/L	aa		WT		r2	0	0	0	0
GSM543901	GSE21869	Y. Asakura	20110726	YA074	Davis MM	200mg/L	aa		WT		r3	0	0	0	0
GSM543902	GSE21869	Y. Asakura	20110726	YA105	Davis MM	200mg/L	aa		WT		r1	0	0	0	0
GSM543903	GSE21869	Y. Asakura	20110726	YA105	Davis MM	200mg/L	aa		WT		r2	0	0	0	0
GSM543904	GSE21869	Y. Asakura	20110726	YA105	Davis MM	200mg/L	aa		WT		r3	0	0	0	0
GSM543905	GSE21869	Y. Asakura	20110726	evolved	Davis MM	200mg/L	aa	11days			r1	0	0	0	0
GSM543906	GSE21869	Y. Asakura	20110726	evolved	Davis MM	200mg/L	aa	11days			r2	0	0	0	0
GSM543907	GSE21869	Y. Asakura	20110726	evolved	Davis MM	200mg/L	aa	11days			r1	0	0	0	0
GSM543908	GSE21869	Y. Asakura	20110726	evolved	Davis MM	200mg/L	aa	11days			r2	0	0	0	0
GSM543909	GSE21869	Y. Asakura	20110726	evolved	Davis MM	200mg/L	aa	11days			r1	0	0	0	0
GSM543910	GSE21869	Y. Asakura	20110726	evolved	Davis MM	200mg/L	aa	11days			r2	0	0	0	0
GSM543911	GSE21869	Y. Asakura	20110726	evolved	Davis MM	200mg/L	aa	11days			r1	0	0	0	0
GSM543912	GSE21869	Y. Asakura	20110726	evolved	Davis MM	200mg/L	aa	11days			r2	0	0	0	0
GSM543913	GSE21869	Y. Asakura	20110726	evolved	Davis MM	200mg/L	aa	84days			r1	0	0	0	0
GSM543914	GSE21869	Y. Asakura	20110726	evolved	Davis MM	200mg/L	aa	84days			r2	0	0	0	0
GSM543915	GSE21869	Y. Asakura	20110726	evolved	Davis MM	200mg/L	aa	84days			r1	0	0	0	0
GSM543916	GSE21869	Y. Asakura	20110726	evolved	Davis MM	200mg/L	aa	84days			r2	0	0	0	0
GSM543917	GSE21869	Y. Asakura	20110726	evolved	Davis MM	200mg/L	aa	84days			r1	0	0	0	0
GSM543918	GSE21869	Y. Asakura	20110726	evolved	Davis MM	200mg/L	aa	84days			r2	0	0	0	0
GSM543919	GSE21869	Y. Asakura	20110726	evolved	Davis MM	200mg/L	aa	84days			r1	0	0	0	0
GSM543920	GSE21869	Y. Asakura	20110726	evolved	Davis MM	200mg/L	aa	84days			r2	0	0	0	0
GSM543921	GSE21869	Y. Asakura	20110726	evolved	Davis MM	200mg/L	aa	84days			r1	0	0	0	0
GSM543922	GSE21869	Y. Asakura	20110726	evolved	Davis MM	200mg/L	aa	172days			r2	0	0	0	0
GSM543923	GSE21869	Y. Asakura	20110726	evolved	Davis MM	200mg/L	aa	172days			r1	0	0	0	0
GSM543924	GSE21869	Y. Asakura	20110726	evolved	Davis MM	200mg/L	aa	172days			r2	0	0	0	0
GSM543925	GSE21869	Y. Asakura	20110726	evolved	Davis MM	200mg/L	aa	172days			r1	0	0	0	0
GSM543926	GSE21869	Y. Asakura	20110726	evolved	Davis MM	200mg/L	aa	172days			r2	0	0	0	0
GSM543927	GSE21869	Y. Asakura	20110726	evolved	Davis MM	200mg/L	aa	172days			r1	0	0	0	0
GSM543928	GSE21869	Y. Asakura	20110726	evolved	Davis MM	200mg/L	aa	172days			r2	0	0	0	0
GSM820823	GSE33147	S.S. Fong	20111022	MG1655	M9	2g/L	lactate	20days			r1	0	0	0	0
GSM820824	GSE33147	S.S. Fong	20111022	MG1655	M9	2g/L	lactate	20days			r2	0	0	0	0
GSM820825	GSE33147	S.S. Fong	20111022	MG1655	M9	2g/L	lactate	20days			r3	0	0	0	0
GSM820826	GSE33147	S.S. Fong	20111022	MG1655	M9	2g/L	lactate	60days			r1	0	0	0	0
GSM820827	GSE33147	S.S. Fong	20111022	MG1655	M9	2g/L	lactate	60days			r2	0	0	0	0
GSM820828	GSE33147	S.S. Fong	20111022	MG1655	M9	2g/L	lactate	60days			r3	0	0	0	0
GSM820829	GSE33147	S.S. Fong	20111022	MG1655	M9	2g/L	lactate	20days			r1	0	0	0	0
GSM820830	GSE33147	S.S. Fong	20111022	MG1655	M9	2g/L	lactate	20days			r2	0	0	0	0
GSM820831	GSE33147	S.S. Fong	20111022	MG1655	M9	2g/L	lactate	20days			r3	0	0	0	0
GSM820832	GSE33147	S.S. Fong	20111022	MG1655	M9	2g/L	lactate	60days			r1	0	0	0	0
GSM820833	GSE33147	S.S. Fong	20111022	MG1655	M9	2g/L	lactate	60days			r2	0	0	0	0
GSM820834	GSE33147	S.S. Fong	20111022	MG1655	M9	2g/L	lactate	60days			r3	0	0	0	0
GSM820835	GSE33147	S.S. Fong	20111022	MG1655	M9	2g/L	lactate	20days			r1	0	0	0	0
GSM820836	GSE33147	S.S. Fong	20111022	MG1655	M9	2g/L	lactate	20days			r2	0	0	0	0
GSM820837	GSE33147	S.S. Fong	20111022	MG1655	M9	2g/L	lactate	20days			r3	0	0	0	0
GSM820838	GSE33147	S.S. Fong	20111022	MG1655	M9	2g/L	lactate	60days			r1	0	0	0	0
GSM820839	GSE33147	S.S. Fong	20111022	MG1655	M9	2g/L	lactate	60days			r2	0	0	0	0
GSM820840	GSE33147	S.S. Fong	20111022	MG1655	M9	2g/L	lactate	60days			r3	0	0	0	0
GSM820841	GSE33147	S.S. Fong	20111022	MG1655	M9	2g/L	lactate	60days			r4	0	0	0	0
GSM820842	GSE33147	S.S. Fong	20111022	MG1655	M9	2g/L	lactate	20days			r1	0	0	0	0
GSM820843	GSE33147	S.S. Fong	20111022	MG1655	M9	2g/L	lactate	20days			r2	0	0	0	0
GSM820844	GSE33147	S.S. Fong	20111022	MG1655	M9	2g/L	lactate	20days			r3	0	0	0	0
GSM820845	GSE33147	S.S. Fong	20111022	MG1655	M9	2g/L	lactate	60days			r1	0	0	0	0
GSM820846	GSE33147	S.S. Fong	20111022	MG1655	M9	2g/L	lactate	60days			r2	0	0	0	0
GSM820847	GSE33147	S.S. Fong	20111022	MG1655	M9	2g/L	lactate	60days			r3	0	0	0	0
GSM820848	GSE33147	S.S. Fong	20111022	MG1655	M9	2g/L	lactate	20days			r1	0	0	0	0
GSM820849	GSE33147	S.S. Fong	20111022	MG1655	M9	2g/L	lactate	20days			r2	0	0	0	0
GSM820850	GSE33147	S.S. Fong	20111022	MG1655	M9	2g/L	lactate	20days			r3	0	0	0	0
GSM820851	GSE33147	S.S. Fong	20111022	MG1655	M9	2g/L	lactate	60days			r1	0	0	0	0
GSM820852	GSE33147	S.S. Fong	20111022	MG1655	M9	2g/L	lactate	60days			r2	0	0	0	0
GSM820853	GSE33147	S.S. Fong	20111022	MG1655	M9	2g/L	lactate	60days			r3	0	0	0	0
GSM820854	GSE33147	S.S. Fong	20111022	MG1655	M9	2g/L	lactate	20days			r1	0	0	0	0
GSM820855	GSE33147	S.S. Fong	20111022	MG1655	M9	2g/L	lactate	20days			r2	0	0	0	0
GSM820856	GSE33147	S.S. Fong	20111022	MG1655	M9	2g/L	lactate	20days			r3	0	0	0	0
GSM820857	GSE33147	S.S. Fong	20111022	MG1655	M9	2g/L	lactate	60days			r1	0	0	0	0
GSM820858	GSE33147	S.S. Fong	20111022	MG1655	M9	2g/L	lactate	60days			r2	0	0	0	0
GSM820859	GSE33147	S.S. Fong	20111022	MG1655	M9	2g/L	lactate	60days			r3	0	0	0	0
GSM820860	GSE33147	S.S. Fong	20111022	MG1655	M9	2g/L	lactate	20days			r1	0	0	0	0
GSM820861	GSE33147	S.S. Fong	20111022	MG1655	M9	2g/L	lactate	20days			r2	0	0	0	0
GSM820862	GSE33147	S.S. Fong	20111022	MG1655	M9	2g/L	lactate	20days			r3	0	0	0	0
GSM820863	GSE33147	S.S. Fong	20111022	MG1655	M9	2g/L	lactate	60days			r1	0	0	0	0
GSM820864	GSE33147	S.S. Fong	20111022	MG1655	M9	2g/L	lactate	60days			r2	0	0	0	0
GSM820865	GSE33147	S.S. Fong	20111022	MG1655	M9	2g/L	lactate	60days			r3	0	0	0	0
GSM820866	GSE33147	S.S. Fong	20111022	MG1655	M9	2g/L	lactate	WT			r1	0	0	0	0
GSM820867	GSE33147	S.S. Fong	20111022	MG1655	M9	2g/L	lactate	WT			r2	0	0	0	0
GSM820868	GSE33147	S.S. Fong	20111022	MG1655	M9	2g/L	lactate	WT			r3	0	0	0	0
GSM820869	GSE33147	S.S. Fong	20111022	MG1655	M9	2g/L	lactate	WT			r4	0	0	0	0
GSM820870	GSE33147	S.S. Fong	20111022	MG1655	M9	2g/L	lactate	WT			r5	0	0	0	0
GSM820871	GSE33147	S.S. Fong	20111022	MG1655	M9	2g/L	lactate	WT			r6	0	0	0	0
GSM820872	GSE33147	S.S. Fong	20111022	MG1655	M9	2g/L	glycerol	20days			r1	0	0	0	0
GSM820873	GSE33147	S.S. Fong	20111022	MG1655	M9	2g/L	glycerol	20days			r2	0	0	0	0
GSM820874	GSE33147	S.S. Fong	20111022	MG1655	M9	2g/L	glycerol	20days			r3	0	0	0	0
GSM820875	GSE33147	S.S. Fong	20111022	MG1655	M9	2g/L	glycerol	44days			r1	0	0	0	0
GSM820876	GSE33147	S.S. Fong	20111022	MG1655	M9	2g/L	glycerol	44days			r2	0	0	0	0
GSM820877	GSE33147	S.S. Fong	20111022	MG1655	M9	2g/L	glycerol	44days			r3	0	0	0	0
GSM820878	GSE33147	S.S. Fong	20111022	MG1655	M9	2g/L	glycerol	20days			r1	0	0	0	0
GSM820879	GSE33147	S.S. Fong	20111022	MG1655	M9	2g/L	glycerol	20days			r2	0	0	0	0
GSM820880	GSE33147	S.S. Fong	20111022	MG1655	M9	2g/L	glycerol	20days			r3	0	0	0	0
GSM820881	GSE33147	S.S. Fong	20111022	MG1655	M9	2g/L	glycerol	44days			r1	0	0	0	0
GSM820882	GSE33147	S.S. Fong	20111022	MG1655	M9	2g/L	glycerol	44days			r2	0	0	0	0
GSM820883	GSE33147	S.S. Fong	20111022	MG1655	M9	2g/L	glycerol	44days			r3	0	0	0	0
GSM820884	GSE33147	S.S. Fong	20111022	MG1655	M9	2g/L	glycerol	20days			r1	0	0	0	0
GSM820885	GSE33147	S.S. Fong	20111022	MG1655	M9	2g/L	glycerol	20days			r2	0	0	0	0
GSM820886	GSE33147	S.S. Fong	20111022	MG1655	M9	2g/L	glycerol	20days			r3	0	0	0	0
GSM820887	GSE33147	S.S. Fong	20111022	MG1655	M9	2g/L	glycerol	44days			r1	0	0	0	0
GSM820888	GSE33147	S.S. Fong	20111022	MG1655	M9	2g/L	glycerol	44days			r2	0	0	0	0
GSM820889	GSE33147	S.S. Fong	20111022	MG1655	M9	2g/L	glycerol	44days			r3	0	0	0	0
GSM820890	GSE33147	S.S. Fong	20111022	MG1655	M9	2g/L	glycerol	20days			r1	0	0	0	0
GSM820891	GSE33147	S.S. Fong	20111022	MG1655	M9	2g/L	glycerol	20days			r2	0	0	0	0
GSM820892	GSE33147	S.S. Fong	20111022	MG1655	M9	2g/L	glycerol	20days			r3	0	0	0	0
GSM820893	GSE33147	S.S. Fong	20111022	MG1655	M9	2g/L	glycerol	44days			r1	0	0	0	0
GSM820894	GSE33147	S.S. Fong	20111022	MG1655	M9	2g/L	glycerol	44days			r2	0	0	0	0
GSM820895	GSE33147	S.S. Fong	20111022	MG1655	M9	2g/L	glycerol	44days			r3	0	0	0	0
GSM820896	GSE33147	S.S. Fong	20111022	MG1655	M9	2g/L	glycerol	20days			r1	0	0	0	0
GSM820897	GSE33147	S.S. Fong	20111022	MG1655	M9	2g/L	glycerol	44days			r1	0	0	0	0
GSM820898	GSE33147	S.S. Fong	20111022	MG1655	M9	2g/L	glycerol	44days			r2	0	0	0	0
GSM820899	GSE33147	S.S. Fong	20111022	MG1655	M9	2g/L	glycerol	44days			r3	0	0	0	0
GSM820900	GSE33147	S.S. Fong	20111022	MG1655	M9	2g/L	glycerol	20days			r1	0	0	0	0
GSM820901	GSE33147	S.S. Fong	20111022	MG1655	M9	2g/L	glycerol	20days			r2	0	0	0	0
GSM820902	GSE33147	S.S. Fong	20111022	MG1655	M9	2g/L	glycerol	20days			r3	0	0	0	0
GSM820903	GSE33147	S.S. Fong	20111022	MG1655	M9	2g/L	glycerol	44days			r1	0	0	0	0
GSM820904	GSE33147	S.S. Fong	20111022	MG1655	M9	2g/L	glycerol	44days			r2	0	0	0	0
GSM820905	GSE33147	S.S. Fong	20111022	MG1655	M9	2g/L	glycerol	44days			r3	0	0	0	0
GSM820906	GSE33147	S.S. Fong	20111022	MG1655	M9	2g/L	glycerol	20days			r1	0	0	0	0
GSM820907	GSE33147	S.S. Fong	20111022	MG1655	M9	2g/L	glycerol	20days			r2	0	0	0	0
GSM820908	GSE33147	S.S. Fong	20111022	MG1655	M9	2g/L	glycerol	20days			r3	0	0	0	0
GSM820909	GSE33147	S.S. Fong	20111022	MG1655	M9	2g/L	glycerol	44days			r1	0	0	0	0
GSM820910	GSE33147	S.S. Fong	20111022	MG1655	M9	2g/L	glycerol	44days			r2	0	0	0	0
GSM820911	GSE33147	S.S. Fong	20111022	MG1655	M9	2g/L	glycerol	44days			r3	0	0	0	0
GSM820912	GSE33147	S.S. Fong	20111022	MG1655	M9	2g/L	glycerol	WT			r1	0	0	0	0
GSM820913	GSE33147	S.S. Fong	20111022	MG1655	M9	2g/L	glycerol	WT			r2	0	0	0	0
GSM820914	GSE33147	S.S. Fong	20111022	MG1655	M9	2g/L	glycerol	WT			r3	0	0	0	0
GSM820915	GSE33147	S.S. Fong	20111022	MG1655	M9	2g/L	glycerol	WT			r4	0	0	0	0
GSM820916	GSE33147	S.S. Fong	20111022	MG1655	M9	2g/L	glycerol	WT			r5	0	0	0	0
GSM820917	GSE33147	S.S. Fong	20111022	MG1655	M9	2g/L	glycerol	20days			r2	0	0	0	0
GSM820918	GSE33147	S.S. Fong	20111022	MG1655	M9	2g/L	glycerol	20days			r3	0	0	0	0
GSM564421	GSE22829	S.E. Cohen	20100714	AB1157	LB				WT		r1	0	0	0	1
GSM564422	GSE22829	S.E. Cohen	20100714	AB1157	LB				WT		r2	0	0	0	1
GSM564423	GSE22829	S.E. Cohen	20100714	AB1157	LB				WT		r3	0	0	0	1
GSM564424	GSE22829	S.E. Cohen	20100714	AB1157	LB				nusA	D	r1	1	0	1	0
GSM564425	GSE22829	S.E. Cohen	20100714	AB1157	LB				nusA	D	r2	1	0	1	0
GSM564426	GSE22829	S.E. Cohen	20100714	AB1157	LB				nusA	D	r3	1	0	1	0
													171	423	156

## Sheet: add-arrays GEO (Aff-Ecoli2)
												ENV=-1; GEN (and ENV)=1	pH not considered	Evolution and biofilms not were considered	MG1655, LB/M9, 2g/L glu
CEL file name	GEO accession	Author	Date	Strain	Medium	Treatment		Time (min)	Genetic perturbations		Replicate	Prediction EBA	ENV predictions	GEN predictions	WT condition
GSM85143	GSE3665	H. Alper	20070923	DH5alpha	LB/M9	0g/L 5g/L 1mM	EtOH D-glucose thiamine	exponential			r1	-1	1	0	0
GSM85144	GSE3665	H. Alper	20070923	DH5alpha	LB/M9	0g/L 5g/L 1mM	EtOH D-glucose thiamine	exponential			r2	-1	1	0	0
GSM85145	GSE3665	H. Alper	20070923	DH5alpha	LB/M9	0g/L 5g/L 1mM	EtOH D-glucose thiamine	exponential			r3	-1	1	0	0
GSM85146	GSE3665	H. Alper	20070923	DH5alpha	LB/M9	0g/L 5g/L 1mM	EtOH D-glucose thiamine	exponential			r1	-1	1	0	0
GSM85147	GSE3665	H. Alper	20070923	DH5alpha	LB/M9	0g/L 5g/L 1mM	EtOH D-glucose thiamine	exponential			r2	-1	1	0	0
GSM85148	GSE3665	H. Alper	20070923	DH5alpha	LB/M9	0g/L 5g/L 1mM	EtOH D-glucose thiamine	exponential			r3	-1	1	0	0
GSM85149	GSE3665	H. Alper	20070923	DH5alpha	LB/M9	0g/L 5g/L 1mM	EtOH D-glucose thiamine	exponential			r1	-1	1	0	0
GSM85150	GSE3665	H. Alper	20070923	DH5alpha	LB/M9	0g/L 5g/L 1mM	EtOH D-glucose thiamine	exponential			r2	-1	1	0	0
GSM85151	GSE3665	H. Alper	20070923	DH5alpha	LB/M9	0g/L 5g/L 1mM	EtOH D-glucose thiamine	exponential			r3	-1	1	0	0
GSM85152	GSE3665	H. Alper	20070923	DH5alpha	LB/M9	0g/L 5g/L 1mM	EtOH D-glucose thiamine	exponential			r1	-1	1	0	0
GSM85153	GSE3665	H. Alper	20070923	DH5alpha	LB/M9	0g/L 5g/L 1mM	EtOH D-glucose thiamine	exponential			r2	-1	1	0	0
GSM85154	GSE3665	H. Alper	20070923	DH5alpha	LB/M9	20g/L 5g/L 1mM	EtOH D-glucose thiamine	exponential			r1	-1	1	0	0
GSM85155	GSE3665	H. Alper	20070923	DH5alpha	LB/M9	20g/L 5g/L 1mM	EtOH D-glucose thiamine	exponential			r2	-1	1	0	0
GSM85156	GSE3665	H. Alper	20070923	DH5alpha	LB/M9	20g/L 5g/L 1mM	EtOH D-glucose thiamine	exponential			r3	-1	1	0	0
GSM85157	GSE3665	H. Alper	20070923	DH5alpha	LB/M9	40g/L 5g/L 1mM	EtOH D-glucose thiamine	exponential			r1	-1	1	0	0
GSM85158	GSE3665	H. Alper	20070923	DH5alpha	LB/M9	40g/L 5g/L 1mM	EtOH D-glucose thiamine	exponential			r2	-1	1	0	0
GSM85159	GSE3665	H. Alper	20070923	DH5alpha	LB/M9	40g/L 5g/L 1mM	EtOH D-glucose thiamine	exponential			r3	-1	1	0	0
GSM85160	GSE3665	H. Alper	20070923	DH5alpha	LB/M9	20g/L 5g/L 1mM	EtOH D-glucose thiamine	exponential			r1	-1	1	0	0
GSM85161	GSE3665	H. Alper	20070923	DH5alpha	LB/M9	20g/L 5g/L 1mM	EtOH D-glucose thiamine	exponential			r2	-1	1	0	0
GSM85162	GSE3665	H. Alper	20070923	DH5alpha	LB/M9	20g/L 5g/L 1mM	EtOH D-glucose thiamine	exponential			r3	-1	1	0	0
GSM106504	GSE4724	M. Caldara	20061101	P4X	M9	5g/L 100ug/mL	glucose L-methionine	mid-exponential phase			r1	-1	1	0	0
GSM106751	GSE4724	M. Caldara	20061101	P4X	M9	5g/L 100ug/mL	glucose L-methionine	mid-exponential phase			r1	-1	1	0	0
GSM106752	GSE4724	M. Caldara	20061101	P4X	M9	5g/L 100ug/mL	glucose L-methionine	mid-exponential phase			r1	-1	1	0	0
GSM106753	GSE4724	M. Caldara	20061101	P4X	M9	5g/L 100ug/mL 100ug/mL	glucose L-methionine arginine	mid-exponential phase			r2	-1	1	0	0
GSM106755	GSE4724	M. Caldara	20061101	P4X	M9	5g/L 100ug/mL 100ug/mL	glucose L-methionine arginine	mid-exponential phase			r2	-1	1	0	0
GSM106756	GSE4724	M. Caldara	20061101	P4X	M9	5g/L 100ug/mL 100ug/mL	glucose L-methionine arginine	mid-exponential phase			r2	-1	1	0	0
GSM106757	GSE4724	M. Caldara	20061101	P4XB2	M9	5g/L 100ug/mL 100ug/mL	glucose L-methionine arginine	mid-exponential phase			r3	-1	1	0	0
GSM106758	GSE4724	M. Caldara	20061101	P4XB2	M9	5g/L 100ug/mL 100ug/mL	glucose L-methionine arginine	mid-exponential phase			r3	-1	1	0	0
GSM106759	GSE4724	M. Caldara	20061101	P4XB2	M9	5g/L 100ug/mL 100ug/mL	glucose L-methionine arginine	mid-exponential phase			r3	-1	1	0	0
GSM129073	GSE5552	T. Bansal	20070709	O157:H7	LB	0.2% 0.1%	biofilm glucose DMF	420			r1	0	0	0	0
GSM129074	GSE5552	T. Bansal	20070709	O157:H7	LB	0.2% 50uM	biofilm glucose epinephrine	420			r2	0	0	0	0
GSM129075	GSE5552	T. Bansal	20070709	O157:H7	LB	0.2% 50uM	biofilm glucose norepinephrine	420			r3	0	0	0	0
GSM129076	GSE5552	T. Bansal	20070709	O157:H7	LB	0.2% 500uM	biofilm glucose indole	420			r4	0	0	0	0
GSM143158	GSE6195	J. Lee	20070426	EHEC	LB	0.001	biofilm DMF	420			r1	0	0	0	0
GSM143159	GSE6195	J. Lee	20070426	EHEC	LB	0.001	biofilm DMF	420			r2	0	0	0	0
GSM143160	GSE6195	J. Lee	20070426	EHEC	LB	0.1% 1000uM	biofilm DMF hydroxyindole	420			r3	0	0	0	0
GSM143161	GSE6195	J. Lee	20070426	EHEC	LB	0.1% 250uM	biofilm DMF isatin	420			r4	0	0	0	0
GSM161201	GSE6992	J. Blanchard	20070210	M1655	EZ Rich Defined Medium	1g/L	glucose	0	soxR	D	r1	1	0	1	0
GSM161202	GSE6992	J. Blanchard	20070210	M1655	EZ Rich Defined Medium	1g/L	glucose	2	soxR	D	r1	1	0	1	0
GSM161203	GSE6992	J. Blanchard	20070210	M1655	EZ Rich Defined Medium	1g/L	glucose	4	soxR	D	r1	1	0	1	0
GSM161204	GSE6992	J. Blanchard	20070210	M1655	EZ Rich Defined Medium	1g/L	glucose	6	soxR	D	r1	1	0	1	0
GSM161205	GSE6992	J. Blanchard	20070210	M1655	EZ Rich Defined Medium	1g/L	glucose	8	soxR	D	r1	1	0	1	0
GSM161206	GSE6992	J. Blanchard	20070210	M1655	EZ Rich Defined Medium	1g/L	glucose	10	soxR	D	r1	1	0	1	0
GSM161207	GSE6992	J. Blanchard	20070210	M1655	EZ Rich Defined Medium	1g/L	glucose	0	WT		r1	-1	1	0	0
GSM161208	GSE6992	J. Blanchard	20070210	M1655	EZ Rich Defined Medium	1g/L	glucose	2	WT		r1	-1	1	0	0
GSM161209	GSE6992	J. Blanchard	20070210	M1655	EZ Rich Defined Medium	1g/L	glucose	4	WT		r1	-1	1	0	0
GSM161210	GSE6992	J. Blanchard	20070210	M1655	EZ Rich Defined Medium	1g/L	glucose	6	WT		r1	-1	1	0	0
GSM161211	GSE6992	J. Blanchard	20070210	M1655	EZ Rich Defined Medium	1g/L	glucose	8	WT		r1	-1	1	0	0
GSM161212	GSE6992	J. Blanchard	20070210	M1655	EZ Rich Defined Medium	1g/L	glucose	10	WT		r1	-1	1	0	0
GSM161213	GSE6992	J. Blanchard	20070210	M1655	EZ Rich Defined Medium	1g/L	glucose	0	WT		r2	-1	1	0	0
GSM161214	GSE6992	J. Blanchard	20070210	M1655	EZ Rich Defined Medium	1g/L	glucose	2	WT		r2	-1	1	0	0
GSM161215	GSE6992	J. Blanchard	20070210	M1655	EZ Rich Defined Medium	1g/L	glucose	4	WT		r2	-1	1	0	0
GSM161216	GSE6992	J. Blanchard	20070210	M1655	EZ Rich Defined Medium	1g/L	glucose	6	WT		r2	-1	1	0	0
GSM161217	GSE6992	J. Blanchard	20070210	M1655	EZ Rich Defined Medium	1g/L	glucose	8	WT		r2	-1	1	0	0
GSM161218	GSE6992	J. Blanchard	20070210	M1655	EZ Rich Defined Medium	1g/L	glucose	10	WT		r2	-1	1	0	0
GSM174666	GSE7243	Y. Li	20070501	W3110	M9	4g/L 9g/L	glucose saline	exponential	WT		r1	-1	1	0	0
GSM174667	GSE7243	Y. Li	20070501	W3110	M9	4g/L 9g/L	glucose saline	exponential	WT		r2	-1	1	0	0
GSM174668	GSE7243	Y. Li	20070501	W3110	M9	4g/L 9g/L	glucose saline	exponential	WT		r3	-1	1	0	0
GSM174669	GSE7243	Y. Li	20070501	W3110	M9	4g/L 9g/L	glucose saline	exponential	PhoU	D	r1	1	0	1	0
GSM174670	GSE7243	Y. Li	20070501	W3110	M9	4g/L 9g/L	glucose saline	exponential	PhoU	D	r2	1	0	1	0
GSM174671	GSE7243	Y. Li	20070501	W3110	M9	4g/L 9g/L	glucose saline	exponential	PhoU	D	r3	1	0	1	0
GSM180102	GSE7439	M. Kendall	20070920	VS94	DMEM			exponential			r1	0	0	0	0
GSM180104	GSE7439	M. Kendall	20070920	86-24	DMEM			exponential			r2	0	0	0	0
GSM180106	GSE7439	M. Kendall	20070920	VS94	DMEM	100uM	DPD	exponential			r3	0	0	0	0
GSM180110	GSE7439	M. Kendall	20070920	VS94	DMEM	50uM	epinephrine	exponential			r4	0	0	0	0
GSM180112	GSE7439	M. Kendall	20070920	VS94	DMEM	30uM	AI-3	exponential			r5	0	0	0	0
GSM175728	GSE7656	T. Gunasekera	20090101	NCM3722	K medium	2.7g/L	glucose	mid-log phase	WT		r1	-1	1	0	0
GSM175737	GSE7656	T. Gunasekera	20090101	NCM3722	K medium	2.7g/L	glucose	mid-log phase	WT		r2	-1	1	0	0
GSM183470	GSE7656	T. Gunasekera	20090101	NCM3722	K medium	2.7g/L	glucose	mid-log phase	WT		r3	-1	1	0	0
GSM183471	GSE7656	T. Gunasekera	20090101	NCM3722	K medium	2.7g/L	glucose	mid-log phase	WT		r4	-1	1	0	0
GSM183472	GSE7656	T. Gunasekera	20090101	NCM3722	K medium	2.7g/L	glucose	mid-log phase	WT		r5	-1	1	0	0
GSM183473	GSE7656	T. Gunasekera	20090101	NCM3722	K medium	2.7g/L	glucose	mid-log phase	WT		r6	-1	1	0	0
GSM183488	GSE7656	T. Gunasekera	20090101	NCM3722	K medium	2.7g/L	glucose	mid-log phase	WT		r1	-1	1	0	0
GSM183489	GSE7656	T. Gunasekera	20090101	NCM3722	K medium	2.7g/L	glucose	mid-log phase	WT		r2	-1	1	0	0
GSM183490	GSE7656	T. Gunasekera	20090101	NCM3722	K medium	2.7g/L	glucose	mid-log phase	WT		r3	-1	1	0	0
GSM183491	GSE7656	T. Gunasekera	20090101	NCM3722	K medium	2.7g/L	glucose	mid-log phase	WT		r4	-1	1	0	0
GSM183492	GSE7656	T. Gunasekera	20090101	NCM3722	K medium	2.7g/L	glucose	mid-log phase	WT		r5	-1	1	0	0
GSM183493	GSE7656	T. Gunasekera	20090101	NCM3722	K medium	2.7g/L	glucose	mid-log phase	WT		r6	-1	1	0	0
GSM183494	GSE7656	T. Gunasekera	20090101	NCM3722	K medium	2.7g/L	glucose	mid-log phase	WT		r1	-1	1	0	0
GSM183495	GSE7656	T. Gunasekera	20090101	NCM3722	K medium	2.7g/L	glucose	mid-log phase	WT		r2	-1	1	0	0
GSM183496	GSE7656	T. Gunasekera	20090101	NCM3722	K medium	2.7g/L	glucose	mid-log phase	WT		r3	-1	1	0	0
GSM183497	GSE7656	T. Gunasekera	20090101	NCM3722	K medium	2.7g/L	glucose	mid-log phase	WT		r4	-1	1	0	0
GSM183498	GSE7656	T. Gunasekera	20090101	NCM3722	K medium	2.7g/L	glucose	mid-log phase	WT		r5	-1	1	0	0
GSM183499	GSE7656	T. Gunasekera	20090101	NCM3722	K medium	2.7g/L	glucose	mid-log phase	WT		r6	-1	1	0	0
GSM215705	GSE8706	X. Zhang	20080222	BW25113	LB		biofilm	900	WT		r1	0	0	0	0
GSM215706	GSE8706	X. Zhang	20080222	BW25113	LB		biofilm	900	yncC	D	r1	0	0	0	0
GSM252012	GSE8706	X. Zhang	20080222	MG1655	LB		plate	900	WT		r2	-1	1	0	0
GSM252013	GSE8706	X. Zhang	20080222	MG1655	LB		plate	900	yncC	D	r2	1	0	1	0
GSM247664	GSE9923	X. Zhang	20080605	BW25113	LB		temperature	exponential	WT		r1	0	0	0	0
GSM247665	GSE9923	X. Zhang	20080605	BW25113	LB		temperature	exponential	sdiA	D	r1	0	0	0	0
GSM247666	GSE9923	X. Zhang	20080605	BW25113	LB		temperature	180	luxS	D	r1	0	0	0	0
GSM247667	GSE9923	X. Zhang	20080605	BW25113	LB	100uM	temperature AI2	180	luxS	D	r2	0	0	0	0
GSM247668	GSE9923	X. Zhang	20080605	BW25113	LB	100uM	temperature AI2	180	luxS	D	r3	0	0	0	0
GSM247669	GSE9923	X. Zhang	20080605	BW25113	LB		temperature	180	luxS	D	r4	0	0	0	0
GSM247858	GSE9923	X. Zhang	20080605	BW25113	LB		temperature biofilm DMF	420	tnaA	D	r1	0	0	0	0
GSM247861	GSE9923	X. Zhang	20080605	BW25113	LB		temperature biofilm DMF	420	tnaA	D	r2	0	0	0	0
GSM247863	GSE9923	X. Zhang	20080605	BW25113	LB	100uM	temperature biofilm indole	420	tnaA	D	r3	0	0	0	0
GSM247867	GSE9923	X. Zhang	20080605	BW25113	LB	100uM	temperature biofilm indole	420	tnaA	D	r4	0	0	0	0
GSM247868	GSE9923	X. Zhang	20080605	BW25113	LB		temperature	420	WT		r2	0	0	0	0
GSM247869	GSE9923	X. Zhang	20080605	BW25113	LB		temperature biofilm	420	WT		r3	0	0	0	0
GSM264625	GSE9923	X. Zhang	20080605	BW25113	LB	1mM	temperature indole biofilm	420	sdiA	D	r2	0	0	0	0
GSM264626	GSE9923	X. Zhang	20080605	BW25113	LB		temperature DMF biofilm	420	sdiA	D	r3	0	0	0	0
GSM255759	GSE10116	R. Garcia-Contreras	20080617	BW25113	LB	2 mM	IPTG biofilm	exponential			r1	0	0	0	0
GSM255761	GSE10116	R. Garcia-Contreras	20080617	BW25113	LB	2 mM	IPTG biofilm	exponential			r2	0	0	0	0
GSM256868	GSE10160	M. Laubacher	20080615	MG1655	LB			5			r1	0	0	0	1
GSM256869	GSE10160	M. Laubacher	20080615	MG1655	LB			5			r2	0	0	0	1
GSM256870	GSE10160	M. Laubacher	20080615	MG1655	LB			5			r3	0	0	0	1
GSM256871	GSE10160	M. Laubacher	20080615	MG1655	LB			5			r1	0	0	0	1
GSM256872	GSE10160	M. Laubacher	20080615	MG1655	LB			5			r2	0	0	0	1
GSM256873	GSE10160	M. Laubacher	20080615	MG1655	LB			20			r1	0	0	0	1
GSM256874	GSE10160	M. Laubacher	20080615	MG1655	LB			20			r2	0	0	0	1
GSM256875	GSE10160	M. Laubacher	20080615	MG1655	LB			20			r3	0	0	0	1
GSM256876	GSE10160	M. Laubacher	20080615	MG1655	LB			40			r1	0	0	0	1
GSM256877	GSE10160	M. Laubacher	20080615	MG1655	LB			40			r2	0	0	0	1
GSM256878	GSE10160	M. Laubacher	20080615	MG1655	LB			40			r3	0	0	0	1
GSM256879	GSE10160	M. Laubacher	20080615	MG1655	LB			40			r4	0	0	0	1
GSM256880	GSE10160	M. Laubacher	20080615	MG1655	LB	10ug/mL	cefsulodin	5			r1	0	0	0	0
GSM256881	GSE10160	M. Laubacher	20080615	MG1655	LB	10ug/mL	cefsulodin	5			r2	0	0	0	0
GSM256882	GSE10160	M. Laubacher	20080615	MG1655	LB	10ug/mL	cefsulodin	5			r1	0	0	0	0
GSM256883	GSE10160	M. Laubacher	20080615	MG1655	LB	10ug/mL	cefsulodin	5			r2	0	0	0	0
GSM256884	GSE10160	M. Laubacher	20080615	MG1655	LB	10ug/mL	cefsulodin	20			r1	0	0	0	0
GSM256885	GSE10160	M. Laubacher	20080615	MG1655	LB	10ug/mL	cefsulodin	20			r2	0	0	0	0
GSM256886	GSE10160	M. Laubacher	20080615	MG1655	LB	10ug/mL	cefsulodin	40			r1	0	0	0	0
GSM256887	GSE10160	M. Laubacher	20080615	MG1655	LB	10ug/mL	cefsulodin	40			r2	0	0	0	0
GSM256888	GSE10160	M. Laubacher	20080615	MG1655	LB	10ug/mL	cefsulodin	40			r3	0	0	0	0
GSM256889	GSE10160	M. Laubacher	20080615	MG1655	LB	0.03ug/mL	mecillinam	5			r1	0	0	0	0
GSM256890	GSE10160	M. Laubacher	20080615	MG1655	LB	0.03ug/mL	mecillinam	5			r2	0	0	0	0
GSM256891	GSE10160	M. Laubacher	20080615	MG1655	LB	0.03ug/mL	mecillinam	5			r1	0	0	0	0
GSM256892	GSE10160	M. Laubacher	20080615	MG1655	LB	0.03ug/mL	mecillinam	5			r2	0	0	0	0
GSM256893	GSE10160	M. Laubacher	20080615	MG1655	LB	0.03ug/mL	mecillinam	20			r1	0	0	0	0
GSM256894	GSE10160	M. Laubacher	20080615	MG1655	LB	0.03ug/mL	mecillinam	20			r2	0	0	0	0
GSM256895	GSE10160	M. Laubacher	20080615	MG1655	LB	0.03ug/mL	mecillinam	40			r1	0	0	0	0
GSM256896	GSE10160	M. Laubacher	20080615	MG1655	LB	0.03ug/mL	mecillinam	40			r2	0	0	0	0
GSM256897	GSE10160	M. Laubacher	20080615	MG1655	LB	0.03ug/mL	mecillinam	40			r3	0	0	0	0
GSM256898	GSE10160	M. Laubacher	20080615	MG1655	LB	10ug/mL 0.03ug/mL	cefsulodin mecillinam	5			r1	0	0	0	0
GSM256899	GSE10160	M. Laubacher	20080615	MG1655	LB	10ug/mL 0.03ug/mL	cefsulodin mecillinam	5			r2	0	0	0	0
GSM256900	GSE10160	M. Laubacher	20080615	MG1655	LB	10ug/mL 0.03ug/mL	cefsulodin mecillinam	5			r3	0	0	0	0
GSM256901	GSE10160	M. Laubacher	20080615	MG1655	LB	10ug/mL 0.03ug/mL	cefsulodin mecillinam	5			r1	0	0	0	0
GSM256902	GSE10160	M. Laubacher	20080615	MG1655	LB	10ug/mL 0.03ug/mL	cefsulodin mecillinam	5			r2	0	0	0	0
GSM256903	GSE10160	M. Laubacher	20080615	MG1655	LB	10ug/mL 0.03ug/mL	cefsulodin mecillinam	5			r3	0	0	0	0
GSM256904	GSE10160	M. Laubacher	20080615	MG1655	LB	10ug/mL 0.03ug/mL	cefsulodin mecillinam	20			r1	0	0	0	0
GSM256905	GSE10160	M. Laubacher	20080615	MG1655	LB	10ug/mL 0.03ug/mL	cefsulodin mecillinam	20			r2	0	0	0	0
GSM256906	GSE10160	M. Laubacher	20080615	MG1655	LB	10ug/mL 0.03ug/mL	cefsulodin mecillinam	20			r3	0	0	0	0
GSM256907	GSE10160	M. Laubacher	20080615	MG1655	LB	10ug/mL 0.03ug/mL	cefsulodin mecillinam	40			r1	0	0	0	0
GSM256908	GSE10160	M. Laubacher	20080615	MG1655	LB	10ug/mL 0.03ug/mL	cefsulodin mecillinam	40			r2	0	0	0	0
GSM256909	GSE10160	M. Laubacher	20080615	MG1655	LB	10ug/mL 0.03ug/mL	cefsulodin mecillinam	40			r3	0	0	0	0
GSM256910	GSE10160	M. Laubacher	20080615	MG1655	LB	10ug/mL 0.03ug/mL	cefsulodin mecillinam	40			r4	0	0	0	0
GSM256911	GSE10160	M. Laubacher	20080615	MG1655	LB	60ug/mL	cefsulodin	5			r3	0	0	0	0
GSM256912	GSE10160	M. Laubacher	20080615	MG1655	LB	60ug/mL	cefsulodin	10			r1	0	0	0	0
GSM256913	GSE10160	M. Laubacher	20080615	MG1655	LB	60ug/mL	cefsulodin	10			r2	0	0	0	0
GSM256914	GSE10160	M. Laubacher	20080615	MG1655	LB	60ug/mL	cefsulodin	10			r3	0	0	0	0
GSM256915	GSE10160	M. Laubacher	20080615	MG1655	LB	60ug/mL	cefsulodin	60			r1	0	0	0	0
GSM256916	GSE10160	M. Laubacher	20080615	MG1655	LB	60ug/mL	cefsulodin	60			r2	0	0	0	0
GSM256917	GSE10160	M. Laubacher	20080615	MG1655	LB	60ug/mL	cefsulodin	60			r3	0	0	0	0
GSM256918	GSE10160	M. Laubacher	20080615	MG1655	LB	60ug/mL	cefsulodin	40			r4	0	0	0	0
GSM256919	GSE10160	M. Laubacher	20080615	MG1655	LB	60ug/mL	cefsulodin	5			r1	0	0	0	0
GSM256920	GSE10160	M. Laubacher	20080615	MG1655	LB	60ug/mL	cefsulodin	5			r2	0	0	0	0
GSM256921	GSE10160	M. Laubacher	20080615	MG1655	LB	60ug/mL	cefsulodin	20			r1	0	0	0	0
GSM256922	GSE10160	M. Laubacher	20080615	MG1655	LB	60ug/mL	cefsulodin	10			r1	0	0	0	0
GSM256923	GSE10160	M. Laubacher	20080615	MG1655	LB	60ug/mL	cefsulodin	10			r2	0	0	0	0
GSM256924	GSE10160	M. Laubacher	20080615	MG1655	LB	60ug/mL	cefsulodin	10			r3	0	0	0	0
GSM256925	GSE10160	M. Laubacher	20080615	MG1655	LB	0.3ug/mL	mecillinam	60			r1	0	0	0	0
GSM256926	GSE10160	M. Laubacher	20080615	MG1655	LB	0.3ug/mL	mecillinam	60			r2	0	0	0	0
GSM256927	GSE10160	M. Laubacher	20080615	MG1655	LB	0.3ug/mL	mecillinam	60			r3	0	0	0	0
GSM256928	GSE10160	M. Laubacher	20080615	MG1655	LB	10ug/mL 0.03ug/mL	cefsulodin mecillinam	40			r4	0	0	0	0
GSM261482	GSE10345	C. Cardinale	20080516	MG1655	MOPS	4g/L 0.5%	glucose casamino acids	exponential	WT		r1	-1	1	0	0
GSM261483	GSE10345	C. Cardinale	20080516	MG1655	MOPS	4g/L 0.5%	glucose casamino acids	exponential	WT		r2	-1	1	0	0
GSM261484	GSE10345	C. Cardinale	20080516	MG1655	MOPS	4g/L 0.5% 10mcg/mL	glucose casamino acids bicyclomycin	20	WT		r1	-1	1	0	0
GSM261485	GSE10345	C. Cardinale	20080516	MG1655	MOPS	4g/L 0.5% 10mcg/mL	glucose casamino acids bicyclomycin	20	WT		r2	-1	1	0	0
GSM261486	GSE10345	C. Cardinale	20080516	MG1655	MOPS	4g/L 0.5% 25mcg/mL	glucose casamino acids bicyclomycin	20	WT		r1	-1	1	0	0
GSM261487	GSE10345	C. Cardinale	20080516	MG1655	MOPS	4g/L 0.5% 25mcg/mL	glucose casamino acids bicyclomycin	20	WT		r2	-1	1	0	0
GSM261488	GSE10345	C. Cardinale	20080516	MG1655	MOPS	4g/L 0.5% 100mcg/mL	glucose casamino acids bicyclomycin	20	WT		r1	-1	1	0	0
GSM261489	GSE10345	C. Cardinale	20080516	MG1655	MOPS	4g/L 0.5% 100mcg/mL	glucose casamino acids bicyclomycin	20	WT		r2	-1	1	0	0
GSM261490	GSE10345	C. Cardinale	20080516	O157H7	MOPS	4g/L 0.5%	glucose casamino acids	exponential	WT		r1	-1	1	0	0
GSM261491	GSE10345	C. Cardinale	20080516	O157H7	MOPS	4g/L 0.5%	glucose casamino acids	exponential	WT		r2	-1	1	0	0
GSM261492	GSE10345	C. Cardinale	20080516	O157H7	MOPS	4g/L 0.5% 100mcg/mL	glucose casamino acids bicyclomycin	20	WT		r1	-1	1	0	0
GSM261493	GSE10345	C. Cardinale	20080516	O157H7	MOPS	4g/L 0.5% 100mcg/mL	glucose casamino acids bicyclomycin	20	WT		r2	-1	1	0	0
GSM261494	GSE10345	C. Cardinale	20080516	MDS42	MOPS	4g/L 0.5%	glucose casamino acids	exponential	WT		r1	-1	1	0	0
GSM261495	GSE10345	C. Cardinale	20080516	MDS42	MOPS	4g/L 0.5%	glucose casamino acids	exponential	WT		r2	-1	1	0	0
GSM261496	GSE10345	C. Cardinale	20080516	MDS42	MOPS	4g/L 0.5% 100mcg/mL	glucose casamino acids bicyclomycin	20	WT		r1	-1	1	0	0
GSM261497	GSE10345	C. Cardinale	20080516	MDS42	MOPS	4g/L 0.5% 100mcg/mL	glucose casamino acids bicyclomycin	20	WT		r2	-1	1	0	0
GSM261498	GSE10345	C. Cardinale	20080516	MDS42	MOPS	4g/L 0.5%	glucose casamino acids		nusA	D	r1	1	0	1	0
GSM261499	GSE10345	C. Cardinale	20080516	MDS42	MOPS	4g/L 0.5%	glucose casamino acids		nusA	D	r2	1	0	1	0
GSM261500	GSE10345	C. Cardinale	20080516	MDS42	MOPS	4g/L 0.5%	glucose casamino acids		nusG	D	r1	1	0	1	0
GSM261501	GSE10345	C. Cardinale	20080516	MDS42	MOPS	4g/L 0.5%	glucose casamino acids		nusG	D	r2	1	0	1	0
GSM272059	GSE11303	T. Gunasekera	20081231	BW25113	M9	10mM	glycerol	mid log phase			r1	-1	1	0	0
GSM272060	GSE11303	T. Gunasekera	20081231	BW25113	M9	10mM	glycerol	mid log phase			r2	-1	1	0	0
GSM272063	GSE11303	T. Gunasekera	20081231	BW25113	M9	10mM	glycerol	mid log phase			r3	-1	1	0	0
GSM272064	GSE11303	T. Gunasekera	20081231	BW25113	M9	10mM 10uM	glycerol TPEN	30			r1	-1	1	0	0
GSM272065	GSE11303	T. Gunasekera	20081231	BW25113	M9	10mM 10uM	glycerol TPEN	30			r2	-1	1	0	0
GSM272066	GSE11303	T. Gunasekera	20081231	BW25113	M9	10mM 10uM	glycerol TPEN	30			r3	-1	1	0	0
GSM298124	GSE11779	J. Lee	20090128	BW25113	LB	1mM 30uM	IPTG Cm biofilm	720	WT		r1	0	0	0	0
GSM298125	GSE11779	J. Lee	20090128	BW25113	LB	1mM 30uM	IPTG Cm biofilm	720	sdiA	U	r2	0	0	0	0
GSM341044	GSE11779	J. Lee	20090128	BW25113	LB	1mM 30uM	IPTG Cm biofilm	720	sdiA	D	r3	0	0	0	0
GSM301485	GSE11932	T. Wood	20090128	MG1655	LB		biofilm	900			r1	0	0	0	0
GSM301486	GSE11932	T. Wood	20090128	LVM100	LB		biofilm	900			r2	0	0	0	0
GSM303526	GSE12006	J. Soini	20080708	W3110	LB	10g/L	glucose	15			r1	-1	1	0	0
GSM303527	GSE12006	J. Soini	20080708	W3110	LB	10g/L	glucose	15			r2	-1	1	0	0
GSM303528	GSE12006	J. Soini	20080708	W3110	LB	10g/L	glucose	45			r3	-1	1	0	0
GSM303529	GSE12006	J. Soini	20080708	W3110	LB	10g/L	glucose	75			r4	-1	1	0	0
GSM306856	GSE12190	S. Shabala	20080725	Frag1	M9	10g/L	glucose	exponential			r1	-1	1	0	0
GSM306857	GSE12190	S. Shabala	20080725	Frag1	M9	10g/L	glucose	exponential			r2	-1	1	0	0
GSM306858	GSE12190	S. Shabala	20080725	Frag1	M9	10g/L 1.25M	glucose sucrose	exponential			r1	-1	1	0	0
GSM306859	GSE12190	S. Shabala	20080725	Frag1	M9	10g/L 1.25M	glucose sucrose	exponential			r2	-1	1	0	0
GSM306860	GSE12190	S. Shabala	20080725	Frag1	M9	10g/L 1.25M	glucose NaCl	exponential			r1	-1	1	0	0
GSM306861	GSE12190	S. Shabala	20080725	Frag1	M9	10g/L 1.25M	glucose NaCl	exponential			r2	-1	1	0	0
GSM318714	GSE12701	W. Thomas	20090128	BW25113	LB		biofilm	480	WT		r1	0	0	0	0
GSM318715	GSE12701	W. Thomas	20090128	BW25113	LB		biofilm	480	yjgK	D	r2	0	0	0	0
GSM319951	GSE12750	C. Attila	20090102	BW25113	LB		biofilm DMF	420			r1	0	0	0	0
GSM319952	GSE12750	C. Attila	20090102	BW25113	LB	10uM	biofilm 5-fluorouracil	420			r1	0	0	0	0
GSM356794	GSE12750	C. Attila	20090102	BW25113	LB		biofilm DMF	420			r2	0	0	0	0
GSM356795	GSE12750	C. Attila	20090102	BW25113	LB	10uM	biofilm 5-fluorouracil	420			r2	0	0	0	0
GSM322121	GSE12831	N. Reading	20100405	86-24	DMEM			exponential	qseE	D	r1	1	0	1	0
GSM322122	GSE12831	N. Reading	20100405	86-24	DMEM			exponential	qseF	D	r2	1	0	1	0
GSM322123	GSE12831	N. Reading	20100405	86-24	DMEM			exponential	qseG	D	r3	1	0	1	0
GSM322124	GSE13562	D. Hughes	20100409	86-24	DMEM			exponential	WT		r1	0	0	0	0
GSM341492	GSE13562	D. Hughes	20100409	86-24	DMEM			exponential	WT		r2	0	0	0	0
GSM341493	GSE13562	D. Hughes	20100409	86-24	DMEM			exponential	sidA	D	r3	1	0	1	0
GSM341494	GSE13562	D. Hughes	20100409	86-24	DMEM			exponential	sidA	D	r4	1	0	1	0
GSM341911	GSE13589	A. Ito	20090401	MG1655	MOPS	2g/L	glucose biofilm	exponential			r1	0	0	0	0
GSM341912	GSE13589	A. Ito	20090401	MG1655	MOPS	2g/L	glucose biofilm	exponential			r2	0	0	0	0
GSM341913	GSE13589	A. Ito	20090401	MG1655	MOPS	2g/L	glucose biofilm	exponential			r3	0	0	0	0
GSM341914	GSE13589	A. Ito	20090401	MG1655	MOPS	2g/L	glucose biofilm	exponential			r1	0	0	0	0
GSM341915	GSE13589	A. Ito	20090401	MG1655	MOPS	2g/L	glucose biofilm	exponential			r2	0	0	0	0
GSM341916	GSE13589	A. Ito	20090401	MG1655	MOPS	2g/L	glucose biofilm	exponential			r3	0	0	0	0
GSM341917	GSE13589	A. Ito	20090401	MG1655	MOPS	2g/L	glucose	exponential			r1	0	0	0	1
GSM341918	GSE13589	A. Ito	20090401	MG1655	MOPS	2g/L	glucose	exponential			r2	0	0	0	1
GSM341919	GSE13589	A. Ito	20090401	MG1655	MOPS	2g/L	glucose	exponential			r3	0	0	0	1
GSM341920	GSE13589	A. Ito	20090401	MG1655	MOPS	2g/L	glucose	stationary			r1	0	0	0	1
GSM341921	GSE13589	A. Ito	20090401	MG1655	MOPS	2g/L	glucose	stationary			r2	0	0	0	1
GSM341922	GSE13589	A. Ito	20090401	MG1655	MOPS	2g/L	glucose	stationary			r3	0	0	0	1
GSM350095	GSE13902	V. Sanchez-Torres	20091209	BW25113	modified complex	20mM	formate	30	fhlA	U	r1	1	0	1	0
GSM350102	GSE13902	V. Sanchez-Torres	20091209	BW25113	modified complex	20mM	formate	30	fhlA	U	r1	1	0	1	0
GSM351280	GSE13982	L. Nobre	20081217	MG1655	M9			15			r2	0	0	0	0
GSM351281	GSE13982	L. Nobre	20081217	MG1655	M9	250uM	CORM-2	15			r2	0	0	0	0
GSM351282	GSE13982	L. Nobre	20081217	MG1655	M9			15			r1	0	0	0	0
GSM351294	GSE13982	L. Nobre	20081217	MG1655	M9	250uM	CORM-2	15			r1	0	0	0	0
GSM351295	GSE13982	L. Nobre	20081217	MG1655	M9			15			r2	0	0	0	0
GSM351296	GSE13982	L. Nobre	20081217	MG1655	M9	250uM	CORM-2	15			r2	0	0	0	0
GSM351297	GSE13982	L. Nobre	20081217	MG1655	M9			15			r1	0	0	0	0
GSM351304	GSE13982	L. Nobre	20081217	MG1655	M9	250uM	CORM-2	15			r1	0	0	0	0
GSM361555	GSE14472	X. Wang	20090427	BW25113	LB	2g/L	glucose biofilm	exponential	WT		r1	0	0	0	0
GSM361556	GSE14472	X. Wang	20090427	BW25113	LB	2g/L	glucose biofilm	exponential	CP4	D	r2	0	0	0	0
GSM370094	GSE14796	Y. Yang	20100201	W3110	BHI Agar			300			r1	0	0	0	0
GSM370095	GSE14796	Y. Yang	20100201	W3110	BHI Agar			300			r2	0	0	0	0
GSM370096	GSE14796	Y. Yang	20100201	W3110	BHI Agar			300			r3	0	0	0	0
GSM370097	GSE14796	Y. Yang	20100201	W3110	BHI Agar		sucrose MgSO4	300			r1	-1	1	0	0
GSM370098	GSE14796	Y. Yang	20100201	W3110	BHI Agar		sucrose MgSO4	300			r2	-1	1	0	0
GSM370099	GSE14796	Y. Yang	20100201	W3110	BHI Agar		sucrose MgSO4	300			r3	-1	1	0	0
GSM370100	GSE14796	Y. Yang	20100201	W3110	BHI Agar		sucrose MgSO4 PenG	300			r1	-1	1	0	0
GSM370101	GSE14796	Y. Yang	20100201	W3110	BHI Agar		sucrose MgSO4 PenG	300			r2	-1	1	0	0
GSM370102	GSE14796	Y. Yang	20100201	W3110	BHI Agar		sucrose MgSO4 PenG	300			r3	-1	1	0	0
GSM375831	GSE15050	D. Hughes	20090915	86-24	DMEM		AI3	exponential	WT		r2	0	0	0	0
GSM375832	GSE15050	D. Hughes	20090915	86-24	DMEM	50uM	epinephrine	exponential	WT		r3	0	0	0	0
GSM375833	GSE15050	D. Hughes	20090915	86-24	DMEM			exponential	kdpE	D	r1	1	0	1	0
GSM375834	GSE15050	D. Hughes	20090915	86-24	LB			exponential	WT		r4	0	0	0	0
GSM375836	GSE15050	D. Hughes	20090915	86-24	DMEM			exponential	qseB	D	r1	1	0	1	0
GSM375837	GSE15050	D. Hughes	20090915	86-24	DMEM			exponential	qseC	D	r1	1	0	1	0
GSM375838	GSE15050	D. Hughes	20090915	86-24	DMEM		AI3	exponential	qseC	D	r2	1	0	1	0
GSM375839	GSE15050	D. Hughes	20090915	86-24	DMEM	50uM	epinephrine	exponential	qseC	D	r3	1	0	1	0
GSM375840	GSE15050	D. Hughes	20090915	86-24	LB			exponential	qseC	D	r4	1	0	1	0
GSM384835	GSE15319	M. Mulvey	20090321	UTI89	MES-LB			exponential			r1	0	0	0	0
GSM384836	GSE15319	M. Mulvey	20090321	UTI89	MES-LB			exponential			r2	0	0	0	0
GSM384837	GSE15319	M. Mulvey	20090321	UTI89	MES-LB	3mM	ASN	exponential			r1	-1	1	0	0
GSM384838	GSE15319	M. Mulvey	20090321	UTI89	MES-LB	3mM	ASN	exponential			r2	-1	1	0	0
GSM386644	GSE15404	K. Potrykus	20091209	MG1655	LB			15	WT		r1	-1	1	0	0
GSM386645	GSE15404	K. Potrykus	20091209	MG1655	LB			15	WT		r2	-1	1	0	0
GSM386646	GSE15404	K. Potrykus	20091209	MG1655	LB			15	WT		r3	-1	1	0	0
GSM386647	GSE15404	K. Potrykus	20091209	MG1655	LB			15	WT		r1	-1	1	0	0
GSM386648	GSE15404	K. Potrykus	20091209	MG1655	LB			15	WT		r2	-1	1	0	0
GSM386649	GSE15404	K. Potrykus	20091209	MG1655	LB			15	WT		r3	-1	1	0	0
GSM386650	GSE15404	K. Potrykus	20091209	MG1655	LB			15	GraL	U	r1	1	0	1	0
GSM386651	GSE15404	K. Potrykus	20091209	MG1655	LB			15	GraL	U	r2	1	0	1	0
GSM386652	GSE15404	K. Potrykus	20091209	MG1655	LB			15	GraL	U	r3	1	0	1	0
GSM386653	GSE15404	K. Potrykus	20091209	MG1655	LB			15	GraL	U	r1	1	0	1	0
GSM386654	GSE15404	K. Potrykus	20091209	MG1655	LB			15	GraL	U	r2	1	0	1	0
GSM386655	GSE15404	K. Potrykus	20091209	MG1655	LB			15	GraL	U	r3	1	0	1	0
GSM386656	GSE15405	K. Potrykus	20091209	MG1655	LB			15	WT		r1	0	0	0	0
GSM386657	GSE15405	K. Potrykus	20091209	MG1655	LB			15	WT		r2	0	0	0	0
GSM386658	GSE15405	K. Potrykus	20091209	MG1655	LB			15	WT		r3	0	0	0	0
GSM386659	GSE15405	K. Potrykus	20091209	MG1655	LB			15	WT		r1	0	0	0	0
GSM386660	GSE15405	K. Potrykus	20091209	MG1655	LB			15	WT		r2	0	0	0	0
GSM386661	GSE15405	K. Potrykus	20091209	MG1655	LB			15	WT		r3	0	0	0	0
GSM386662	GSE15405	K. Potrykus	20091209	MG1655	LB			15	GraL	U	r1	1	0	1	0
GSM386663	GSE15405	K. Potrykus	20091209	MG1655	LB			15	GraL	U	r2	1	0	1	0
GSM386664	GSE15405	K. Potrykus	20091209	MG1655	LB			15	GraL	U	r3	1	0	1	0
GSM386665	GSE15405	K. Potrykus	20091209	MG1655	LB			15	GraL	U	r1	1	0	1	0
GSM386666	GSE15405	K. Potrykus	20091209	MG1655	LB			15	GraL	U	r2	1	0	1	0
GSM386667	GSE15405	K. Potrykus	20091209	MG1655	LB			15	GraL	U	r3	1	0	1	0
GSM388696	GSE15500	T. Conrad	20100401	MG1655	M9	2g/L	glycerol	mid-log phase	rpoC	D	r1	1	0	1	0
GSM388697	GSE15500	T. Conrad	20100401	MG1655	M9	2g/L	glycerol	mid-log phase	rpoC	D	r2	1	0	1	0
GSM388698	GSE15500	T. Conrad	20100401	MG1655	M9	2g/L	glycerol	mid-log phase	rpoC	D	r3	1	0	1	0
GSM388700	GSE15500	T. Conrad	20100401	MG1655	M9	2g/L	glycerol	mid-log phase	rpoC	D	r1	1	0	1	0
GSM388701	GSE15500	T. Conrad	20100401	MG1655	M9	2g/L	glycerol	mid-log phase	rpoC	D	r2	1	0	1	0
GSM388702	GSE15500	T. Conrad	20100401	MG1655	M9	2g/L	glycerol	mid-log phase	rpoC	D	r3	1	0	1	0
GSM388704	GSE15500	T. Conrad	20100401	MG1655	M9	2g/L	glycerol	mid-log phase	rpoC	D	r1	1	0	1	0
GSM388705	GSE15500	T. Conrad	20100401	MG1655	M9	2g/L	glycerol	mid-log phase	rpoC	D	r2	1	0	1	0
GSM388712	GSE15500	T. Conrad	20100401	MG1655	M9	2g/L	glycerol	mid-log phase	rpoC	D	r3	1	0	1	0
GSM388713	GSE15500	T. Conrad	20100401	MG1655	M9	2g/L	glycerol	mid-log phase	WT		r1	-1	1	0	0
GSM388714	GSE15500	T. Conrad	20100401	MG1655	M9	2g/L	glycerol	mid-log phase	WT		r2	-1	1	0	0
GSM388715	GSE15500	T. Conrad	20100401	MG1655	M9	2g/L	glycerol	mid-log phase	WT		r3	-1	1	0	0
GSM389279	GSE15533	W. Zhang	20090404	O157:H7	BHI	5ul/mL	chlorine	log phase			r1	0	0	0	0
GSM389280	GSE15533	W. Zhang	20090404	O157:H7	BHI	5ul/mL	chlorine	log phase			r1	0	0	0	0
GSM389281	GSE15533	W. Zhang	20090404	O157:H7	BHI	1.1uL	H2O2	log phase			r1	0	0	0	0
GSM389282	GSE15533	W. Zhang	20090404	O157:H7	BHI	1.1uL	H2O2	log phase			r1	0	0	0	0
GSM389283	GSE15533	W. Zhang	20090404	O157:H7	BHI			log phase			r1	0	0	0	0
GSM389284	GSE15533	W. Zhang	20090404	O157:H7	BHI			log phase			r1	0	0	0	0
GSM389285	GSE15533	W. Zhang	20090404	O157:H7	BHI	5ul/mL	chlorine	log phase			r2	0	0	0	0
GSM389286	GSE15533	W. Zhang	20090404	O157:H7	BHI	5ul/mL	chlorine	log phase			r2	0	0	0	0
GSM389287	GSE15533	W. Zhang	20090404	O157:H7	BHI	1.1uL	H2O2	log phase			r2	0	0	0	0
GSM389288	GSE15533	W. Zhang	20090404	O157:H7	BHI	1.1uL	H2O2	log phase			r2	0	0	0	0
GSM389289	GSE15533	W. Zhang	20090404	O157:H7	BHI			log phase			r2	0	0	0	0
GSM389290	GSE15533	W. Zhang	20090404	O157:H7	BHI			log phase			r2	0	0	0	0
GSM434734	GSE17420	T. Dong	20090803	O157:H7	LB			exponential	WT		r1	0	0	0	0
GSM434735	GSE17420	T. Dong	20090803	O157:H7	LB			exponential	WT		r2	0	0	0	0
GSM434736	GSE17420	T. Dong	20090803	O157:H7	LB			exponential	WT		r3	0	0	0	0
GSM434737	GSE17420	T. Dong	20090803	O157:H7	LB			exponential	rpoS	U	r1	1	0	1	0
GSM434738	GSE17420	T. Dong	20090803	O157:H7	LB			exponential	rpoS	U	r2	1	0	1	0
GSM434739	GSE17420	T. Dong	20090803	O157:H7	LB			exponential	rpoS	U	r3	1	0	1	0
GSM434740	GSE17420	T. Dong	20090803	O157:H7	LB			stationary	WT		r1	0	0	0	0
GSM434741	GSE17420	T. Dong	20090803	O157:H7	LB			stationary	WT		r2	0	0	0	0
GSM434742	GSE17420	T. Dong	20090803	O157:H7	LB			stationary	WT		r3	0	0	0	0
GSM434743	GSE17420	T. Dong	20090803	O157:H7	LB			stationary	rpoS	U	r1	1	0	1	0
GSM434744	GSE17420	T. Dong	20090803	O157:H7	LB			stationary	rpoS	U	r2	1	0	1	0
GSM434745	GSE17420	T. Dong	20090803	O157:H7	LB			stationary	rpoS	U	r3	1	0	1	0
GSM435772	GSE17465	M. Lin	20100729	JM109	LB			0	WT		r1	0	0	0	0
GSM435773	GSE17465	M. Lin	20100729	JM109	LB			0	WT		r2	0	0	0	0
GSM435774	GSE17465	M. Lin	20100729	JM109	LB			0	WT		r3	0	0	0	0
GSM435775	GSE17465	M. Lin	20100729	JM109	LB			10	WT		r1	0	0	0	0
GSM435776	GSE17465	M. Lin	20100729	JM109	LB			10	WT		r2	0	0	0	0
GSM435777	GSE17465	M. Lin	20100729	JM109	LB			10	WT		r3	0	0	0	0
GSM435778	GSE17465	M. Lin	20100729	JM109	LB			60	WT		r1	0	0	0	0
GSM435779	GSE17465	M. Lin	20100729	JM109	LB			60	WT		r2	0	0	0	0
GSM435780	GSE17465	M. Lin	20100729	JM109	LB			60	WT		r3	0	0	0	0
GSM435781	GSE17465	M. Lin	20100729	JM109	LB			0	IrrE	U	r1	1	0	1	0
GSM435782	GSE17465	M. Lin	20100729	JM109	LB			0	IrrE	U	r2	1	0	1	0
GSM435783	GSE17465	M. Lin	20100729	JM109	LB			0	IrrE	U	r3	1	0	1	0
GSM435784	GSE17465	M. Lin	20100729	JM109	LB			10	IrrE	U	r1	1	0	1	0
GSM435785	GSE17465	M. Lin	20100729	JM109	LB			10	IrrE	U	r2	1	0	1	0
GSM435786	GSE17465	M. Lin	20100729	JM109	LB			10	IrrE	U	r3	1	0	1	0
GSM435787	GSE17465	M. Lin	20100729	JM109	LB			60	IrrE	U	r1	1	0	1	0
GSM435788	GSE17465	M. Lin	20100729	JM109	LB			60	IrrE	U	r2	1	0	1	0
GSM435789	GSE17465	M. Lin	20100729	JM109	LB			60	IrrE	U	r3	1	0	1	0
GSM436542	GSE17519	F. Critzer	20091005	O157:H7	LB			0			r1	0	0	0	0
GSM436549	GSE17519	F. Critzer	20091005	O157:H7	LB			0			r2	0	0	0	0
GSM436569	GSE17519	F. Critzer	20091005	O157:H7	LB	0.005	sodiumbenzoate	0			r1	0	0	0	0
GSM436572	GSE17519	F. Critzer	20091005	O157:H7	LB	0.005	sodiumbenzoate	0			r2	0	0	0	0
GSM436574	GSE17519	F. Critzer	20091005	O157:H7	LB			5			r1	0	0	0	0
GSM436577	GSE17519	F. Critzer	20091005	O157:H7	LB			5			r2	0	0	0	0
GSM436588	GSE17519	F. Critzer	20091005	O157:H7	LB	0.005	sodiumbenzoate	5			r1	0	0	0	0
GSM436617	GSE17519	F. Critzer	20091005	O157:H7	LB	0.005	sodiumbenzoate	5			r2	0	0	0	0
GSM436618	GSE17519	F. Critzer	20091005	O157:H7	LB			15			r1	0	0	0	0
GSM436619	GSE17519	F. Critzer	20091005	O157:H7	LB			15			r2	0	0	0	0
GSM436620	GSE17519	F. Critzer	20091005	O157:H7	LB	0.005	sodiumbenzoate	15			r1	0	0	0	0
GSM436621	GSE17519	F. Critzer	20091005	O157:H7	LB	0.005	sodiumbenzoate	15			r2	0	0	0	0
GSM436622	GSE17519	F. Critzer	20091005	O157:H7	LB			30			r1	0	0	0	0
GSM436623	GSE17519	F. Critzer	20091005	O157:H7	LB			30			r2	0	0	0	0
GSM436624	GSE17519	F. Critzer	20091005	O157:H7	LB	0.005	sodiumbenzoate	30			r1	0	0	0	0
GSM436625	GSE17519	F. Critzer	20091005	O157:H7	LB	0.005	sodiumbenzoate	30			r2	0	0	0	0
GSM436626	GSE17519	F. Critzer	20091005	O157:H7	LB			60			r1	0	0	0	0
GSM436627	GSE17519	F. Critzer	20091005	O157:H7	LB			60			r2	0	0	0	0
GSM436628	GSE17519	F. Critzer	20091005	O157:H7	LB	0.005	sodiumbenzoate	60			r1	0	0	0	0
GSM436629	GSE17519	F. Critzer	20091005	O157:H7	LB	0.005	sodiumbenzoate	60			r2	0	0	0	0
GSM436883	GSE17526	M. Lin	20100720	BW25113	M9	150g/L	ethanol	15	rpoS	D	r1	1	0	1	0
GSM436884	GSE17526	M. Lin	20100720	BW25113	M9	150g/L	ethanol	15	rpoS	D	r2	1	0	1	0
GSM436885	GSE17526	M. Lin	20100720	BW25113	M9	150g/L	ethanol	15	rpoS	D	r3	1	0	1	0
GSM436886	GSE17526	M. Lin	20100720	BW25113	M9	150g/L	ethanol	15	rpoS	D	r1	1	0	1	0
GSM436887	GSE17526	M. Lin	20100720	BW25113	M9	150g/L	ethanol	15	rpoS	D	r2	1	0	1	0
GSM436888	GSE17526	M. Lin	20100720	BW25113	M9	150g/L	ethanol	15	rpoS	D	r3	1	0	1	0
GSM436889	GSE17526	M. Lin	20100720	BW25113	M9	150g/L	ethanol	15	WT		r1	-1	1	0	0
GSM436890	GSE17526	M. Lin	20100720	BW25113	M9	150g/L	ethanol	15	WT		r2	-1	1	0	0
GSM436891	GSE17526	M. Lin	20100720	BW25113	M9	150g/L	ethanol	15	WT		r3	-1	1	0	0
GSM436892	GSE17526	M. Lin	20100720	BW25113	M9	150g/L	ethanol	15	WT		r1	-1	1	0	0
GSM436893	GSE17526	M. Lin	20100720	BW25113	M9	150g/L	ethanol	15	WT		r2	-1	1	0	0
GSM436894	GSE17526	M. Lin	20100720	BW25113	M9	150g/L	ethanol	15	WT		r3	-1	1	0	0
GSM436895	GSE17526	M. Lin	20100720	BW25113	M9	150g/L	ethanol	15	rpoS	D	r1	1	0	1	0
GSM436896	GSE17526	M. Lin	20100720	BW25113	M9	150g/L	ethanol	15	rpoS	D	r2	1	0	1	0
GSM436897	GSE17526	M. Lin	20100720	BW25113	M9	150g/L	ethanol	15	rpoS	D	r3	1	0	1	0
GSM436898	GSE17526	M. Lin	20100720	BW25113	M9	150g/L	ethanol	15	WT		r1	-1	1	0	0
GSM436899	GSE17526	M. Lin	20100720	BW25113	M9	150g/L	ethanol	15	WT		r2	-1	1	0	0
GSM436900	GSE17526	M. Lin	20100720	BW25113	M9	150g/L	ethanol	15	WT		r3	-1	1	0	0
GSM436901	GSE17526	M. Lin	20100720	BW25113	M9	150g/L	ethanol	15	WT		r1	-1	1	0	0
GSM436902	GSE17526	M. Lin	20100720	BW25113	M9	150g/L	ethanol	15	WT		r2	-1	1	0	0
GSM436903	GSE17526	M. Lin	20100720	BW25113	M9	150g/L	ethanol	15	WT		r3	-1	1	0	0
GSM436904	GSE17526	M. Lin	20100720	BW25113	M9	150g/L	ethanol	15	WT		r1	-1	1	0	0
GSM436905	GSE17526	M. Lin	20100720	BW25113	M9	150g/L	ethanol	15	WT		r2	-1	1	0	0
GSM436906	GSE17526	M. Lin	20100720	BW25113	M9	150g/L	ethanol	15	WT		r3	-1	1	0	0
GSM438111	GSE17584	R. Khankal	20090812	W3110	LB	4g/L	glucose	exponential	WT		r1	-1	1	0	0
GSM438112	GSE17584	R. Khankal	20090812	W3110	LB	4g/L	glucose	exponential	WT		r2	-1	1	0	0
GSM438113	GSE17584	R. Khankal	20090812	W3110	LB	4g/L	glucose	exponential	WT		r3	-1	1	0	0
GSM438114	GSE17584	R. Khankal	20090812	W3110	LB			exponential	WT		r1	0	0	0	0
GSM438115	GSE17584	R. Khankal	20090812	W3110	LB			exponential	WT		r2	0	0	0	0
GSM438116	GSE17584	R. Khankal	20090812	W3110	LB			exponential	WT		r3	0	0	0	0
GSM438117	GSE17584	R. Khankal	20090812	W3110	LB	4g/L	glucose	exponential	CRP	D	r1	1	0	1	0
GSM438118	GSE17584	R. Khankal	20090812	W3110	LB	4g/L	glucose	exponential	CRP	D	r2	1	0	1	0
GSM438119	GSE17584	R. Khankal	20090812	W3110	LB	4g/L	glucose	exponential	CRP	D	r3	1	0	1	0
GSM438120	GSE17584	R. Khankal	20090812	W3110	LB	4g/L	glucose	exponential	CRP	D	r4	1	0	1	0
GSM438121	GSE17584	R. Khankal	20090812	W3110	LB	4g/L	glucose	exponential	CRP	D	r5	1	0	1	0
GSM438122	GSE17584	R. Khankal	20090812	W3110	LB			exponential	CRP	D	r1	0	0	0	0
GSM438123	GSE17584	R. Khankal	20090812	W3110	LB			exponential	CRP	D	r2	0	0	0	0
GSM438124	GSE17584	R. Khankal	20090812	W3110	LB			exponential	CRP	D	r3	0	0	0	0
GSM445914	GSE17853	S. Hong	20100222	BW25113	LB		biofilm	420			r1	0	0	0	0
GSM445915	GSE17853	S. Hong	20100222	BW25113	LB		biofilm	420			r2	0	0	0	0
GSM452795	GSE18118	M. Kendall	20100907	86-24	DMEM			420	qseA	D	r1	1	0	1	0
GSM452798	GSE18118	M. Kendall	20100907	86-24	DMEM			420	WT		r2	0	0	0	0
GSM460022	GSE18474	Y. Nakanishi	20111001	O157:H7				mid-exponential phase			r1	0	0	0	0
GSM460023	GSE18474	Y. Nakanishi	20111001	O157:H7				mid-exponential phase			r2	0	0	0	0
GSM460024	GSE18474	Y. Nakanishi	20111001	O157:H7 and B. longum				mid-exponential phase			r1	0	0	0	0
GSM460025	GSE18474	Y. Nakanishi	20111001	O157:H7 and B. longum				mid-exponential phase			r2	0	0	0	0
GSM460053	GSE18474	Y. Nakanishi	20111001	B. longum				mid-exponential phase			r1	0	0	0	0
GSM460054	GSE18474	Y. Nakanishi	20111001	B. longum				mid-exponential phase			r2	0	0	0	0
GSM460055	GSE18474	Y. Nakanishi	20111001	O157:H7 and B. longum				mid-exponential phase			r1	0	0	0	0
GSM460056	GSE18474	Y. Nakanishi	20111001	O157:H7 and B. longum				mid-exponential phase			r2	0	0	0	0
GSM462878	GSE18623	K. Zhu	20091020	MG1655	LB	1ug/mL	DMSO	mid-log phase			r1	0	0	0	0
GSM462879	GSE18623	K. Zhu	20091020	MG1655	LB	1ug/mL	DMSO	mid-log phase			r2	0	0	0	0
GSM462880	GSE18623	K. Zhu	20091020	MG1655	LB	1ug/mL	DMSO	mid-log phase			r3	0	0	0	0
GSM462881	GSE18623	K. Zhu	20091020	MG1655	LB	1ug/mL	CHIR-090	mid-log phase			r1	0	0	0	0
GSM462882	GSE18623	K. Zhu	20091020	MG1655	LB	1ug/mL	CHIR-090	mid-log phase			r2	0	0	0	0
GSM462883	GSE18623	K. Zhu	20091020	MG1655	LB	1ug/mL	CHIR-090	mid-log phase			r3	0	0	0	0
GSM467152	GSE18852	Y.Kim	20091108	BW25113	LB			120	WT		r1	0	0	0	0
GSM467153	GSE18852	Y.Kim	20091109	BW25114	LB			120	hfq	D	r2	1	0	1	0
GSM469137	GSE18935	K. Moon	20091110	MG1655	LB	100uM	IPTG	15	WT		r1	0	0	0	1
GSM469138	GSE18935	K. Moon	20091110	MG1655	LB	100uM	IPTG	15	WT		r2	0	0	0	1
GSM469139	GSE18935	K. Moon	20091110	MG1655	LB	100uM	IPTG	15	mgrR	D	r1	1	0	1	0
GSM469140	GSE18935	K. Moon	20091110	MG1655	LB	100uM	IPTG	15	mgrR	D	r2	1	0	1	0
GSM469141	GSE18935	K. Moon	20091110	MG1655	LB	100uM	IPTG	15	mgrR	D	r1	1	0	1	0
GSM469142	GSE18935	K. Moon	20091110	MG1655	LB	100uM	IPTG	15	mgrR	D	r2	1	0	1	0
GSM469143	GSE18935	K. Moon	20091110	MG1655	LB	100uM	IPTG	15	mgrR	D	r1	1	0	1	0
GSM469144	GSE18935	K. Moon	20091110	MG1655	LB	100uM	IPTG	15	mgrR	D	r2	1	0	1	0
GSM469641	GSE18972	H. Hu	20101031	BW25113	LB			300	frdC	D	r1	-1	1	0	0
GSM469642	GSE18972	H. Hu	20101031	BW25113	LB			300	HW2	D	r2	-1	1	0	0
GSM490261	GSE19655	S. Durand	20091230	MG1655	LB	50ug/mL 0.2%	ampicillin arabinose	exponential	WT		r1	0	0	0	0
GSM490262	GSE19655	S. Durand	20091230	MG1655	LB	50ug/mL 0.2%	ampicillin arabinose	exponential	fnrS	D	r1	1	0	1	0
GSM490263	GSE19655	S. Durand	20091230	MG1655	LB	50ug/mL 0.2%	ampicillin arabinose	exponential	WT		r2	0	0	0	0
GSM490264	GSE19655	S. Durand	20091230	MG1655	LB	50ug/mL 0.2%	ampicillin arabinose	exponential	fnrS	D	r2	1	0	1	0
GSM490265	GSE19655	S. Durand	20091230	MG1655	LB	50ug/mL 0.2%	ampicillin arabinose	exponential	WT		r3	0	0	0	0
GSM490266	GSE19655	S. Durand	20091230	MG1655	LB	50ug/mL 0.2%	ampicillin arabinose	exponential	fnrS	D	r3	1	0	1	0
GSM502093	GSE20095	T. Dong	20101204	MG1655	M9	2g/L	glucose	exponential	WT		r1	0	0	0	1
GSM502094	GSE20095	T. Dong	20101204	MG1655	M9	2g/L	glucose	exponential	WT		r2	0	0	0	1
GSM502095	GSE20095	T. Dong	20101204	MG1655	M9	2g/L	glucose	exponential	WT		r3	0	0	0	1
GSM502096	GSE20095	T. Dong	20101204	MG1655	M9	2g/L	glucose	exponential	rpoS	D	r1	1	0	1	0
GSM502097	GSE20095	T. Dong	20101204	MG1655	M9	2g/L	glucose	exponential	rpoS	D	r2	1	0	1	0
GSM502098	GSE20095	T. Dong	20101204	MG1655	M9	2g/L	glucose	exponential	rpoS	D	r3	1	0	1	0
GSM502099	GSE20095	T. Dong	20101204	MG1655	M9	2g/L	glucose	exponential	rpoN	D	r1	1	0	1	0
GSM502100	GSE20095	T. Dong	20101204	MG1655	M9	2g/L	glucose	exponential	rpoN	D	r2	1	0	1	0
GSM502101	GSE20095	T. Dong	20101204	MG1655	M9	2g/L	glucose	exponential	rpoN	D	r3	1	0	1	0
GSM510322	GSE20374	G. Vemuri	20100218	MG1655	MOPS	1g/L 200ug/mL	glucose erythromycin	mid-exponential phase			r1	-1	1	0	0
GSM510323	GSE20374	G. Vemuri	20100218	MG1655	MOPS	1g/L 200ug/mL	glucose erythromycin	mid-exponential phase			r2	-1	1	0	0
GSM510324	GSE20374	G. Vemuri	20100218	MG1655	MOPS	1g/L 200ug/mL	glucose erythromycin	mid-exponential phase			r3	-1	1	0	0
GSM510325	GSE20374	G. Vemuri	20100218	MG1655	MOPS	1g/L 200ug/mL	glucose erythromycin	mid-exponential phase			r1	-1	1	0	0
GSM510326	GSE20374	G. Vemuri	20100218	MG1655	MOPS	1g/L 200ug/mL	glucose erythromycin	mid-exponential phase			r2	-1	1	0	0
GSM510327	GSE20374	G. Vemuri	20100218	MG1655	MOPS	1g/L 200ug/mL	glucose erythromycin	mid-exponential phase			r3	-1	1	0	0
GSM510328	GSE20374	G. Vemuri	20100218	MG1655	MOPS	1g/L 200ug/mL	glucose erythromycin	mid-exponential phase			r1	-1	1	0	0
GSM510329	GSE20374	G. Vemuri	20100218	MG1655	MOPS	1g/L 200ug/mL	glucose erythromycin	mid-exponential phase			r2	-1	1	0	0
GSM510330	GSE20374	G. Vemuri	20100218	MG1655	MOPS	1g/L 200ug/mL	glucose erythromycin	mid-exponential phase			r3	-1	1	0	0
GSM510398	GSE20380	S. Hamner	20120731	O157:H7	LB			mid-log phase			r1	0	0	0	0
GSM510399	GSE20380	S. Hamner	20120731	O157:H7	LB			mid-log phase			r2	0	0	0	0
GSM510400	GSE20380	S. Hamner	20120731	O157:H7	LB			mid-log phase			r3	0	0	0	0
GSM510401	GSE20380	S. Hamner	20120731	O157:H7	LB	0.008	bile	mid-log phase			r1	0	0	0	0
GSM510402	GSE20380	S. Hamner	20120731	O157:H7	LB	0.008	bile	mid-log phase			r2	0	0	0	0
GSM510403	GSE20380	S. Hamner	20120731	O157:H7	LB	0.008	bile	mid-log phase			r3	0	0	0	0
GSM538619	GSE21551	I. Patel	20100507	MG1655	LB			mid-log phase	WT		r1	0	0	0	1
GSM538620	GSE21551	I. Patel	20100507	MG1655	LB			mid-log phase	WT		r2	0	0	0	1
GSM538621	GSE21551	I. Patel	20100507	MG1655	LB			mid-log phase	rimO	D	r1	1	0	1	0
GSM538622	GSE21551	I. Patel	20100507	MG1655	LB			mid-log phase	rimO	D	r2	1	0	1	0
GSM538623	GSE21551	I. Patel	20100507	MG1655	LB			mid-log phase	rimO	D	r1	1	0	1	0
GSM538624	GSE21551	I. Patel	20100507	MG1655	LB			mid-log phase	rimO	D	r2	1	0	1	0
GSM538625	GSE21551	I. Patel	20100507	MG1655	LB			mid-log phase	ycaO	D	r1	1	0	1	0
GSM538626	GSE21551	I. Patel	20100507	MG1655	LB			mid-log phase	ycaO	D	r2	1	0	1	0
GSM539342	GSE21604	T. Wood	20101031	BW25113	LB	1mM 2g/L	IPTG glucose biofilm	1020			r1	0	0	0	0
GSM539343	GSE21604	T. Wood	20101031	BW25114	LB	1mM 2g/L	IPTG glucose biofilm	1020			r2	0	0	0	0
GSM539344	GSE21604	T. Wood	20101031	BW25115	LB	1mM 2g/L	IPTG glucose biofilm	1020			r3	0	0	0	0
GSM539345	GSE21604	T. Wood	20101031	BW25116	LB	1mM 2g/L	IPTG glucose biofilm	1020			r4	0	0	0	0
GSM540096	GSE21652	CN. Santos	20120901		MOPS	5g/L	glucose	exponential			r1	0	0	0	0
GSM540097	GSE21652	CN. Santos	20120901		MOPS	5g/L	glucose	exponential			r2	0	0	0	0
GSM540098	GSE21652	CN. Santos	20120901		MOPS	5g/L	glucose	exponential			r3	0	0	0	0
GSM540099	GSE21652	CN. Santos	20120901		MOPS	5g/L	glucose	exponential			r1	0	0	0	0
GSM540100	GSE21652	CN. Santos	20120901		MOPS	5g/L	glucose	exponential			r2	0	0	0	0
GSM540101	GSE21652	CN. Santos	20120901		MOPS	5g/L	glucose	exponential			r3	0	0	0	0
GSM540102	GSE21652	CN. Santos	20120901		MOPS	5g/L	glucose	exponential			r1	0	0	0	0
GSM540103	GSE21652	CN. Santos	20120901		MOPS	5g/L	glucose	exponential			r2	0	0	0	0
GSM540104	GSE21652	CN. Santos	20120901		MOPS	5g/L	glucose	exponential			r3	0	0	0	0
GSM540105	GSE21652	CN. Santos	20120901		MOPS	5g/L	glucose	exponential			r1	0	0	0	0
GSM540106	GSE21652	CN. Santos	20120901		MOPS	5g/L	glucose	exponential			r2	0	0	0	0
GSM540107	GSE21652	CN. Santos	20120901		MOPS	5g/L	glucose	exponential			r3	0	0	0	0
GSM543453	GSE21839	V. Portnoy	20101015	MG1655	M9	4g/L	glu +O2	Adaptive evolution	WT		r1	0	0	0	0
GSM543454	GSE21839	V. Portnoy	20101015	MG1655	M9	4g/L	glu +O2	Adaptive evolution	WT		r2	0	0	0	0
GSM543455	GSE21839	V. Portnoy	20101015	MG1655	M9	4g/L	glu +O2	Adaptive evolution	WT		r3	0	0	0	0
GSM543456	GSE21839	V. Portnoy	20101015	MG1655	M9	4g/L	glu -O2	Adaptive evolution	WT		r1	0	0	0	0
GSM543457	GSE21839	V. Portnoy	20101015	MG1655	M9	4g/L	glu -O2	Adaptive evolution	WT		r2	0	0	0	0
GSM543458	GSE21839	V. Portnoy	20101015	MG1655	M9	4g/L	glu -O2	Adaptive evolution	WT		r3	0	0	0	0
GSM543459	GSE21839	V. Portnoy	20101015	MG1655	M9	4g/L	glu +O2	Adaptive evolution	cydAB cyoABCD cbdAB ygiN	D	r1	0	0	0	0
GSM543460	GSE21839	V. Portnoy	20101015	MG1655	M9	4g/L	glu +O2	Adaptive evolution	cydAB cyoABCD cbdAB ygiN	D	r2	0	0	0	0
GSM543461	GSE21839	V. Portnoy	20101015	MG1655	M9	4g/L	glu +O2	Adaptive evolution	cydAB cyoABCD cbdAB ygiN	D	r3	0	0	0	0
GSM543462	GSE21839	V. Portnoy	20101015	MG1655	M9	4g/L	glu -O2	Adaptive evolution	cydAB cyoABCD cbdAB ygiN	D	r1	0	0	0	0
GSM543463	GSE21839	V. Portnoy	20101015	MG1655	M9	4g/L	glu -O2	Adaptive evolution	cydAB cyoABCD cbdAB ygiN	D	r2	0	0	0	0
GSM543464	GSE21839	V. Portnoy	20101015	MG1655	M9	4g/L	glu -O2	Adaptive evolution	cydAB cyoABCD cbdAB ygiN	D	r3	0	0	0	0
GSM543291	GSE21857	C. Yang	20121021	MG1655	MOPS + M9	4g/L 200uM	glu K2HPO4	480	WT		r1	-1	1	0	0
GSM543292	GSE21857	C. Yang	20121021	MG1655	MOPS + M9	4g/L 200uM	glu K2HPO4	480	phoB	D	r1	1	0	1	0
GSM543293	GSE21857	C. Yang	20121021	MG1655	MOPS + M9	4g/L 200uM	glu K2HPO4	480	WT		r2	-1	1	0	0
GSM543294	GSE21857	C. Yang	20121021	MG1655	MOPS + M9	4g/L 200uM	glu K2HPO4	480	phoB	D	r2	1	0	1	0
GSM544425	GSE21893	F. Pace	20100910	APEC	LB or DMEM			exponential	clpV	D	r1	1	0	1	0
GSM544426	GSE21893	F. Pace	20100910	APEC	LB or DMEM			exponential	hcp	D	r1	1	0	1	0
GSM544427	GSE21893	F. Pace	20100910	APEC	LB or DMEM			exponential	icmF	D	r1	1	0	1	0
GSM544428	GSE21893	F. Pace	20100910	APEC	LB or DMEM			exponential	WT		r1	-1	1	0	0
GSM548528	GSE22057	T. Wood	20110529	BW25113	LB			900	WT		r1	-1	1	0	0	Kanamycin was used for preculturing of isogenic knockouts
GSM548529	GSE22057	T. Wood	20110529	BW25113	LB			900	bdcA	D	r1	1	0	1	0	remove
GSM552709	GSE22207	C. Peano	20110531	MG1655	LB			45	sigma70	U	r1	0	0	0	0	ROMA - Run off microarray; used digested E. coli genome and RNA poly with either sigma70 or sigmaS and used microarray on RNA products
GSM552710	GSE22207	C. Peano	20110531	MG1655	LB			45	sigma70	U	r2	0	0	0	0	do not use
GSM552711	GSE22207	C. Peano	20110531	MG1655	LB			45	sigmaS	U	r1	0	0	0	0
GSM552712	GSE22207	C. Peano	20110531	MG1655	LB			45	sigmaS	U	r2	0	0	0	0
GSM554443	GSE22285	T. Bansal	20121004	EDL933	fresh antibiotic-free RPMI			60	WT		r1	0	0	0	0	Conditioned medium was created by incubating HCT-8 cells in antibiotic free RMPI for 24hrs. Initially cultured in LB
GSM554444	GSE22285	T. Bansal	20121004	EDL933	conditioned antibiotic-free RPMI			60	WT		r1	0	0	0	0	do not use
GSM554445	GSE22285	T. Bansal	20121004	EDL933	fresh antibiotic-free RPMI			180	WT		r1	0	0	0	0
GSM554446	GSE22285	T. Bansal	20121004	EDL933	conditioned antibiotic-free RPMI			180	WT		r1	0	0	0	0
GSM573253	GSE23359	T. Wood	20110730	BW25113	LB	2ug/ml	nalidixic acid	90	WT		r1	0	0	0	0
GSM573254	GSE23359	T. Wood	20110730	BW25113	LB			90	WT		r1	0	0	0	0
GSM573255	GSE23359	T. Wood	20110730	BW25113	LB	10ug/ml	azlocillin	90	WT		r1	0	0	0	0
GSM574246	GSE23417	D. Warner	20101001	KMD	LB			2880	WT		r1	0	0	0	0	These e.coli were infecting mice kidneys for two days, therefore growth conditions may not apply	LB	20ug/ml / 50ug/ml / 100ul/ml	chloramphenicol kanamycin ampicillin
GSM574247	GSE23417	D. Warner	20101001	KMD	LB			2880	WT		r2	0	0	0	0		LB	20ug/ml / 50ug/ml / 100ul/ml	chloramphenicol kanamycin ampicillin
GSM574248	GSE23417	D. Warner	20101001	KMD	LB			2880	WT		r3	0	0	0	0		LB	20ug/ml / 50ug/ml / 100ul/ml	chloramphenicol kanamycin ampicillin
GSM574249	GSE23417	D. Warner	20101001	KMD	LB			2880	marA rob SoxS	D	r1	1	0	1	0		LB	20ug/ml / 50ug/ml / 100ul/ml	chloramphenicol kanamycin ampicillin
GSM574250	GSE23417	D. Warner	20101001	KMD	LB			2880	marA rob SoxS	D	r2	1	0	1	0		LB	20ug/ml / 50ug/ml / 100ul/ml	chloramphenicol kanamycin ampicillin
GSM574251	GSE23417	D. Warner	20101001	KMD	LB			2880	marA rob SoxS	D	r3	1	0	1	0		LB	20ug/ml / 50ug/ml / 100ul/ml	chloramphenicol kanamycin ampicillin
GSM604756	GSE24524	D. Seth	20120503	MG1655	MOPS + M9	2g/L 10mM	glu fumarate -O2	exponential	WT		r1	-1	1	0	0	grown in conditions until harvested when reached A600 0.4-0.45
GSM604757	GSE24524	D. Seth	20120503	MG1655	MOPS + M9	2g/L 10mM	glu fumarate -O2	exponential	WT		r2	-1	1	0	0
GSM604758	GSE24524	D. Seth	20120503	MG1655	MOPS + M9	2g/L 10mM	glu nitrate -O2	exponential	WT		r1	-1	1	0	0
GSM604759	GSE24524	D. Seth	20120503	MG1655	MOPS + M9	2g/L 10mM	glu nitrate -O2	exponential	WT		r2	-1	1	0	0
GSM604760	GSE24524	D. Seth	20120503	MG1655	MOPS + M9	2g/L 10mM	glu fumarate -O2	exponential	oxyR	D	r1	1	0	1	0
GSM604761	GSE24524	D. Seth	20120503	MG1655	MOPS + M9	2g/L 10mM	glu fumarate -O2	exponential	oxyR	D	r2	1	0	1	0
GSM604762	GSE24524	D. Seth	20120503	MG1655	MOPS + M9	2g/L 10mM	glu nitrate -O2	exponential	oxyR	D	r1	1	0	1	0
GSM604763	GSE24524	D. Seth	20120503	MG1655	MOPS + M9	2g/L 10mM	glu nitrate -O2	exponential	oxyR	D	r2	1	0	1	0
GSM611680	GSE24875	C. Beisel	20110101	MG1655	LB	1mM	IPTG	7	WT		r1	0	0	0	0	Spot42 gene spf was cloned downstream of an IPTG-inducible promoter in the plasmid pBRplac to create pSpot42 used in r2
GSM611681	GSE24875	C. Beisel	20110101	MG1655	LB	1mM	IPTG	7	spf	U	r2	1	0	1	0	if it says some kind of plasmid then it's a blank vector
GSM611682	GSE24875	C. Beisel	20110101	MG1655	LB	1mM	IPTG	7	WT		r1	0	0	0	0	**just say WT
GSM611683	GSE24875	C. Beisel	20110101	MG1655	LB	1mM	IPTG	7	spf	U	r2	1	0	1	0
GSM611684	GSE24875	C. Beisel	20110101	MG1655	LB	1mM	IPTG	7	WT		r1	0	0	0	0
GSM611685	GSE24875	C. Beisel	20110101	MG1655	LB	1mM	IPTG	7	spf	U	r2	1	0	1	0
GSM622787	GSE25318	L. Waters	20111208	MG1655	M9	10mM	MnCl2	60			r1	0	0	0	0
GSM622788	GSE25318	L. Waters	20111208	MG1655	M9	10mM	MnCl2	60	mntR	D	r1	1	0	1	0
GSM622789	GSE25318	L. Waters	20111208	MG1655	M9	10mM	MnCl2	10			r1	0	0	0	0
GSM622790	GSE25318	L. Waters	20111208	MG1655	M9	10mM	MnCl2	10	mntR	D	r1	1	0	1	0
GSM654474	GSE26591	B. Palsson	20120112	MG1655	M9	2g/L	glu	exponential	WT		r1	0	0	0	1	This is a superseries composed of GSE26588 and GSE26589
GSM654475	GSE26591	B. Palsson	20120112	MG1655	M9	2g/L	glu	exponential	WT		r2	0	0	0	1
GSM654476	GSE26591	B. Palsson	20120112	MG1655	M9	2g/L	glu	exponential	purR	D	r1	1	0	1	0
GSM654477	GSE26591	B. Palsson	20120112	MG1655	M9	2g/L	glu	exponential	purR	D	r2	1	0	1	0
GSM654478	GSE26591	B. Palsson	20120112	MG1655	M9	2g/L 100 ug/ml	glu adenine	exponential	WT		r1	-1	1	0	0
GSM654479	GSE26591	B. Palsson	20120112	MG1655	M9	2g/L 100 ug/ml	glu adenine	exponential	WT		r2	-1	1	0	0
GSM654480	GSE26591	B. Palsson	20120112	MG1655	M9	2g/L 100 ug/ml	glu adenine	exponential	purR	D	r1	1	0	1	0
GSM654481	GSE26591	B. Palsson	20120112	MG1655	M9	2g/L 100 ug/ml	glu adenine	exponential	purR	D	r2	1	0	1	0
GSM713186	GSE28795	D. Vinella	20111027	MG1655	M9	0.1mM 15ug/ml	IPTG spectinomycin	exponential	relA spoT pGB2	D D	r1	1	0	1	0
GSM713187	GSE28795	D. Vinella	20111027	MG1656	M9	0.1mM 15ug/ml	IPTG spectinomycin	exponential	relA spoT pGB2	D D	r2	1	0	1	0
GSM713188	GSE28795	D. Vinella	20111027	MG1657	M9	0.1mM 15ug/ml	IPTG spectinomycin	exponential	relA spoT greA	D D U	r1	1	0	1	0
GSM713189	GSE28795	D. Vinella	20111027	MG1658	M9	0.1mM 15ug/ml	IPTG spectinomycin	exponential	relA spoT greA	D D U	r2	1	0	1	0
GSM713190	GSE28795	D. Vinella	20111027	MG1659	M9	0.1mM 15ug/ml	IPTG spectinomycin	exponential	relA spoT greB	D D U	r1	1	0	1	0
GSM713191	GSE28795	D. Vinella	20111027	MG1660	M9	0.1mM 15ug/ml	IPTG spectinomycin	exponential	relA spoT greB	D D U	r2	1	0	1	0
GSM713192	GSE28795	D. Vinella	20111027	MG1661	M9	0.1mM 15ug/ml	IPTG spectinomycin	exponential	relA spoT dksA pGB2	D D D	r1	1	0	1	0
GSM713193	GSE28795	D. Vinella	20111027	MG1662	M9	0.1mM 15ug/ml	IPTG spectinomycin	exponential	relA spoT dksA pGB2	D D D	r2	1	0	1	0
GSM713194	GSE28795	D. Vinella	20111027	MG1663	M9	0.1mM 15ug/ml	IPTG spectinomycin	exponential	relA spoT dksA greA	D D D U	r1	1	0	1	0
GSM713195	GSE28795	D. Vinella	20111027	MG1664	M9	0.1mM 15ug/ml	IPTG spectinomycin	exponential	relA spoT dksA greA	D D D U	r2	1	0	1	0
GSM713196	GSE28795	D. Vinella	20111027	MG1665	M9	0.1mM 15ug/ml	IPTG spectinomycin	exponential	relA spoT dksA greB	D D D U	r1	1	0	1	0
GSM713197	GSE28795	D. Vinella	20111027	MG1666	M9	0.1mM 15ug/ml	IPTG spectinomycin	exponential	relA spoT dksA greB	D D D U	r2	1	0	1	0
GSM723369	GSE29266	P. Gupta	20110525	B41				exponential	WT		r1	0	0	0	0
GSM723370	GSE29266	P. Gupta	20110525	B41				exponential	WT		r2	0	0	0	0
GSM723371	GSE29266	P. Gupta	20110525	B41				exponential	WT		r3	0	0	0	0
GSM723372	GSE29266	P. Gupta	20110525	B41				exponential	ycdC	D	r1	1	0	1	0
GSM723373	GSE29266	P. Gupta	20110525	B41				exponential	ycdC	D	r2	1	0	1	0
GSM723374	GSE29266	P. Gupta	20110525	B41				exponential	ycdC	D	r3	1	0	1	0
GSM728703	GSE29439	K. Mukherjee	20110524		TB	1mM	IPTG	120	xylanase	U	r1	1	0	1	0	"Cells were grown in batch mode in TB media till an OD600 of 15. The specific growth rate of 0.3 h-1 was maintained by fed batch started at OD600 of 15. Cells were induced at an OD600 of 30 using 1 mM IPTG and the growth and product profile was monitored. Samples at different time points (2hrs, 4hrs, and 6hrs) were taken and frozen in liquid nitrogen quickly for transcriptome analysis."
GSM728704	GSE29439	K. Mukherjee	20110524		TB	1mM	IPTG	240	xylanase	U	r1	1	0	1	0
GSM728731	GSE29439	K. Mukherjee	20110524		TB	1mM	IPTG	360	xylanase	U	r1	1	0	1	0
GSM728732	GSE29440	C. Ghosh	20110524	DH5α				0	WT		r1	0	0	0	0	specific growth rate 0.3h-1
GSM728733	GSE29440	C. Ghosh	20110524	DH5α				120	WT		r1	0	0	0	0	specific growth rate 0.3h-1
GSM728734	GSE29440	C. Ghosh	20110524	DH5α				240	WT		r1	0	0	0	0	specific growth rate 0.3h-1
GSM728735	GSE29440	C. Ghosh	20110524	DH5α				360	WT		r1	0	0	0	0	specific growth rate 0.3h-1
GSM728736	GSE29440	C. Ghosh	20110524	DH5α				0	vhb ribB	U D	r1	1	0	1	0	specific growth rate 0.3h-1, vhb knocked in, in front of acetate promoter
GSM728737	GSE29440	C. Ghosh	20110524	DH5α				120	vhb ribB	U D	r1	1	0	1	0	specific growth rate 0.3h-1
GSM728738	GSE29440	C. Ghosh	20110524	DH5α				240	vhb ribB	U D	r1	1	0	1	0	specific growth rate 0.3h-1
GSM728739	GSE29440	C. Ghosh	20110524	DH5α				360	vhb ribB	U D	r1	1	0	1	0	specific growth rate 0.3h-1
GSM728740	GSE29440	C. Ghosh	20110524	DH5α				0	vhb ribB	U D	r1	1	0	1	0	specific growth rate 0.6h-1
GSM728741	GSE29440	C. Ghosh	20110524	DH5α				120	vhb ribB	U D	r1	1	0	1	0	specific growth rate 0.6h-1
GSM728742	GSE29440	C. Ghosh	20110524	DH5α				240	vhb ribB	U D	r1	1	0	1	0	specific growth rate 0.6h-1
GSM728743	GSE29440	C. Ghosh	20110524	DH5α				360	vhb ribB	U D	r1	1	0	1	0	specific growth rate 0.6h-1
GSM729401	GSE29486	S. Mahalik	20110601			1M	IPTG	0	ansB	U	r1	1	0	1	0	specific growth rate 0.5h-1
GSM729406	GSE29486	S. Mahalik	20110601			1M	IPTG	360	ansB	U	r1	1	0	1	0	specific growth rate 0.5h-2
GSM729407	GSE29486	S. Mahalik	20110601			1M	IPTG	480	ansB	U	r1	1	0	1	0	specific growth rate 0.5h-3
GSM729408	GSE29486	S. Mahalik	20110601			1M	IPTG	600	ansB	U	r1	1	0	1	0	specific growth rate 0.5h-4
GSM729409	GSE29486	S. Mahalik	20110601			1M	IPTG	960	ansB	U	r1	1	0	1	0	specific growth rate 0.5h-5
GSM729410	GSE29486	S. Mahalik	20110601			1M	IPTG	1200	ansB	U	r1	1	0	1	0	specific growth rate 0.5h-6
GSM729411	GSE29486	S. Mahalik	20110601			1M 0.5M	IPTG indole	0	ansB	U	r1	1	0	1	0	specific growth rate 0.5h-7
GSM729424	GSE29486	S. Mahalik	20110601			1M 0.5M	IPTG indole	360	ansB	U	r1	1	0	1	0	specific growth rate 0.5h-8
GSM729425	GSE29486	S. Mahalik	20110601			1M 0.5M	IPTG indole	480	ansB	U	r1	1	0	1	0	specific growth rate 0.5h-9
GSM729426	GSE29486	S. Mahalik	20110601			1M 0.5M	IPTG indole	600	ansB	U	r1	1	0	1	0	specific growth rate 0.5h-10
GSM729427	GSE29486	S. Mahalik	20110601			1M 0.5M	IPTG indole	960	ansB	U	r1	1	0	1	0	specific growth rate 0.5h-11
GSM738726	GSE29803	Q. Ma	20120606	BW25113		.1mM 20mM	IPTG H202	130	WT		r1	0	0	0	0	Not sure about genetic pertubations?????
GSM738735	GSE29803	Q. Ma	20120606	BW25113		.1mM 20mM	IPTG H202	130	cobB	D	r1	0	0	0	0	says it's a yfiQ and cobB knock out; but coB is also being overexpressed via IPTG. Sample names unhelpful
GSM754675	GSE30424	J. Lee	20120705	O157:H7	LB		DMSO	420	WT		r1	0	0	0	0
GSM754676	GSE30424	J. Lee	20120705	O157:H7	LB		indole-3-acetaldehyde	420	WT		r1	0	0	0	0
GSM754995	GSE30441	T. Chen	20120501			15g/L	ethanol	exponential	IrrE	U	r1	1	0	1	0
GSM754996	GSE30441	T. Chen	20120501			15g/L	ethanol	exponential	IrrE	U	r2	1	0	1	0
GSM754997	GSE30441	T. Chen	20120501			15g/L	ethanol	exponential	IrrE	U	r3	1	0	1	0
GSM754998	GSE30441	T. Chen	20120501			15g/L	ethanol	exponential	WT		r1	-1	1	0	0
GSM754999	GSE30441	T. Chen	20120501			15g/L	ethanol	exponential	WT		r2	-1	1	0	0
GSM755000	GSE30441	T. Chen	20120501			15g/L	ethanol	exponential	WT		r3	-1	1	0	0
GSM759814	GSE30639	M. Le Gac	20120101	Ara-2 evolution	DM	1g/L	glucose	exponential			r1	0	0	0	0	"We used microarrays to study the evolution of gene expression in two bacterial ecotypes that coexisted for more than 35000 generations of experimental evolution in an extremely simple environment"
GSM759815	GSE30639	M. Le Gac	20120101	Ara-2 evolution	DM	1g/L	glucose	exponential			r1	0	0	0	0	Looks like adaptive evolution
GSM759816	GSE30639	M. Le Gac	20120101	Ara-2 evolution	DM	1g/L	glucose	exponential			r1	0	0	0	0
GSM759817	GSE30639	M. Le Gac	20120101	Ara-2 evolution	DM	1g/L	glucose	exponential			r1	0	0	0	0
GSM759818	GSE30639	M. Le Gac	20120101	Ara-2 evolution	DM	1g/L	glucose	exponential			r1	0	0	0	0
GSM759819	GSE30639	M. Le Gac	20120101	Ara-2 evolution	DM	1g/L	glucose	exponential			r1	0	0	0	0
GSM759820	GSE30639	M. Le Gac	20120101	Ara-2 evolution	DM	1g/L	glucose	exponential			r1	0	0	0	0
GSM759821	GSE30639	M. Le Gac	20120101	Ara-2 evolution	DM	1g/L	glucose	exponential			r1	0	0	0	0
GSM759822	GSE30639	M. Le Gac	20120101	Ara-2 evolution	DM	1g/L	glucose	exponential			r1	0	0	0	0
GSM759823	GSE30639	M. Le Gac	20120101	Ara-2 evolution	DM	1g/L	glucose	exponential			r1	0	0	0	0
GSM759824	GSE30639	M. Le Gac	20120101	Ara-2 evolution	DM	1g/L	glucose	exponential			r1	0	0	0	0
GSM759825	GSE30639	M. Le Gac	20120101	Ara-2 evolution	DM	1g/L	glucose	exponential			r1	0	0	0	0
GSM759826	GSE30639	M. Le Gac	20120101	Ara-2 evolution	DM	1g/L	glucose	exponential			r1	0	0	0	0
GSM759827	GSE30639	M. Le Gac	20120101	Ara-2 evolution	DM	1g/L	glucose	exponential			r1	0	0	0	0
GSM759828	GSE30639	M. Le Gac	20120101	Ara-2 evolution	DM	1g/L	glucose	exponential			r1	0	0	0	0
GSM759829	GSE30639	M. Le Gac	20120101	Ara-2 evolution	DM	1g/L	glucose	exponential			r1	0	0	0	0
GSM759830	GSE30639	M. Le Gac	20120101	Ara-2 evolution	DM	1g/L	glucose	exponential			r1	0	0	0	0
GSM759831	GSE30639	M. Le Gac	20120101	Ara-2 evolution	DM	1g/L	glucose	exponential			r1	0	0	0	0
GSM759832	GSE30639	M. Le Gac	20120101	Ara-2 evolution	DM	1g/L	glucose	exponential			r1	0	0	0	0
GSM759833	GSE30639	M. Le Gac	20120101	Ara-2 evolution	DM	1g/L	glucose	exponential			r1	0	0	0	0
GSM759834	GSE30639	M. Le Gac	20120101	Ara-2 evolution	DM	1g/L	glucose	exponential			r1	0	0	0	0
GSM759835	GSE30639	M. Le Gac	20120101	Ara-2 evolution	DM	1g/L	glucose	exponential			r1	0	0	0	0
GSM759836	GSE30639	M. Le Gac	20120101	Ara-2 evolution	DM	1g/L	glucose	exponential			r1	0	0	0	0
GSM759837	GSE30639	M. Le Gac	20120101	Ara-2 evolution	DM	1g/L	glucose	exponential			r1	0	0	0	0
GSM759838	GSE30639	M. Le Gac	20120101	Ara-2 evolution	DM	1g/L	glucose	exponential			r1	0	0	0	0
GSM759839	GSE30639	M. Le Gac	20120101	Ara-2 evolution	DM	1g/L	glucose	exponential			r1	0	0	0	0
GSM759840	GSE30639	M. Le Gac	20120101	Ara-2 evolution	DM	1g/L	glucose	exponential			r1	0	0	0	0
GSM759841	GSE30639	M. Le Gac	20120101	Ara-2 evolution	DM	1g/L	glucose	exponential			r1	0	0	0	0
GSM759842	GSE30639	M. Le Gac	20120101	Ara-2 evolution	DM	1g/L	glucose	exponential			r1	0	0	0	0
GSM759843	GSE30639	M. Le Gac	20120101	Ara-2 evolution	DM	1g/L	glucose	exponential			r1	0	0	0	0
GSM759844	GSE30639	M. Le Gac	20120101	Ara-2 evolution	DM	1g/L	glucose	exponential			r1	0	0	0	0
GSM759845	GSE30639	M. Le Gac	20120101	Ara-2 evolution	DM	1g/L	glucose	exponential			r1	0	0	0	0
GSM759846	GSE30639	M. Le Gac	20120101	Ara-2 evolution	DM	1g/L	glucose	exponential			r1	0	0	0	0
GSM759847	GSE30639	M. Le Gac	20120101	Ara-2 evolution	DM	1g/L	glucose	exponential			r1	0	0	0	0
GSM759848	GSE30639	M. Le Gac	20120101	Ara-2 evolution	DM	1g/L	glucose	exponential			r1	0	0	0	0
GSM759849	GSE30639	M. Le Gac	20120101	Ara-2 evolution	DM	1g/L	glucose	exponential			r1	0	0	0	0
GSM759850	GSE30639	M. Le Gac	20120101	Ara-2 evolution	DM	1g/L	glucose	exponential			r1	0	0	0	0
GSM759851	GSE30639	M. Le Gac	20120101	Ara-2 evolution	DM	1g/L	glucose	exponential			r1	0	0	0	0
GSM759852	GSE30639	M. Le Gac	20120101	Ara-2 evolution	DM	1g/L	glucose	exponential			r1	0	0	0	0
GSM761209	GSE30692	Y. HU	20120708	MG1654	LB low salt			130	WT		r1	0	0	0	0
GSM761210	GSE30692	Y. HU	20120709	MG1655	LB low salt			130	WT		r1	0	0	0	0
GSM765279	GSE30838	M. Lin	20110722	JM109				240			r1	0	0	0	0	240mins for control group to get to ABS600 .4 and 60 for glyphosate group to get ABS600 .4
GSM765280	GSE30838	M. Lin	20110722	JM109				240			r2	0	0	0	0
GSM765281	GSE30838	M. Lin	20110722	JM109				240			r3	0	0	0	0
GSM765282	GSE30838	M. Lin	20110722	JM109		200mM	glyphosate	60			r1	0	0	0	0
GSM765283	GSE30838	M. Lin	20110722	JM109		200mM	glyphosate	60			r2	0	0	0	0
GSM765284	GSE30838	M. Lin	20110722	JM109		200mM	glyphosate	60			r3	0	0	0	0
GSM768837	GSE31029	C. Alteri	20110729	CFT073	LB			exponential	WT		r1	0	0	0	0
GSM768838	GSE31029	C. Alteri	20110729	CFT073	LB			exponential	WT		r2	0	0	0	0
GSM768839	GSE31029	C. Alteri	20110729	CFT073	LB			exponential	WT		r3	0	0	0	0
GSM768840	GSE31029	C. Alteri	20110729	CFT073	LB			exponential	phoP	D	r1	1	0	1	0
GSM768841	GSE31029	C. Alteri	20110729	CFT073	LB			exponential	phoP	D	r2	1	0	1	0
GSM768842	GSE31029	C. Alteri	20110729	CFT073	LB			exponential	phoP	D	r3	1	0	1	0
GSM769217	GSE31054	S. Hong	20120403	BW25113	LB			60	WT		r1	0	0	0	0
GSM769219	GSE31054	S. Hong	20120403	BW25113	LB			60	K3N N31Y	U/D?	r1	0	0	0	0
GSM770862	GSE31140	B. Mensa	20110803	D31	LB			20			r1	0	0	0	0
GSM770863	GSE31140	B. Mensa	20110803	D31	LB			20			r2	0	0	0	0
GSM770864	GSE31140	B. Mensa	20110803	D31	LB			20			r3	0	0	0	0
GSM770865	GSE31140	B. Mensa	20110803	D31	LB	8.75ug/ml	PMX10070	20			r1	0	0	0	0
GSM770866	GSE31140	B. Mensa	20110803	D31	LB	8.75ug/ml	PMX10070	20			r2	0	0	0	0
GSM770867	GSE31140	B. Mensa	20110803	D31	LB	8.75ug/ml	PMX10070	20			r3	0	0	0	0
GSM770868	GSE31140	B. Mensa	20110803	D31	LB	0.39ug/ml	polymyxin B	20			r1	0	0	0	0
GSM770869	GSE31140	B. Mensa	20110803	D31	LB	0.39ug/ml	polymyxin B	20			r2	0	0	0	0
GSM770870	GSE31140	B. Mensa	20110803	D31	LB	0.39ug/ml	polymyxin B	20			r3	0	0	0	0
GSM770871	GSE31140	B. Mensa	20110803	D31	LB			60			r1	0	0	0	0
GSM770872	GSE31140	B. Mensa	20110803	D31	LB			60			r2	0	0	0	0
GSM770873	GSE31140	B. Mensa	20110803	D31	LB			60			r3	0	0	0	0
GSM770874	GSE31140	B. Mensa	20110803	D31	LB	8.75ug/ml	PMX10070	60			r1	0	0	0	0
GSM770875	GSE31140	B. Mensa	20110803	D31	LB	8.75ug/ml	PMX10070	60			r2	0	0	0	0
GSM770876	GSE31140	B. Mensa	20110803	D31	LB	8.75ug/ml	PMX10070	60			r3	0	0	0	0
GSM770877	GSE31140	B. Mensa	20110803	D31	LB	0.39ug/ml	polymyxin B	60			r1	0	0	0	0
GSM770878	GSE31140	B. Mensa	20110803	D31	LB	0.39ug/ml	polymyxin B	60			r2	0	0	0	0
GSM770879	GSE31140	B. Mensa	20110803	D31	LB	0.39ug/ml	polymyxin B	60			r3	0	0	0	0
GSM840545	GSE34023	T. Stratmann	20120208					exponential	BglJ	U	r1	1	0	1	0	Paper behind pay wall of some kind
GSM840546	GSE34023	T. Stratmann	20120208					exponential	BglJ	U	r2	1	0	1	0
GSM840547	GSE34023	T. Stratmann	20120208					exponential	BglJ	U	r3	1	0	1	0
GSM840548	GSE34023	T. Stratmann	20120208					exponential	BglJ	U	r4	1	0	1	0
GSM840549	GSE34023	T. Stratmann	20120208					exponential	pKESK22		r1	0	0	0	0
GSM840550	GSE34023	T. Stratmann	20120208					exponential	pKESK22		r2	0	0	0	0
GSM840551	GSE34023	T. Stratmann	20120208					exponential	pKESK22		r3	0	0	0	0
GSM840552	GSE34023	T. Stratmann	20120208					exponential	pKESK22		r4	0	0	0	0
GSM840553	GSE34023	T. Stratmann	20120208					exponential	LeuO	U	r1	1	0	1	0
GSM840554	GSE34023	T. Stratmann	20120208					exponential	LeuO	U	r2	1	0	1	0
GSM840555	GSE34023	T. Stratmann	20120208					exponential	LeuO	U	r3	1	0	1	0
GSM840556	GSE34023	T. Stratmann	20120208					exponential	LeuO	U	r4	1	0	1	0
GSM840557	GSE34023	T. Stratmann	20120208					exponential	rcsB BglJ	D U	r1	1	0	1	0
GSM840558	GSE34023	T. Stratmann	20120208					exponential	rcsB BglJ	D U	r2	1	0	1	0
GSM840559	GSE34023	T. Stratmann	20120208					exponential	rcsB BglJ	D U	r3	1	0	1	0
GSM840560	GSE34023	T. Stratmann	20120208					exponential	rcsB BglJ	D U	r4	1	0	1	0
GSM840561	GSE34023	T. Stratmann	20120208					exponential	rcsB	D	r1	1	0	1	0
GSM840562	GSE34023	T. Stratmann	20120208					exponential	rcsB	D	r2	1	0	1	0
GSM840563	GSE34023	T. Stratmann	20120208					exponential	rcsB	D	r3	1	0	1	0
GSM840564	GSE34023	T. Stratmann	20120208					exponential	rcsB	D	r4	1	0	1	0
GSM840565	GSE34023	T. Stratmann	20120208					exponential	leuO BglJ	D U	r1	1	0	1	0
GSM840566	GSE34023	T. Stratmann	20120208					exponential	leuO BglJ	D U	r2	1	0	1	0
GSM840567	GSE34023	T. Stratmann	20120208					exponential	leuO BglJ	D U	r3	1	0	1	0
GSM840568	GSE34023	T. Stratmann	20120208					exponential	leuO BglJ	D U	r4	1	0	1	0
GSM840569	GSE34023	T. Stratmann	20120208					exponential	leuO	D	r1	1	0	1	0
GSM840570	GSE34023	T. Stratmann	20120208					exponential	leuO	D	r2	1	0	1	0
GSM840571	GSE34023	T. Stratmann	20120208					exponential	leuO	D	r3	1	0	1	0
GSM840572	GSE34023	T. Stratmann	20120208					exponential	leuO	D	r4	1	0	1	0
GSM840577	GSE34028	H. O'Connor	20120403	BW25113	LB			300	rpoS	D	r1	1	0	1	0
GSM840609	GSE34028	H. O'Connor	20120404	BW25114	LB			310	WT		r1	0	0	0	0
GSM840625	GSE34028	H. O'Connor	20120405	BW25115	LB			30	WT		r1	0	0	0	0
GSM846190	GSE34275	S. Shivaji	20111209					exponential			r1	0	0	0	0	Very little info, even replicates is ambigiuous
GSM846191	GSE34275	S. Shivaji	20111209					exponential			r1	0	0	0	0
GSM846192	GSE34275	S. Shivaji	20111209					exponential			r1	0	0	0	0
GSM846193	GSE34275	S. Shivaji	20111209					exponential			r1	0	0	0	0
GSM846194	GSE34275	S. Shivaji	20111209					exponential			r1	0	0	0	0
GSM846195	GSE34275	S. Shivaji	20111209					exponential			r1	0	0	0	0
GSM846196	GSE34275	S. Shivaji	20111209				glycerol	exponential			r1	0	0	0	0
GSM846197	GSE34275	S. Shivaji	20111209				glycerol	exponential			r1	0	0	0	0
GSM846198	GSE34275	S. Shivaji	20111209				glycerol	exponential			r1	0	0	0	0
GSM846199	GSE34275	S. Shivaji	20111209				glycerol	exponential			r1	0	0	0	0
GSM846200	GSE34275	S. Shivaji	20111209				glycerol	exponential			r1	0	0	0	0
GSM846201	GSE34275	S. Shivaji	20111209				glycerol	exponential			r1	0	0	0	0
GSM852195	GSE34631	D. Lee	20120601	MG1655	M9	2g/L	propylene glycol	exponential	WT		r1	-1	1	0	0	GSM852195 - GSM852197 were evolved to metabolize propylene glycol, but otherwise wt
GSM852196	GSE34631	D. Lee	20120601	MG1655	M9	2g/L	propylene glycol	exponential	WT		r2	-1	1	0	0	** note as 1
GSM852197	GSE34631	D. Lee	20120601	MG1655	M9	2g/L	propylene glycol	exponential	WT		r3	-1	1	0	0
GSM852198	GSE34631	D. Lee	20120601	MG1655	M9	2g/L	glycerol	exponential	WT		r1	-1	1	0	0
GSM852199	GSE34631	D. Lee	20120601	MG1655	M9	2g/L	glycerol	exponential	WT		r2	-1	1	0	0
GSM852200	GSE34631	D. Lee	20120601	MG1655	M9	2g/L	glycerol	exponential	WT		r3	-1	1	0	0
GSM859955	GSE34991	A. Pacheco	20121130	O157:H7	DMEM			exponential	fusK	D	r1	1	0	1	0	Paper behind another kind of paywall
GSM859956	GSE34991	A. Pacheco	20121130	O157:H7	DMEM			exponential	fusR	D	r1	1	0	1	0
GSM862032	GSE35100	J. Wang	20120128		LB		furfural	exponential	Irre		r1	1	0	1	0
GSM862033	GSE35100	J. Wang	20120128		LB		furfural	exponential	Irre		r2	0	0	0	0	Cells harvested in exponential phase
GSM862034	GSE35100	J. Wang	20120128		LB		furfural	exponential	Irre		r3	0	0	0	0	**note as 0
GSM862035	GSE35100	J. Wang	20120128		LB		furfural	exponential			r1	0	0	0	0
GSM862036	GSE35100	J. Wang	20120128		LB		furfural	exponential			r2	0	0	0	0
GSM862037	GSE35100	J. Wang	20120128		LB		furfural	exponential			r3	0	0	0	0
GSM866995	GSE35371	S. Huwiler	20120128	MG1655	glucose-limited minimal media	50Hz + 1mT	magnetic field - sinusoidal continuous	8	WT		r1	0	0	0	0	glucose-limited minimal medium = M9 media??? Yes
GSM866996	GSE35371	S. Huwiler	20120128	MG1655	glucose-limited minimal media	50Hz + 1mT	magnetic field - sinusoidal continuous	8	WT		r2	0	0	0	0
GSM866997	GSE35371	S. Huwiler	20120128	MG1655	glucose-limited minimal media	50Hz + 1mT	magnetic field - sinusoidal continuous	8	WT		r3	0	0	0	0
GSM866998	GSE35371	S. Huwiler	20120128	MG1655	glucose-limited minimal media		control	8	WT		r1	0	0	0	0
GSM866999	GSE35371	S. Huwiler	20120128	MG1655	glucose-limited minimal media		control	8	WT		r2	0	0	0	0
GSM867000	GSE35371	S. Huwiler	20120128	MG1655	glucose-limited minimal media		control	8	WT		r3	0	0	0	0
GSM867001	GSE35371	S. Huwiler	20120128	MG1655	glucose-limited minimal media	50Hz + 1mT	magnetic field - sinusoidal continuous	150	WT		r1	0	0	0	0
GSM867002	GSE35371	S. Huwiler	20120128	MG1655	glucose-limited minimal media	50Hz + 1mT	magnetic field - sinusoidal continuous	150	WT		r2	0	0	0	0
GSM867003	GSE35371	S. Huwiler	20120128	MG1655	glucose-limited minimal media	50Hz + 1mT	magnetic field - sinusoidal continuous	150	WT		r3	0	0	0	0
GSM867004	GSE35371	S. Huwiler	20120128	MG1655	glucose-limited minimal media		control	150	WT		r1	0	0	0	0
GSM867005	GSE35371	S. Huwiler	20120128	MG1655	glucose-limited minimal media		control	150	WT		r2	0	0	0	0
GSM867006	GSE35371	S. Huwiler	20120128	MG1655	glucose-limited minimal media		control	150	WT		r3	0	0	0	0
GSM867007	GSE35371	S. Huwiler	20120128	MG1655	glucose-limited minimal media	50Hz + 1mT	magnetic field - sinusoidal continuous	900	WT		r1	0	0	0	0
GSM867008	GSE35371	S. Huwiler	20120128	MG1655	glucose-limited minimal media	50Hz + 1mT	magnetic field - sinusoidal continuous	900	WT		r2	0	0	0	0
GSM867009	GSE35371	S. Huwiler	20120128	MG1655	glucose-limited minimal media	50Hz + 1mT	magnetic field - sinusoidal continuous	900	WT		r3	0	0	0	0
GSM867010	GSE35371	S. Huwiler	20120128	MG1655	glucose-limited minimal media		control	900	WT		r1	0	0	0	0
GSM867011	GSE35371	S. Huwiler	20120128	MG1655	glucose-limited minimal media		control	900	WT		r2	0	0	0	0
GSM867012	GSE35371	S. Huwiler	20120128	MG1655	glucose-limited minimal media		control	900	WT		r3	0	0	0	0
GSM867013	GSE35371	S. Huwiler	20120128	MG1655	glucose-limited minimal media	50Hz + 1mT	magnetic field - sinusoidal intermittent	150	WT		r1	0	0	0	0
GSM867014	GSE35371	S. Huwiler	20120128	MG1655	glucose-limited minimal media	50Hz + 1mT	magnetic field - sinusoidal intermittent	150	WT		r2	0	0	0	0
GSM867015	GSE35371	S. Huwiler	20120128	MG1655	glucose-limited minimal media	50Hz + 1mT	magnetic field - sinusoidal intermittent	150	WT		r3	0	0	0	0
GSM867016	GSE35371	S. Huwiler	20120128	MG1655	glucose-limited minimal media		control	150	WT		r1	0	0	0	0
GSM867017	GSE35371	S. Huwiler	20120128	MG1655	glucose-limited minimal media		control	150	WT		r2	0	0	0	0
GSM867018	GSE35371	S. Huwiler	20120128	MG1655	glucose-limited minimal media		control	150	WT		r3	0	0	0	0
GSM867019	GSE35371	S. Huwiler	20120128	MG1655	glucose-limited minimal media	50Hz + 1mT	magnetic field - sinusoidal intermittent	900	WT		r1	0	0	0	0
GSM867020	GSE35371	S. Huwiler	20120128	MG1655	glucose-limited minimal media	50Hz + 1mT	magnetic field - sinusoidal intermittent	900	WT		r2	0	0	0	0
GSM867021	GSE35371	S. Huwiler	20120128	MG1655	glucose-limited minimal media	50Hz + 1mT	magnetic field - sinusoidal intermittent	900	WT		r3	0	0	0	0
GSM867022	GSE35371	S. Huwiler	20120128	MG1655	glucose-limited minimal media		control	900	WT		r1	0	0	0	0
GSM867023	GSE35371	S. Huwiler	20120128	MG1655	glucose-limited minimal media		control	900	WT		r2	0	0	0	0
GSM867024	GSE35371	S. Huwiler	20120128	MG1655	glucose-limited minimal media		control	900	WT		r3	0	0	0	0
GSM867025	GSE35371	S. Huwiler	20120128	MG1655	glucose-limited minimal media	50Hz + 1mT	magnetic field - powerline intermittent	8	WT		r1	0	0	0	0
GSM867026	GSE35371	S. Huwiler	20120128	MG1655	glucose-limited minimal media	50Hz + 1mT	magnetic field - powerline intermittent	8	WT		r2	0	0	0	0
GSM867027	GSE35371	S. Huwiler	20120128	MG1655	glucose-limited minimal media	50Hz + 1mT	magnetic field - powerline intermittent	8	WT		r3	0	0	0	0
GSM867028	GSE35371	S. Huwiler	20120128	MG1655	glucose-limited minimal media		control	8	WT		r1	0	0	0	0
GSM867029	GSE35371	S. Huwiler	20120128	MG1655	glucose-limited minimal media		control	8	WT		r2	0	0	0	0
GSM867030	GSE35371	S. Huwiler	20120128	MG1655	glucose-limited minimal media		control	8	WT		r3	0	0	0	0
GSM867031	GSE35371	S. Huwiler	20120128	MG1655	glucose-limited minimal media	50Hz + 1mT	magnetic field - powerline intermittent	150	WT		r1	0	0	0	0
GSM867032	GSE35371	S. Huwiler	20120128	MG1655	glucose-limited minimal media	50Hz + 1mT	magnetic field - powerline intermittent	150	WT		r2	0	0	0	0
GSM867033	GSE35371	S. Huwiler	20120128	MG1655	glucose-limited minimal media	50Hz + 1mT	magnetic field - powerline intermittent	150	WT		r3	0	0	0	0
GSM867034	GSE35371	S. Huwiler	20120128	MG1655	glucose-limited minimal media		control	150	WT		r1	0	0	0	0
GSM867035	GSE35371	S. Huwiler	20120128	MG1655	glucose-limited minimal media		control	150	WT		r2	0	0	0	0
GSM867036	GSE35371	S. Huwiler	20120128	MG1655	glucose-limited minimal media		control	150	WT		r3	0	0	0	0
GSM867037	GSE35371	S. Huwiler	20120128	MG1655	glucose-limited minimal media	50Hz + 1mT	magnetic field - powerline intermittent	900	WT		r1	0	0	0	0
GSM867038	GSE35371	S. Huwiler	20120128	MG1655	glucose-limited minimal media	50Hz + 1mT	magnetic field - powerline intermittent	900	WT		r2	0	0	0	0
GSM867039	GSE35371	S. Huwiler	20120128	MG1655	glucose-limited minimal media	50Hz + 1mT	magnetic field - powerline intermittent	900	WT		r3	0	0	0	0
GSM867040	GSE35371	S. Huwiler	20120128	MG1655	glucose-limited minimal media		control	900	WT		r1	0	0	0	0
GSM867041	GSE35371	S. Huwiler	20120128	MG1655	glucose-limited minimal media		control	900	WT		r2	0	0	0	0
GSM867042	GSE35371	S. Huwiler	20120128	MG1655	glucose-limited minimal media		control	900	WT		r3	0	0	0	0
GSM867043	GSE35371	S. Huwiler	20120128	MG1655	glucose-limited minimal media		negative control	exponential	WT		r1	0	0	0	0
GSM867044	GSE35371	S. Huwiler	20120128	MG1655	glucose-limited minimal media		negative control	exponential	WT		r2	0	0	0	0
GSM867045	GSE35371	S. Huwiler	20120128	MG1655	glucose-limited minimal media		negative control	exponential	WT		r3	0	0	0	0
GSM867046	GSE35371	S. Huwiler	20120128	MG1655	glucose-limited minimal media		negative control	exponential	WT		r1	0	0	0	0
GSM867047	GSE35371	S. Huwiler	20120128	MG1655	glucose-limited minimal media		negative control	exponential	WT		r2	0	0	0	0
GSM867048	GSE35371	S. Huwiler	20120128	MG1655	glucose-limited minimal media		negative control	exponential	WT		r3	0	0	0	0
GSM867049	GSE35371	S. Huwiler	20120128	MG1655	glucose-limited minimal media		response control - water added	exponential	WT		r1	0	0	0	0
GSM867050	GSE35371	S. Huwiler	20120128	MG1655	glucose-limited minimal media		response control - water added	exponential	WT		r2	0	0	0	0
GSM867051	GSE35371	S. Huwiler	20120128	MG1655	glucose-limited minimal media		response control - water added	exponential	WT		r3	0	0	0	0
GSM867052	GSE35371	S. Huwiler	20120128	MG1655	glucose-limited minimal media	1mM	response control - H2O2	exponential	WT		r1	0	0	0	0
GSM867053	GSE35371	S. Huwiler	20120128	MG1655	glucose-limited minimal media	1mM	response control - H2O2	exponential	WT		r2	0	0	0	0
GSM867054	GSE35371	S. Huwiler	20120128	MG1655	glucose-limited minimal media	1mM	response control - H2O2	exponential	WT		r3	0	0	0	0
GSM909095	GSE37026	D. Žgur-Bertok	20121126	MG1655			control	30	WT		r1	0	0	0	0
GSM909096	GSE37026	D. Žgur-Bertok	20121126	MG1655		sub-lethal concentration	colicin M	30	WT		r1	0	0	0	0
GSM909097	GSE37026	D. Žgur-Bertok	20121126	MG1655			control	60	WT		r1	0	0	0	0
GSM909098	GSE37026	D. Žgur-Bertok	20121126	MG1655		sub-lethal concentration	colicin M	60	WT		r1	0	0	0	0
GSM909099	GSE37026	D. Žgur-Bertok	20121126	MG1655			control	30	WT		r2	0	0	0	0
GSM909100	GSE37026	D. Žgur-Bertok	20121126	MG1655		sub-lethal concentration	colicin M	30	WT		r2	0	0	0	0
GSM909101	GSE37026	D. Žgur-Bertok	20121126	MG1655			control	60	WT		r2	0	0	0	0
GSM909102	GSE37026	D. Žgur-Bertok	20121126	MG1655		sub-lethal concentration	colicin M	60	WT		r2	0	0	0	0
GSM998832	GSE40648	S. Shivaji	20120906	MG1655	LB + glycerol		control	exponential	WT		r1	0	0	0	0	** note as 0
GSM998833	GSE40648	S. Shivaji	20120906	MG1655	LB + glycerol		control	exponential	WT		r2	0	0	0	0
GSM998834	GSE40648	S. Shivaji	20120906	MG1655	LB + glycerol		control	exponential	WT		r3	0	0	0	0
GSM998835	GSE40648	S. Shivaji	20120906	MG1655	LB + glycerol		control	exponential	WT		r4	0	0	0	0
GSM998836	GSE40648	S. Shivaji	20120906	MG1655	LB + glycerol		clinostat - microgravity	exponential	WT		r1	0	0	0	0
GSM998837	GSE40648	S. Shivaji	20120906	MG1655	LB + glycerol		clinostat - microgravity	exponential	WT		r2	0	0	0	0
GSM998838	GSE40648	S. Shivaji	20120906	MG1655	LB + glycerol		clinostat - microgravity	exponential	WT		r3	0	0	0	0
GSM998839	GSE40648	S. Shivaji	20120906	MG1655	LB + glycerol		clinostat - microgravity	exponential	WT		r4	0	0	0	0
GSM999245	GSE40693	J. Visvalingam	20120912	O157:H7	BHIB		control	120	WT		r1	0	0	0	0
GSM999246	GSE40693	J. Visvalingam	20120912	O157:H7	BHIB		control	120	WT		r2	0	0	0	0
GSM999247	GSE40693	J. Visvalingam	20120912	O157:H7	BHIB		control	240	WT		r1	0	0	0	0
GSM999248	GSE40693	J. Visvalingam	20120912	O157:H7	BHIB		control	240	WT		r2	0	0	0	0
GSM999249	GSE40693	J. Visvalingam	20120912	O157:H7	BHIB	200mg/L	cinnamaldehyde	120	WT		r1	0	0	0	0
GSM999250	GSE40693	J. Visvalingam	20120912	O157:H7	BHIB	200mg/L	cinnamaldehyde	120	WT		r2	0	0	0	0
GSM999251	GSE40693	J. Visvalingam	20120912	O157:H7	BHIB	200mg/L	cinnamaldehyde	240	WT		r1	0	0	0	0
GSM999252	GSE40693	J. Visvalingam	20120912	O157:H7	BHIB	200mg/L	cinnamaldehyde	240	WT		r2	0	0	0	0

## Sheet: metadata
Experiment ID	Platform ID	CEL file name	GEO Accession	Author/PMID	Date	Strain	Medium	Phase	O2 Supply	Ampicillin	Norfloxacin	Carbon Supply
E1	GPL199	GSM311429	GSE12411	K. Aggarwal	20080811	MG1655	M9	E-Exp	Aerobic	No	Norfloxacin	Others
E2	GPL199	GSM311430	GSE12411	K. Aggarwal	20080811	MG1655	M9	E-Exp	Aerobic	No	Norfloxacin	Others
E3	GPL199	GSM311431	GSE12411	K. Aggarwal	20080811	MG1655	M9	E-Exp	Aerobic	No	Norfloxacin	Others
E4	GPL199	GSM311432	GSE12411	K. Aggarwal	20080811	MG1655	M9	E-Exp	Aerobic	No	Norfloxacin	Others
E5	GPL199	GSM311433	GSE12411	K. Aggarwal	20080811	MG1655	M9	E-Exp	Aerobic	No	Norfloxacin	Others
E6	GPL199	GSM311434	GSE12411	K. Aggarwal	20080811	MG1655	M9	E-Exp	Aerobic	No	Norfloxacin	Others
E7	GPL199	GSM311435	GSE12411	K. Aggarwal	20080811	MG1655	M9	E-Exp	Aerobic	No	Norfloxacin	Others
E8	GPL199	GSM311436	GSE12411	K. Aggarwal	20080811	MG1655	M9	E-Exp	Aerobic	No	Norfloxacin	Others
E9	GPL199	GSM311437	GSE12411	K. Aggarwal	20080811	MG1655	M9	E-Exp	Aerobic	No	Norfloxacin	Others
E10	GPL199	GSM311438	GSE12411	K. Aggarwal	20080811	MG1655	M9	E-Exp	Aerobic	No	Norfloxacin	Others
E11	GPL199	GSM311439	GSE12411	K. Aggarwal	20080811	MG1655	M9	E-Exp	Aerobic	No	Norfloxacin	Others
E12	GPL199	GSM311440	GSE12411	K. Aggarwal	20080811	MG1655	M9	E-Exp	Aerobic	No	Norfloxacin	Others
E13	GPL199	GSM311441	GSE12411	K. Aggarwal	20080811	MG1655	M9	E-Exp	Aerobic	No	Norfloxacin	Others
E14	GPL199	GSM311442	GSE12411	K. Aggarwal	20080811	MG1655	M9	E-Exp	Aerobic	No	Norfloxacin	Others
E15	GPL199	GSM311443	GSE12411	K. Aggarwal	20080811	MG1655	M9	E-Exp	Aerobic	No	Norfloxacin	Others
E16	GPL199	GSM311444	GSE12411	K. Aggarwal	20080811	MG1655	M9	E-Exp	Aerobic	No	Norfloxacin	Others
E17	GPL199	GSM311445	GSE12411	K. Aggarwal	20080811	MG1655	M9	E-Exp	Aerobic	No	Norfloxacin	Others
E18	GPL199	GSM311446	GSE12411	K. Aggarwal	20080811	MG1655	M9	E-Exp	Aerobic	No	Norfloxacin	Others
E19	GPL199	GSM311447	GSE12411	K. Aggarwal	20080811	MG1655	M9	E-Exp	Aerobic	No	Norfloxacin	Others
E20	GPL199	GSM311448	GSE12411	K. Aggarwal	20080811	MG1655	M9	E-Exp	Aerobic	No	Norfloxacin	Others
E21	GPL199	GSM311449	GSE12411	K. Aggarwal	20080811	MG1655	M9	E-Exp	Aerobic	No	Norfloxacin	Others
E22	GPL199	GSM311450	GSE12411	K. Aggarwal	20080811	MG1655	M9	E-Exp	Aerobic	No	Norfloxacin	Others
E23	GPL199	GSM311451	GSE12411	K. Aggarwal	20080811	MG1655	M9	E-Exp	Aerobic	No	Norfloxacin	Others
E24	GPL199	GSM311452	GSE12411	K. Aggarwal	20080811	MG1655	M9	E-Exp	Aerobic	No	Norfloxacin	Others
E25	GPL199	GSM311453	GSE12411	K. Aggarwal	20080811	MG1655	M9	E-Exp	Aerobic	No	Norfloxacin	Others
E26	GPL199	GSM311454	GSE12411	K. Aggarwal	20080811	MG1655	M9	E-Exp	Aerobic	No	Norfloxacin	Others
E27	GPL199	GSM311455	GSE12411	K. Aggarwal	20080811	MG1655	M9	E-Exp	Aerobic	No	Norfloxacin	Others
E28	GPL199	GSM311456	GSE12411	K. Aggarwal	20080811	MG1655	M9	E-Exp	Aerobic	No	Norfloxacin	Others
E29	GPL199	GSM543896	GSE21869	Y. Asakura	20110726	Others	M9	Others	Aerobic	No	No	Others
E30	GPL199	GSM543897	GSE21869	Y. Asakura	20110726	Others	M9	Others	Aerobic	No	No	Others
E31	GPL199	GSM543898	GSE21869	Y. Asakura	20110726	Others	M9	Others	Aerobic	No	No	Others
E32	GPL199	GSM543899	GSE21869	Y. Asakura	20110726	Others	M9	Others	Aerobic	No	No	Others
E33	GPL199	GSM543900	GSE21869	Y. Asakura	20110726	Others	M9	Others	Aerobic	No	No	Others
E34	GPL199	GSM543901	GSE21869	Y. Asakura	20110726	Others	M9	Others	Aerobic	No	No	Others
E35	GPL199	GSM543902	GSE21869	Y. Asakura	20110726	Others	M9	Others	Aerobic	No	No	Others
E36	GPL199	GSM543903	GSE21869	Y. Asakura	20110726	Others	M9	Others	Aerobic	No	No	Others
E37	GPL199	GSM543904	GSE21869	Y. Asakura	20110726	Others	M9	Others	Aerobic	No	No	Others
E38	GPL199	GSM543905	GSE21869	Y. Asakura	20110726	Others	M9	Others	Aerobic	No	No	Others
E39	GPL199	GSM543906	GSE21869	Y. Asakura	20110726	Others	M9	Others	Aerobic	No	No	Others
E40	GPL199	GSM543907	GSE21869	Y. Asakura	20110726	Others	M9	Others	Aerobic	No	No	Others
E41	GPL199	GSM543908	GSE21869	Y. Asakura	20110726	Others	M9	Others	Aerobic	No	No	Others
E42	GPL199	GSM543909	GSE21869	Y. Asakura	20110726	Others	M9	Others	Aerobic	No	No	Others
E43	GPL199	GSM543910	GSE21869	Y. Asakura	20110726	Others	M9	Others	Aerobic	No	No	Others
E44	GPL199	GSM543911	GSE21869	Y. Asakura	20110726	Others	M9	Others	Aerobic	No	No	Others
E45	GPL199	GSM543912	GSE21869	Y. Asakura	20110726	Others	M9	Others	Aerobic	No	No	Others
E46	GPL199	GSM543913	GSE21869	Y. Asakura	20110726	Others	M9	Others	Aerobic	No	No	Others
E47	GPL199	GSM543914	GSE21869	Y. Asakura	20110726	Others	M9	Others	Aerobic	No	No	Others
E48	GPL199	GSM543915	GSE21869	Y. Asakura	20110726	Others	M9	Others	Aerobic	No	No	Others
E49	GPL199	GSM543916	GSE21869	Y. Asakura	20110726	Others	M9	Others	Aerobic	No	No	Others
E50	GPL199	GSM543917	GSE21869	Y. Asakura	20110726	Others	M9	Others	Aerobic	No	No	Others
E51	GPL199	GSM543918	GSE21869	Y. Asakura	20110726	Others	M9	Others	Aerobic	No	No	Others
E52	GPL199	GSM543919	GSE21869	Y. Asakura	20110726	Others	M9	Others	Aerobic	No	No	Others
E53	GPL199	GSM543920	GSE21869	Y. Asakura	20110726	Others	M9	Others	Aerobic	No	No	Others
E54	GPL199	GSM543921	GSE21869	Y. Asakura	20110726	Others	M9	Others	Aerobic	No	No	Others
E55	GPL199	GSM543922	GSE21869	Y. Asakura	20110726	Others	M9	Others	Aerobic	No	No	Others
E56	GPL199	GSM543923	GSE21869	Y. Asakura	20110726	Others	M9	Others	Aerobic	No	No	Others
E57	GPL199	GSM543924	GSE21869	Y. Asakura	20110726	Others	M9	Others	Aerobic	No	No	Others
E58	GPL199	GSM543925	GSE21869	Y. Asakura	20110726	Others	M9	Others	Aerobic	No	No	Others
E59	GPL199	GSM543926	GSE21869	Y. Asakura	20110726	Others	M9	Others	Aerobic	No	No	Others
E60	GPL199	GSM543927	GSE21869	Y. Asakura	20110726	Others	M9	Others	Aerobic	No	No	Others
E61	GPL199	GSM543928	GSE21869	Y. Asakura	20110726	Others	M9	Others	Aerobic	No	No	Others
E62	GPL199	GSM546949	GSE21995	A. Singh	20100526	BW25113	M9	ML-Exp	Aerobic	No	No	Glucose
E63	GPL199	GSM546950	GSE21995	A. Singh	20100527	BW25113	M9	Others	Aerobic	No	No	Glucose
E64	GPL199	GSM564421	GSE22829	S.E. Cohen	20100714	MG1655	M9	Others	Aerobic	No	No	Others
E65	GPL199	GSM564422	GSE22829	S.E. Cohen	20100714	MG1655	M9	Others	Aerobic	No	No	Others
E66	GPL199	GSM564423	GSE22829	S.E. Cohen	20100714	MG1655	M9	Others	Aerobic	No	No	Others
E67	GPL199	GSM564424	GSE22829	S.E. Cohen	20100714	MG1655	M9	Others	Aerobic	No	No	Others
E68	GPL199	GSM564425	GSE22829	S.E. Cohen	20100714	MG1655	M9	Others	Aerobic	No	No	Others
E69	GPL199	GSM564426	GSE22829	S.E. Cohen	20100714	MG1655	M9	Others	Aerobic	No	No	Others
E70	GPL199	GSM820823	GSE33147	S.S. Fong	20111022	Others	M9	E-Exp	Aerobic	No	No	Acetate
E71	GPL199	GSM820824	GSE33147	S.S. Fong	20111022	BW25113	M9	E-Exp	Aerobic	No	No	Acetate
E72	GPL199	GSM820825	GSE33147	S.S. Fong	20111022	BW25113	M9	E-Exp	Aerobic	No	No	Acetate
E73	GPL199	GSM820826	GSE33147	S.S. Fong	20111022	BW25113	M9	E-Exp	Aerobic	No	No	Acetate
E74	GPL199	GSM820827	GSE33147	S.S. Fong	20111022	BW25113	M9	E-Exp	Aerobic	No	No	Acetate
E75	GPL199	GSM820828	GSE33147	S.S. Fong	20111022	BW25113	M9	E-Exp	Aerobic	No	No	Acetate
E76	GPL199	GSM820829	GSE33147	S.S. Fong	20111022	BW25113	M9	E-Exp	Aerobic	No	No	Acetate
E77	GPL199	GSM820830	GSE33147	S.S. Fong	20111022	BW25113	M9	E-Exp	Aerobic	No	No	Acetate
E78	GPL199	GSM820831	GSE33147	S.S. Fong	20111022	BW25113	M9	E-Exp	Aerobic	No	No	Acetate
E79	GPL199	GSM820832	GSE33147	S.S. Fong	20111022	BW25113	M9	E-Exp	Aerobic	No	No	Acetate
E80	GPL199	GSM820833	GSE33147	S.S. Fong	20111022	BW25113	M9	E-Exp	Aerobic	No	No	Acetate
E81	GPL199	GSM820834	GSE33147	S.S. Fong	20111022	BW25113	M9	E-Exp	Aerobic	No	No	Acetate
E82	GPL199	GSM820835	GSE33147	S.S. Fong	20111022	BW25113	M9	E-Exp	Aerobic	No	No	Acetate
E83	GPL199	GSM820836	GSE33147	S.S. Fong	20111022	BW25113	M9	E-Exp	Aerobic	No	No	Acetate
E84	GPL199	GSM820837	GSE33147	S.S. Fong	20111022	BW25113	M9	E-Exp	Aerobic	No	No	Acetate
E85	GPL199	GSM820838	GSE33147	S.S. Fong	20111022	BW25113	M9	E-Exp	Aerobic	No	No	Acetate
E86	GPL199	GSM820839	GSE33147	S.S. Fong	20111022	BW25113	M9	E-Exp	Aerobic	No	No	Acetate
E87	GPL199	GSM820840	GSE33147	S.S. Fong	20111022	BW25113	M9	E-Exp	Aerobic	No	No	Acetate
E88	GPL199	GSM820841	GSE33147	S.S. Fong	20111022	BW25113	M9	E-Exp	Aerobic	No	No	Acetate
E89	GPL199	GSM820842	GSE33147	S.S. Fong	20111022	BW25113	M9	E-Exp	Aerobic	No	No	Acetate
E90	GPL199	GSM820843	GSE33147	S.S. Fong	20111022	BW25113	M9	E-Exp	Aerobic	No	No	Acetate
E91	GPL199	GSM820844	GSE33147	S.S. Fong	20111022	BW25113	M9	E-Exp	Aerobic	No	No	Acetate
E92	GPL199	GSM820845	GSE33147	S.S. Fong	20111022	BW25113	M9	E-Exp	Aerobic	No	No	Acetate
E93	GPL199	GSM820846	GSE33147	S.S. Fong	20111022	BW25113	M9	E-Exp	Aerobic	No	No	Acetate
E94	GPL199	GSM820847	GSE33147	S.S. Fong	20111022	BW25113	M9	E-Exp	Aerobic	No	No	Acetate
E95	GPL199	GSM820848	GSE33147	S.S. Fong	20111022	BW25113	M9	E-Exp	Aerobic	No	No	Acetate
E96	GPL199	GSM820849	GSE33147	S.S. Fong	20111022	BW25113	M9	E-Exp	Aerobic	No	No	Acetate
E97	GPL199	GSM820850	GSE33147	S.S. Fong	20111022	BW25113	M9	E-Exp	Aerobic	No	No	Acetate
E98	GPL199	GSM820851	GSE33147	S.S. Fong	20111022	BW25113	M9	E-Exp	Aerobic	No	No	Acetate
E99	GPL199	GSM820852	GSE33147	S.S. Fong	20111022	BW25113	M9	E-Exp	Aerobic	No	No	Acetate
E100	GPL199	GSM820853	GSE33147	S.S. Fong	20111022	BW25113	M9	E-Exp	Aerobic	No	No	Acetate
E101	GPL199	GSM820854	GSE33147	S.S. Fong	20111022	BW25113	M9	E-Exp	Aerobic	No	No	Acetate
E102	GPL199	GSM820855	GSE33147	S.S. Fong	20111022	BW25113	M9	E-Exp	Aerobic	No	No	Acetate
E103	GPL199	GSM820856	GSE33147	S.S. Fong	20111022	BW25113	M9	E-Exp	Aerobic	No	No	Acetate
E104	GPL199	GSM820857	GSE33147	S.S. Fong	20111022	BW25113	M9	E-Exp	Aerobic	No	No	Acetate
E105	GPL199	GSM820858	GSE33147	S.S. Fong	20111022	BW25113	M9	E-Exp	Aerobic	No	No	Acetate
E106	GPL199	GSM820859	GSE33147	S.S. Fong	20111022	BW25113	M9	E-Exp	Aerobic	No	No	Acetate
E107	GPL199	GSM820860	GSE33147	S.S. Fong	20111022	BW25113	M9	E-Exp	Aerobic	No	No	Acetate
E108	GPL199	GSM820861	GSE33147	S.S. Fong	20111022	BW25113	M9	E-Exp	Aerobic	No	No	Acetate
E109	GPL199	GSM820862	GSE33147	S.S. Fong	20111022	BW25113	M9	E-Exp	Aerobic	No	No	Acetate
E110	GPL199	GSM820863	GSE33147	S.S. Fong	20111022	BW25113	M9	E-Exp	Aerobic	No	No	Acetate
E111	GPL199	GSM820864	GSE33147	S.S. Fong	20111022	BW25113	M9	E-Exp	Aerobic	No	No	Acetate
E112	GPL199	GSM820865	GSE33147	S.S. Fong	20111022	BW25113	M9	E-Exp	Aerobic	No	No	Acetate
E113	GPL199	GSM820866	GSE33147	S.S. Fong	20111022	BW25113	M9	E-Exp	Aerobic	No	No	Acetate
E114	GPL199	GSM820867	GSE33147	S.S. Fong	20111022	BW25113	M9	E-Exp	Aerobic	No	No	Acetate
E115	GPL199	GSM820868	GSE33147	S.S. Fong	20111022	BW25113	M9	E-Exp	Aerobic	No	No	Acetate
E116	GPL199	GSM820869	GSE33147	S.S. Fong	20111022	BW25113	M9	E-Exp	Aerobic	No	No	Acetate
E117	GPL199	GSM820870	GSE33147	S.S. Fong	20111022	BW25113	M9	E-Exp	Aerobic	No	No	Acetate
E118	GPL199	GSM820871	GSE33147	S.S. Fong	20111022	BW25113	M9	E-Exp	Aerobic	No	No	Acetate
E119	GPL199	GSM820872	GSE33147	S.S. Fong	20111022	BW25113	M9	E-Exp	Aerobic	No	No	Glycerol
E120	GPL199	GSM820873	GSE33147	S.S. Fong	20111022	BW25113	M9	E-Exp	Aerobic	No	No	Glycerol
E121	GPL199	GSM820874	GSE33147	S.S. Fong	20111022	BW25113	M9	E-Exp	Aerobic	No	No	Glycerol
E122	GPL199	GSM820875	GSE33147	S.S. Fong	20111022	BW25113	M9	E-Exp	Aerobic	No	No	Glycerol
E123	GPL199	GSM820876	GSE33147	S.S. Fong	20111022	BW25113	M9	E-Exp	Aerobic	No	No	Glycerol
E124	GPL199	GSM820877	GSE33147	S.S. Fong	20111022	BW25113	M9	E-Exp	Aerobic	No	No	Glycerol
E125	GPL199	GSM820878	GSE33147	S.S. Fong	20111022	BW25113	M9	E-Exp	Aerobic	No	No	Glycerol
E126	GPL199	GSM820879	GSE33147	S.S. Fong	20111022	BW25113	M9	E-Exp	Aerobic	No	No	Glycerol
E127	GPL199	GSM820880	GSE33147	S.S. Fong	20111022	BW25113	M9	E-Exp	Aerobic	No	No	Glycerol
E128	GPL199	GSM820881	GSE33147	S.S. Fong	20111022	BW25113	M9	E-Exp	Aerobic	No	No	Glycerol
E129	GPL199	GSM820882	GSE33147	S.S. Fong	20111022	BW25113	M9	E-Exp	Aerobic	No	No	Glycerol
E130	GPL199	GSM820883	GSE33147	S.S. Fong	20111022	BW25113	M9	E-Exp	Aerobic	No	No	Glycerol
E131	GPL199	GSM820884	GSE33147	S.S. Fong	20111022	BW25113	M9	E-Exp	Aerobic	No	No	Glycerol
E132	GPL199	GSM820885	GSE33147	S.S. Fong	20111022	BW25113	M9	E-Exp	Aerobic	No	No	Glycerol
E133	GPL199	GSM820886	GSE33147	S.S. Fong	20111022	BW25113	M9	E-Exp	Aerobic	No	No	Glycerol
E134	GPL199	GSM820887	GSE33147	S.S. Fong	20111022	BW25113	M9	E-Exp	Aerobic	No	No	Glycerol
E135	GPL199	GSM820888	GSE33147	S.S. Fong	20111022	BW25113	M9	E-Exp	Aerobic	No	No	Glycerol
E136	GPL199	GSM820889	GSE33147	S.S. Fong	20111022	BW25113	M9	E-Exp	Aerobic	No	No	Glycerol
E137	GPL199	GSM820890	GSE33147	S.S. Fong	20111022	BW25113	M9	E-Exp	Aerobic	No	No	Glycerol
E138	GPL199	GSM820891	GSE33147	S.S. Fong	20111022	BW25113	M9	E-Exp	Aerobic	No	No	Glycerol
E139	GPL199	GSM820892	GSE33147	S.S. Fong	20111022	BW25113	M9	E-Exp	Aerobic	No	No	Glycerol
E140	GPL199	GSM820893	GSE33147	S.S. Fong	20111022	BW25113	M9	E-Exp	Aerobic	No	No	Glycerol
E141	GPL199	GSM820894	GSE33147	S.S. Fong	20111022	BW25113	M9	E-Exp	Aerobic	No	No	Glycerol
E142	GPL199	GSM820895	GSE33147	S.S. Fong	20111022	BW25113	M9	E-Exp	Aerobic	No	No	Glycerol
E143	GPL199	GSM820896	GSE33147	S.S. Fong	20111022	BW25113	M9	E-Exp	Aerobic	No	No	Glycerol
E144	GPL199	GSM820897	GSE33147	S.S. Fong	20111022	BW25113	M9	E-Exp	Aerobic	No	No	Glycerol
E145	GPL199	GSM820898	GSE33147	S.S. Fong	20111022	BW25113	M9	E-Exp	Aerobic	No	No	Glycerol
E146	GPL199	GSM820899	GSE33147	S.S. Fong	20111022	BW25113	M9	E-Exp	Aerobic	No	No	Glycerol
E147	GPL199	GSM820900	GSE33147	S.S. Fong	20111022	BW25113	M9	E-Exp	Aerobic	No	No	Glycerol
E148	GPL199	GSM820901	GSE33147	S.S. Fong	20111022	BW25113	M9	E-Exp	Aerobic	No	No	Glycerol
E149	GPL199	GSM820902	GSE33147	S.S. Fong	20111022	BW25113	M9	E-Exp	Aerobic	No	No	Glycerol
E150	GPL199	GSM820903	GSE33147	S.S. Fong	20111022	BW25113	M9	E-Exp	Aerobic	No	No	Glycerol
E151	GPL199	GSM820904	GSE33147	S.S. Fong	20111022	BW25113	M9	E-Exp	Aerobic	No	No	Glycerol
E152	GPL199	GSM820905	GSE33147	S.S. Fong	20111022	BW25113	M9	E-Exp	Aerobic	No	No	Glycerol
E153	GPL199	GSM820906	GSE33147	S.S. Fong	20111022	BW25113	M9	E-Exp	Aerobic	No	No	Glycerol
E154	GPL199	GSM820907	GSE33147	S.S. Fong	20111022	BW25113	M9	E-Exp	Aerobic	No	No	Glycerol
E155	GPL199	GSM820908	GSE33147	S.S. Fong	20111022	BW25113	M9	E-Exp	Aerobic	No	No	Glycerol
E156	GPL199	GSM820909	GSE33147	S.S. Fong	20111022	BW25113	M9	E-Exp	Aerobic	No	No	Glycerol
E157	GPL199	GSM820910	GSE33147	S.S. Fong	20111022	BW25113	M9	E-Exp	Aerobic	No	No	Glycerol
E158	GPL199	GSM820911	GSE33147	S.S. Fong	20111022	BW25113	M9	E-Exp	Aerobic	No	No	Glycerol
E159	GPL199	GSM820912	GSE33147	S.S. Fong	20111022	BW25113	M9	E-Exp	Aerobic	No	No	Glycerol
E160	GPL199	GSM820913	GSE33147	S.S. Fong	20111022	BW25113	M9	E-Exp	Aerobic	No	No	Glycerol
E161	GPL199	GSM820914	GSE33147	S.S. Fong	20111022	BW25113	M9	E-Exp	Aerobic	No	No	Glycerol
E162	GPL199	GSM820915	GSE33147	S.S. Fong	20111022	BW25113	M9	E-Exp	Aerobic	No	No	Glycerol
E163	GPL199	GSM820916	GSE33147	S.S. Fong	20111022	BW25113	M9	E-Exp	Aerobic	No	No	Glycerol
E164	GPL199	GSM820917	GSE33147	S.S. Fong	20111022	BW25113	M9	E-Exp	Aerobic	No	No	Glycerol
E165	GPL199	GSM820918	GSE33147	S.S. Fong	20111022	BW25113	M9	E-Exp	Aerobic	No	No	Glycerol
E166	GPL199	GSM157409	GSE6836	J. Faith	20070122	MG1655	M9	E-Exp	Aerobic	Ampicillin	No	Others
E167	GPL199	GSM157410	GSE6836	J. Faith	20070122	MG1655	M9	E-Exp	Aerobic	Ampicillin	No	Others
E168	GPL199	GSM157411	GSE6836	J. Faith	20070122	MG1655	M9	E-Exp	Aerobic	Ampicillin	No	Others
E169	GPL199	GSM157412	GSE6836	J. Faith	20070122	MG1655	M9	E-Exp	Aerobic	Ampicillin	No	Others
E170	GPL199	GSM157413	GSE6836	J. Faith	20070122	MG1655	M9	E-Exp	Aerobic	Ampicillin	No	Others
E171	GPL199	GSM157414	GSE6836	J. Faith	20070122	MG1655	M9	E-Exp	Aerobic	Ampicillin	No	Others
E172	GPL199	GSM157415	GSE6836	J. Faith	20070122	MG1655	M9	E-Exp	Aerobic	Ampicillin	No	Others
E173	GPL199	GSM157416	GSE6836	J. Faith	20070122	MG1655	M9	E-Exp	Aerobic	Ampicillin	No	Others
E174	GPL199	GSM157417	GSE6836	J. Faith	20070122	MG1655	M9	E-Exp	Aerobic	Ampicillin	No	Others
E175	GPL199	GSM157418	GSE6836	J. Faith	20070122	MG1655	M9	E-Exp	Aerobic	Ampicillin	No	Others
E176	GPL199	GSM157419	GSE6836	J. Faith	20070122	MG1655	M9	E-Exp	Aerobic	Ampicillin	No	Others
E177	GPL199	GSM157420	GSE6836	J. Faith	20070122	MG1655	M9	E-Exp	Aerobic	Ampicillin	No	Others
E178	GPL199	GSM157421	GSE6836	J. Faith	20070122	MG1655	M9	E-Exp	Aerobic	Ampicillin	No	Others
E179	GPL199	GSM157422	GSE6836	J. Faith	20070122	MG1655	M9	E-Exp	Aerobic	Ampicillin	No	Others
E180	GPL199	GSM157423	GSE6836	J. Faith	20070122	MG1655	M9	E-Exp	Aerobic	Ampicillin	No	Others
E181	GPL199	GSM157424	GSE6836	J. Faith	20070122	MG1655	M9	E-Exp	Aerobic	Ampicillin	No	Others
E182	GPL199	GSM157425	GSE6836	J. Faith	20070122	MG1655	M9	E-Exp	Aerobic	Ampicillin	No	Others
E183	GPL199	GSM157426	GSE6836	J. Faith	20070122	MG1655	M9	E-Exp	Aerobic	Ampicillin	No	Others
E184	GPL199	GSM157427	GSE6836	J. Faith	20070122	MG1655	M9	E-Exp	Aerobic	Ampicillin	No	Others
E185	GPL199	GSM157428	GSE6836	J. Faith	20070122	MG1655	M9	E-Exp	Aerobic	Ampicillin	No	Others
E186	GPL199	GSM157429	GSE6836	J. Faith	20070122	MG1655	M9	E-Exp	Aerobic	Ampicillin	No	Others
E187	GPL199	GSM157430	GSE6836	J. Faith	20070122	MG1655	M9	E-Exp	Aerobic	Ampicillin	No	Others
E188	GPL199	GSM157431	GSE6836	J. Faith	20070122	MG1655	M9	E-Exp	Aerobic	Ampicillin	No	Others
E189	GPL199	GSM157432	GSE6836	J. Faith	20070122	MG1655	M9	E-Exp	Aerobic	Ampicillin	No	Others
E190	GPL199	GSM157433	GSE6836	J. Faith	20070122	MG1655	M9	E-Exp	Aerobic	Ampicillin	No	Others
E191	GPL199	GSM157434	GSE6836	J. Faith	20070122	MG1655	M9	E-Exp	Aerobic	Ampicillin	No	Others
E192	GPL199	GSM157435	GSE6836	J. Faith	20070122	MG1655	M9	E-Exp	Aerobic	Ampicillin	No	Others
E193	GPL199	GSM157436	GSE6836	J. Faith	20070122	MG1655	M9	E-Exp	Aerobic	Ampicillin	No	Others
E194	GPL199	GSM157437	GSE6836	J. Faith	20070122	MG1655	M9	E-Exp	Aerobic	Ampicillin	No	Others
E195	GPL199	GSM157438	GSE6836	J. Faith	20070122	MG1655	M9	E-Exp	Aerobic	Ampicillin	No	Others
E196	GPL199	GSM157439	GSE6836	J. Faith	20070122	MG1655	M9	E-Exp	Aerobic	Ampicillin	No	Others
E197	GPL199	GSM157440	GSE6836	J. Faith	20070122	MG1655	M9	E-Exp	Aerobic	Ampicillin	No	Others
E198	GPL199	GSM157441	GSE6836	J. Faith	20070122	MG1655	M9	E-Exp	Aerobic	Ampicillin	No	Others
E199	GPL199	GSM157442	GSE6836	J. Faith	20070122	MG1655	M9	E-Exp	Aerobic	Ampicillin	No	Others
E200	GPL199	GSM157443	GSE6836	J. Faith	20070122	MG1655	M9	E-Exp	Aerobic	Ampicillin	No	Others
E201	GPL199	GSM157444	GSE6836	J. Faith	20070122	MG1655	M9	E-Exp	Aerobic	Ampicillin	No	Others
E202	GPL199	GSM157445	GSE6836	J. Faith	20070122	MG1655	M9	E-Exp	Aerobic	Ampicillin	No	Others
E203	GPL199	GSM157446	GSE6836	J. Faith	20070122	MG1655	M9	E-Exp	Aerobic	Ampicillin	No	Others
E204	GPL199	GSM157447	GSE6836	J. Faith	20070122	MG1655	M9	E-Exp	Aerobic	Ampicillin	No	Others
E205	GPL199	GSM157448	GSE6836	J. Faith	20070122	MG1655	M9	E-Exp	Aerobic	Ampicillin	No	Others
E206	GPL199	GSM157449	GSE6836	J. Faith	20070122	MG1655	M9	E-Exp	Aerobic	Ampicillin	No	Others
E207	GPL199	GSM157450	GSE6836	J. Faith	20070122	MG1655	M9	E-Exp	Aerobic	Ampicillin	No	Others
E208	GPL199	GSM157451	GSE6836	J. Faith	20070122	MG1655	M9	E-Exp	Aerobic	Ampicillin	No	Others
E209	GPL199	GSM157452	GSE6836	J. Faith	20070122	MG1655	M9	E-Exp	Aerobic	Ampicillin	No	Others
E210	GPL199	GSM157453	GSE6836	J. Faith	20070122	MG1655	M9	E-Exp	Aerobic	Ampicillin	No	Others
E211	GPL199	GSM157454	GSE6836	J. Faith	20070122	MG1655	M9	E-Exp	Aerobic	No	No	Others
E212	GPL199	GSM157455	GSE6836	J. Faith	20070122	MG1655	M9	E-Exp	Aerobic	No	No	Others
E213	GPL199	GSM157456	GSE6836	J. Faith	20070122	MG1655	M9	E-Exp	Aerobic	No	No	Others
E214	GPL199	GSM157457	GSE6836	J. Faith	20070122	MG1655	M9	E-Exp	Aerobic	Ampicillin	No	Others
E215	GPL199	GSM157458	GSE6836	J. Faith	20070122	MG1655	M9	E-Exp	Aerobic	Ampicillin	No	Others
E216	GPL199	GSM157459	GSE6836	J. Faith	20070122	MG1655	M9	E-Exp	Aerobic	Ampicillin	No	Others
E217	GPL199	GSM157460	GSE6836	J. Faith	20070122	MG1655	M9	E-Exp	Aerobic	Ampicillin	No	Others
E218	GPL199	GSM157461	GSE6836	J. Faith	20070122	MG1655	M9	E-Exp	Aerobic	Ampicillin	No	Others
E219	GPL199	GSM157462	GSE6836	J. Faith	20070122	MG1655	M9	E-Exp	Aerobic	Ampicillin	No	Others
E220	GPL199	GSM157463	GSE6836	J. Faith	20070122	MG1655	M9	E-Exp	Aerobic	Ampicillin	No	Others
E221	GPL199	GSM157464	GSE6836	J. Faith	20070122	MG1655	M9	E-Exp	Aerobic	Ampicillin	No	Others
E222	GPL199	GSM157465	GSE6836	J. Faith	20070122	MG1655	M9	E-Exp	Aerobic	Ampicillin	No	Others
E223	GPL199	GSM157466	GSE6836	J. Faith	20070122	MG1655	M9	E-Exp	Aerobic	Ampicillin	No	Others
E224	GPL199	GSM157467	GSE6836	J. Faith	20070122	MG1655	M9	E-Exp	Aerobic	Ampicillin	No	Others
E225	GPL199	GSM157468	GSE6836	J. Faith	20070122	MG1655	M9	E-Exp	Aerobic	Ampicillin	No	Others
E226	GPL199	GSM157469	GSE6836	J. Faith	20070122	MG1655	M9	E-Exp	Aerobic	Ampicillin	No	Others
E227	GPL199	GSM157470	GSE6836	J. Faith	20070122	MG1655	M9	E-Exp	Aerobic	Ampicillin	No	Others
E228	GPL199	GSM157471	GSE6836	J. Faith	20070122	MG1655	M9	E-Exp	Aerobic	Ampicillin	No	Others
E229	GPL199	GSM157472	GSE6836	J. Faith	20070122	MG1655	M9	E-Exp	Aerobic	Ampicillin	No	Others
E230	GPL199	GSM157473	GSE6836	J. Faith	20070122	MG1655	M9	E-Exp	Aerobic	Ampicillin	No	Others
E231	GPL199	GSM157474	GSE6836	J. Faith	20070122	MG1655	M9	E-Exp	Aerobic	Ampicillin	No	Others
E232	GPL199	GSM157475	GSE6836	J. Faith	20070122	MG1655	M9	E-Exp	Aerobic	Ampicillin	No	Others
E233	GPL199	GSM157476	GSE6836	J. Faith	20070122	MG1655	M9	E-Exp	Aerobic	Ampicillin	No	Others
E234	GPL199	GSM157477	GSE6836	J. Faith	20070122	MG1655	M9	E-Exp	Aerobic	Ampicillin	No	Others
E235	GPL199	GSM157478	GSE6836	J. Faith	20070122	MG1655	M9	E-Exp	Aerobic	Ampicillin	No	Others
E236	GPL199	GSM157479	GSE6836	J. Faith	20070122	MG1655	M9	E-Exp	Aerobic	Ampicillin	No	Others
E237	GPL199	GSM157480	GSE6836	J. Faith	20070122	MG1655	M9	E-Exp	Aerobic	Ampicillin	No	Others
E238	GPL199	GSM157481	GSE6836	J. Faith	20070122	MG1655	M9	E-Exp	Aerobic	Ampicillin	No	Others
E239	GPL199	GSM157482	GSE6836	J. Faith	20070122	MG1655	M9	E-Exp	Aerobic	Ampicillin	No	Others
E240	GPL199	GSM157483	GSE6836	J. Faith	20070122	MG1655	M9	E-Exp	Aerobic	Ampicillin	No	Others
E241	GPL199	GSM157484	GSE6836	J. Faith	20070122	MG1655	M9	E-Exp	Aerobic	Ampicillin	No	Others
E242	GPL199	GSM157485	GSE6836	J. Faith	20070122	MG1655	M9	E-Exp	Aerobic	Ampicillin	No	Others
E243	GPL199	GSM157486	GSE6836	J. Faith	20070122	MG1655	M9	E-Exp	Aerobic	Ampicillin	No	Others
E244	GPL199	GSM157487	GSE6836	J. Faith	20070122	MG1655	M9	E-Exp	Aerobic	Ampicillin	No	Others
E245	GPL199	GSM157488	GSE6836	J. Faith	20070122	MG1655	M9	E-Exp	Aerobic	Ampicillin	No	Others
E246	GPL199	GSM157489	GSE6836	J. Faith	20070122	MG1655	M9	E-Exp	Aerobic	Ampicillin	No	Others
E247	GPL199	GSM157490	GSE6836	J. Faith	20070122	MG1655	M9	E-Exp	Aerobic	Ampicillin	No	Others
E248	GPL199	GSM157491	GSE6836	J. Faith	20070122	MG1655	M9	E-Exp	Aerobic	Ampicillin	No	Others
E249	GPL199	GSM157492	GSE6836	J. Faith	20070122	MG1655	M9	E-Exp	Aerobic	Ampicillin	No	Others
E250	GPL199	GSM157493	GSE6836	J. Faith	20070122	MG1655	M9	E-Exp	Aerobic	Ampicillin	No	Others
E251	GPL199	GSM157494	GSE6836	J. Faith	20070122	MG1655	M9	E-Exp	Aerobic	Ampicillin	No	Others
E252	GPL199	GSM157495	GSE6836	J. Faith	20070122	MG1655	M9	E-Exp	Aerobic	Ampicillin	No	Others
E253	GPL199	GSM157496	GSE6836	J. Faith	20070122	MG1655	M9	E-Exp	Aerobic	Ampicillin	No	Others
E254	GPL199	GSM157497	GSE6836	J. Faith	20070122	MG1655	M9	E-Exp	Aerobic	Ampicillin	No	Others
E255	GPL199	GSM157498	GSE6836	J. Faith	20070122	MG1655	M9	E-Exp	Aerobic	Ampicillin	No	Others
E256	GPL199	GSM157499	GSE6836	J. Faith	20070122	MG1655	M9	E-Exp	Aerobic	Ampicillin	No	Others
E257	GPL199	GSM157500	GSE6836	J. Faith	20070122	MG1655	M9	E-Exp	Aerobic	Ampicillin	No	Others
E258	GPL199	GSM157501	GSE6836	J. Faith	20070122	MG1655	M9	E-Exp	Aerobic	Ampicillin	No	Others
E259	GPL199	GSM157502	GSE6836	J. Faith	20070122	MG1655	M9	E-Exp	Aerobic	Ampicillin	No	Others
E260	GPL199	GSM157503	GSE6836	J. Faith	20070122	MG1655	M9	E-Exp	Aerobic	Ampicillin	No	Others
E261	GPL199	GSM157504	GSE6836	J. Faith	20070122	MG1655	M9	E-Exp	Aerobic	Ampicillin	No	Others
E262	GPL199	GSM157505	GSE6836	J. Faith	20070122	MG1655	M9	E-Exp	Aerobic	Ampicillin	No	Others
E263	GPL199	GSM157506	GSE6836	J. Faith	20070122	MG1655	M9	E-Exp	Aerobic	Ampicillin	No	Others
E264	GPL199	GSM157507	GSE6836	J. Faith	20070122	MG1655	M9	E-Exp	Aerobic	Ampicillin	No	Others
E265	GPL199	GSM157508	GSE6836	J. Faith	20070122	MG1655	M9	E-Exp	Aerobic	Ampicillin	No	Others
E266	GPL199	GSM157509	GSE6836	J. Faith	20070122	MG1655	M9	E-Exp	Aerobic	Ampicillin	No	Others
E267	GPL199	GSM157510	GSE6836	J. Faith	20070122	MG1655	M9	E-Exp	Aerobic	Ampicillin	No	Others
E268	GPL199	GSM157511	GSE6836	J. Faith	20070122	MG1655	M9	E-Exp	Aerobic	Ampicillin	No	Others
E269	GPL199	GSM157512	GSE6836	J. Faith	20070122	MG1655	M9	E-Exp	Aerobic	Ampicillin	No	Others
E270	GPL199	GSM157513	GSE6836	J. Faith	20070122	MG1655	M9	E-Exp	Aerobic	Ampicillin	No	Others
E271	GPL199	GSM157514	GSE6836	J. Faith	20070122	MG1655	M9	E-Exp	Aerobic	Ampicillin	No	Others
E272	GPL199	GSM157515	GSE6836	J. Faith	20070122	MG1655	M9	E-Exp	Aerobic	Ampicillin	No	Others
E273	GPL199	GSM157516	GSE6836	J. Faith	20070122	MG1655	M9	E-Exp	Aerobic	Ampicillin	No	Others
E274	GPL199	GSM157517	GSE6836	J. Faith	20070122	MG1655	M9	E-Exp	Aerobic	Ampicillin	No	Others
E275	GPL199	GSM157518	GSE6836	J. Faith	20070122	MG1655	M9	E-Exp	Aerobic	Ampicillin	No	Others
E276	GPL199	GSM157519	GSE6836	J. Faith	20070122	MG1655	M9	E-Exp	Aerobic	Ampicillin	No	Others
E277	GPL199	GSM157520	GSE6836	J. Faith	20070122	MG1655	M9	E-Exp	Aerobic	Ampicillin	No	Others
E278	GPL199	GSM157521	GSE6836	J. Faith	20070122	MG1655	M9	E-Exp	Aerobic	Ampicillin	No	Others
E279	GPL199	GSM157522	GSE6836	J. Faith	20070122	MG1655	M9	E-Exp	Aerobic	Ampicillin	No	Others
E280	GPL199	GSM157523	GSE6836	J. Faith	20070122	MG1655	M9	E-Exp	Aerobic	Ampicillin	No	Others
E281	GPL199	GSM157524	GSE6836	J. Faith	20070122	MG1655	M9	E-Exp	Aerobic	Ampicillin	No	Others
E282	GPL199	GSM157525	GSE6836	J. Faith	20070122	MG1655	M9	E-Exp	Aerobic	Ampicillin	No	Others
E283	GPL199	GSM157526	GSE6836	J. Faith	20070122	MG1655	M9	E-Exp	Aerobic	Ampicillin	No	Others
E284	GPL199	GSM157527	GSE6836	J. Faith	20070122	MG1655	M9	E-Exp	Aerobic	Ampicillin	No	Others
E285	GPL199	GSM157528	GSE6836	J. Faith	20070122	MG1655	M9	E-Exp	Aerobic	Ampicillin	No	Others
E286	GPL199	GSM157529	GSE6836	J. Faith	20070122	MG1655	M9	E-Exp	Aerobic	Ampicillin	No	Others
E287	GPL199	GSM157530	GSE6836	J. Faith	20070122	MG1655	M9	E-Exp	Aerobic	Ampicillin	No	Others
E288	GPL199	GSM157531	GSE6836	J. Faith	20070122	MG1655	M9	E-Exp	Aerobic	Ampicillin	No	Others
E289	GPL199	GSM157532	GSE6836	J. Faith	20070122	MG1655	M9	E-Exp	Aerobic	Ampicillin	No	Others
E290	GPL199	GSM157533	GSE6836	J. Faith	20070122	MG1655	M9	E-Exp	Aerobic	Ampicillin	No	Others
E291	GPL199	GSM157534	GSE6836	J. Faith	20070122	MG1655	M9	E-Exp	Aerobic	Ampicillin	No	Others
E292	GPL199	GSM157535	GSE6836	J. Faith	20070122	MG1655	M9	E-Exp	Aerobic	Ampicillin	No	Others
E293	GPL199	GSM157536	GSE6836	J. Faith	20070122	MG1655	M9	E-Exp	Aerobic	Ampicillin	No	Others
E294	GPL199	GSM157537	GSE6836	J. Faith	20070122	MG1655	M9	E-Exp	Aerobic	Ampicillin	No	Others
E295	GPL199	GSM157538	GSE6836	J. Faith	20070122	MG1655	M9	E-Exp	Aerobic	Ampicillin	No	Others
E296	GPL199	GSM157539	GSE6836	J. Faith	20070122	MG1655	M9	E-Exp	Aerobic	Ampicillin	No	Others
E297	GPL199	GSM157540	GSE6836	J. Faith	20070122	MG1655	M9	E-Exp	Aerobic	Ampicillin	No	Others
E298	GPL199	GSM157541	GSE6836	J. Faith	20070122	MG1655	M9	E-Exp	Aerobic	Ampicillin	No	Others
E299	GPL199	GSM157542	GSE6836	J. Faith	20070122	MG1655	M9	E-Exp	Aerobic	Ampicillin	No	Others
E300	GPL199	GSM157543	GSE6836	J. Faith	20070122	MG1655	M9	E-Exp	Aerobic	Ampicillin	No	Others
E301	GPL199	GSM157544	GSE6836	J. Faith	20070122	MG1655	M9	E-Exp	Aerobic	Ampicillin	No	Others
E302	GPL199	GSM157545	GSE6836	J. Faith	20070122	MG1655	M9	E-Exp	Aerobic	Ampicillin	No	Others
E303	GPL199	GSM157546	GSE6836	J. Faith	20070122	MG1655	M9	E-Exp	Aerobic	Ampicillin	No	Others
E304	GPL199	GSM157547	GSE6836	J. Faith	20070122	MG1655	M9	E-Exp	Aerobic	Ampicillin	No	Others
E305	GPL199	GSM157548	GSE6836	J. Faith	20070122	MG1655	M9	E-Exp	Aerobic	Ampicillin	No	Others
E306	GPL199	GSM157549	GSE6836	J. Faith	20070122	MG1655	M9	E-Exp	Aerobic	Ampicillin	No	Others
E307	GPL199	GSM157550	GSE6836	J. Faith	20070122	MG1655	M9	E-Exp	Aerobic	Ampicillin	No	Others
E308	GPL199	GSM157551	GSE6836	J. Faith	20070122	MG1655	M9	E-Exp	Aerobic	Ampicillin	No	Others
E309	GPL199	GSM157552	GSE6836	J. Faith	20070122	MG1655	M9	E-Exp	Aerobic	Ampicillin	No	Others
E310	GPL199	GSM157553	GSE6836	J. Faith	20070122	MG1655	M9	E-Exp	Aerobic	Ampicillin	No	Others
E311	GPL199	GSM157554	GSE6836	J. Faith	20070122	MG1655	M9	E-Exp	Aerobic	Ampicillin	No	Others
E312	GPL199	GSM157555	GSE6836	J. Faith	20070122	MG1655	M9	E-Exp	Aerobic	Ampicillin	No	Others
E313	GPL199	GSM157556	GSE6836	J. Faith	20070122	MG1655	M9	E-Exp	Aerobic	Ampicillin	No	Others
E314	GPL199	GSM157557	GSE6836	J. Faith	20070122	MG1655	M9	E-Exp	Aerobic	Ampicillin	No	Others
E315	GPL199	GSM157558	GSE6836	J. Faith	20070122	MG1655	M9	E-Exp	Aerobic	Ampicillin	No	Others
E316	GPL199	GSM157559	GSE6836	J. Faith	20070122	MG1655	M9	E-Exp	Aerobic	Ampicillin	No	Others
E317	GPL199	GSM157560	GSE6836	J. Faith	20070122	MG1655	M9	E-Exp	Aerobic	Ampicillin	No	Others
E318	GPL199	GSM157561	GSE6836	J. Faith	20070122	MG1655	M9	E-Exp	Aerobic	Ampicillin	No	Others
E319	GPL199	GSM157562	GSE6836	J. Faith	20070122	MG1655	M9	E-Exp	Aerobic	Ampicillin	No	Others
E320	GPL199	GSM157563	GSE6836	J. Faith	20070122	MG1655	M9	E-Exp	Aerobic	Ampicillin	No	Others
E321	GPL199	GSM157564	GSE6836	J. Faith	20070122	MG1655	M9	E-Exp	Aerobic	Ampicillin	No	Others
E322	GPL199	GSM157565	GSE6836	J. Faith	20070122	MG1655	M9	E-Exp	Aerobic	Ampicillin	No	Others
E323	GPL199	GSM157566	GSE6836	J. Faith	20070122	MG1655	M9	E-Exp	Aerobic	Ampicillin	No	Others
E324	GPL199	GSM157567	GSE6836	J. Faith	20070122	MG1655	M9	E-Exp	Aerobic	Ampicillin	No	Others
E325	GPL199	GSM157568	GSE6836	J. Faith	20070122	MG1655	M9	E-Exp	Aerobic	Ampicillin	No	Others
E326	GPL199	GSM157569	GSE6836	J. Faith	20070122	MG1655	M9	E-Exp	Aerobic	Ampicillin	No	Others
E327	GPL199	GSM157570	GSE6836	J. Faith	20070122	MG1655	M9	E-Exp	Aerobic	Ampicillin	No	Others
E328	GPL199	GSM157571	GSE6836	J. Faith	20070122	MG1655	M9	E-Exp	Aerobic	Ampicillin	No	Others
E329	GPL199	GSM157572	GSE6836	J. Faith	20070122	MG1655	M9	E-Exp	Aerobic	Ampicillin	No	Others
E330	GPL199	GSM157573	GSE6836	J. Faith	20070122	MG1655	M9	E-Exp	Aerobic	Ampicillin	No	Others
E331	GPL199	GSM157574	GSE6836	J. Faith	20070122	MG1655	M9	E-Exp	Aerobic	Ampicillin	No	Others
E332	GPL199	GSM157575	GSE6836	J. Faith	20070122	MG1655	M9	E-Exp	Aerobic	Ampicillin	No	Others
E333	GPL199	GSM157576	GSE6836	J. Faith	20070122	MG1655	M9	E-Exp	Aerobic	Ampicillin	No	Others
E334	GPL199	GSM157577	GSE6836	J. Faith	20070122	MG1655	M9	E-Exp	Aerobic	Ampicillin	No	Others
E335	GPL199	GSM157578	GSE6836	J. Faith	20070122	MG1655	M9	E-Exp	Aerobic	Ampicillin	No	Others
E336	GPL199	GSM157579	GSE6836	J. Faith	20070122	MG1655	M9	E-Exp	Aerobic	Ampicillin	No	Others
E337	GPL199	GSM157580	GSE6836	J. Faith	20070122	MG1655	M9	E-Exp	Aerobic	Ampicillin	No	Others
E338	GPL199	GSM157581	GSE6836	J. Faith	20070122	MG1655	M9	E-Exp	Aerobic	Ampicillin	No	Others
E339	GPL199	GSM157582	GSE6836	J. Faith	20070122	MG1655	M9	E-Exp	Aerobic	Ampicillin	No	Others
E340	GPL199	GSM157583	GSE6836	J. Faith	20070122	MG1655	M9	E-Exp	Aerobic	Ampicillin	No	Others
E341	GPL199	GSM157584	GSE6836	J. Faith	20070122	MG1655	M9	E-Exp	Aerobic	Ampicillin	No	Others
E342	GPL199	GSM157585	GSE6836	J. Faith	20070122	MG1655	M9	E-Exp	Aerobic	No	No	Others
E343	GPL199	GSM157586	GSE6836	J. Faith	20070122	MG1655	M9	E-Exp	Aerobic	No	No	Others
E344	GPL199	GSM157587	GSE6836	J. Faith	20070122	MG1655	M9	E-Exp	Aerobic	Ampicillin	No	Others
E345	GPL199	GSM157588	GSE6836	J. Faith	20070122	MG1655	M9	E-Exp	Aerobic	Ampicillin	No	Others
E346	GPL199	GSM157589	GSE6836	J. Faith	20070122	MG1655	M9	E-Exp	Aerobic	Ampicillin	No	Others
E347	GPL199	GSM157590	GSE6836	J. Faith	20070122	MG1655	M9	E-Exp	Aerobic	Ampicillin	No	Others
E348	GPL199	GSM157591	GSE6836	J. Faith	20070122	MG1655	M9	E-Exp	Aerobic	Ampicillin	No	Others
E349	GPL199	GSM157592	GSE6836	J. Faith	20070122	MG1655	M9	E-Exp	Aerobic	Ampicillin	No	Others
E350	GPL199	GSM157593	GSE6836	J. Faith	20070122	MG1655	M9	E-Exp	Aerobic	Ampicillin	No	Others
E351	GPL199	GSM157594	GSE6836	J. Faith	20070122	MG1655	M9	E-Exp	Aerobic	Ampicillin	No	Others
E352	GPL199	GSM157595	GSE6836	J. Faith	20070122	MG1655	M9	E-Exp	Aerobic	No	No	Others
E353	GPL199	GSM157596	GSE6836	J. Faith	20070122	MG1655	M9	E-Exp	Aerobic	No	No	Others
E354	GPL199	GSM157597	GSE6836	J. Faith	20070122	MG1655	M9	E-Exp	Aerobic	Ampicillin	No	Others
E355	GPL199	GSM157598	GSE6836	J. Faith	20070122	MG1655	M9	E-Exp	Aerobic	Ampicillin	No	Others
E356	GPL199	GSM157599	GSE6836	J. Faith	20070122	MG1655	M9	E-Exp	Aerobic	Ampicillin	No	Others
E357	GPL199	GSM157600	GSE6836	J. Faith	20070122	MG1655	M9	E-Exp	Aerobic	Ampicillin	No	Others
E358	GPL199	GSM157601	GSE6836	J. Faith	20070122	MG1655	M9	E-Exp	Aerobic	Ampicillin	No	Others
E359	GPL199	GSM157602	GSE6836	J. Faith	20070122	MG1655	M9	E-Exp	Aerobic	Ampicillin	No	Others
E360	GPL199	GSM157603	GSE6836	J. Faith	20070122	MG1655	M9	E-Exp	Aerobic	Ampicillin	No	Others
E361	GPL199	GSM157604	GSE6836	J. Faith	20070122	MG1655	M9	E-Exp	Aerobic	Ampicillin	No	Others
E362	GPL199	GSM157605	GSE6836	J. Faith	20070122	MG1655	M9	E-Exp	Aerobic	Ampicillin	No	Others
E363	GPL199	GSM157606	GSE6836	J. Faith	20070122	MG1655	M9	E-Exp	Aerobic	No	No	Others
E364	GPL199	GSM157607	GSE6836	J. Faith	20070122	MG1655	M9	E-Exp	Aerobic	No	No	Others
E365	GPL199	GSM157608	GSE6836	J. Faith	20070122	MG1655	M9	E-Exp	Aerobic	No	No	Others
E366	GPL199	GSM157609	GSE6836	J. Faith	20070122	MG1655	M9	E-Exp	Aerobic	Ampicillin	No	Others
E367	GPL199	GSM157610	GSE6836	J. Faith	20070122	MG1655	M9	E-Exp	Aerobic	Ampicillin	No	Others
E368	GPL199	GSM157611	GSE6836	J. Faith	20070122	MG1655	M9	E-Exp	Aerobic	Ampicillin	No	Others
E369	GPL199	GSM157612	GSE6836	J. Faith	20070122	MG1655	M9	E-Exp	Aerobic	Ampicillin	No	Others
E370	GPL199	GSM157613	GSE6836	J. Faith	20070122	MG1655	M9	E-Exp	Aerobic	Ampicillin	No	Others
E371	GPL199	GSM157614	GSE6836	J. Faith	20070122	MG1655	M9	E-Exp	Aerobic	Ampicillin	No	Others
E372	GPL199	GSM157615	GSE6836	J. Faith	20070122	MG1655	M9	E-Exp	Aerobic	Ampicillin	No	Others
E373	GPL199	GSM157616	GSE6836	J. Faith	20070122	MG1655	M9	E-Exp	Aerobic	Ampicillin	No	Others
E374	GPL199	GSM157617	GSE6836	J. Faith	20070122	MG1655	M9	E-Exp	Aerobic	Ampicillin	No	Others
E375	GPL199	GSM157618	GSE6836	J. Faith	20070122	MG1655	M9	E-Exp	Aerobic	No	No	Others
E376	GPL199	GSM157619	GSE6836	J. Faith	20070122	MG1655	M9	E-Exp	Aerobic	No	No	Others
E377	GPL199	GSM157620	GSE6836	J. Faith	20070122	MG1655	M9	E-Exp	Aerobic	No	No	Others
E378	GPL199	GSM157621	GSE6836	J. Faith	20070122	MG1655	M9	E-Exp	Aerobic	No	No	Others
E379	GPL199	GSM157622	GSE6836	J. Faith	20070122	MG1655	M9	E-Exp	Aerobic	No	No	Others
E380	GPL199	GSM157623	GSE6836	J. Faith	20070122	MG1655	M9	E-Exp	Aerobic	No	No	Others
E381	GPL199	GSM157624	GSE6836	J. Faith	20070122	MG1655	M9	E-Exp	Aerobic	No	No	Others
E382	GPL199	GSM157625	GSE6836	J. Faith	20070122	MG1655	M9	E-Exp	Aerobic	No	No	Others
E383	GPL199	GSM157626	GSE6836	J. Faith	20070122	MG1655	M9	E-Exp	Aerobic	No	No	Others
E384	GPL199	GSM157627	GSE6836	J. Faith	20070122	MG1655	M9	E-Exp	Aerobic	No	No	Others
E385	GPL199	GSM157628	GSE6836	J. Faith	20070122	MG1655	M9	E-Exp	Aerobic	No	No	Others
E386	GPL199	GSM157629	GSE6836	J. Faith	20070122	MG1655	M9	E-Exp	Aerobic	No	No	Others
E387	GPL199	GSM157630	GSE6836	J. Faith	20070122	MG1655	M9	E-Exp	Aerobic	No	No	Others
E388	GPL199	GSM157631	GSE6836	J. Faith	20070122	MG1655	M9	Others	Aerobic	No	No	Others
E389	GPL199	GSM157632	GSE6836	J. Faith	20070122	MG1655	M9	Others	Aerobic	No	No	Others
E390	GPL199	GSM157633	GSE6836	J. Faith	20070122	MG1655	M9	Others	Aerobic	No	No	Others
E391	GPL199	GSM157634	GSE6836	J. Faith	20070122	MG1655	M9	Others	Aerobic	No	No	Others
E392	GPL199	GSM157635	GSE6836	J. Faith	20070122	MG1655	M9	Others	Aerobic	No	No	Others
E393	GPL199	GSM157636	GSE6836	J. Faith	20070122	MG1655	M9	Others	Aerobic	No	No	Others
E394	GPL199	GSM157637	GSE6836	J. Faith	20070122	MG1655	M9	Others	Aerobic	No	No	Others
E395	GPL199	GSM157638	GSE6836	J. Faith	20070122	MG1655	M9	Others	Aerobic	No	No	Others
E396	GPL199	GSM157639	GSE6836	J. Faith	20070122	MG1655	M9	Others	Aerobic	No	No	Others
E397	GPL199	GSM157640	GSE6836	J. Faith	20070122	MG1655	M9	Others	Aerobic	No	No	Others
E398	GPL199	GSM157641	GSE6836	J. Faith	20070122	MG1655	M9	Others	Aerobic	No	No	Others
E399	GPL199	GSM157642	GSE6836	J. Faith	20070122	MG1655	M9	Others	Aerobic	No	No	Others
E400	GPL199	GSM157643	GSE6836	J. Faith	20070122	MG1655	M9	Others	Aerobic	No	No	Others
E401	GPL199	GSM157644	GSE6836	J. Faith	20070122	MG1655	M9	Others	Aerobic	No	No	Others
E402	GPL199	GSM157645	GSE6836	J. Faith	20070122	MG1655	M9	Others	Aerobic	No	No	Others
E403	GPL199	GSM157646	GSE6836	J. Faith	20070122	MG1655	M9	Others	Aerobic	No	No	Others
E404	GPL199	GSM157647	GSE6836	J. Faith	20070122	MG1655	M9	Others	Aerobic	No	No	Others
E405	GPL199	GSM157648	GSE6836	J. Faith	20070122	MG1655	M9	Others	Aerobic	No	No	Others
E406	GPL199	GSM157649	GSE6836	J. Faith	20070122	MG1655	M9	Others	Aerobic	No	No	Others
E407	GPL199	GSM157650	GSE6836	J. Faith	20070122	MG1655	M9	Others	Aerobic	No	No	Others
E408	GPL199	GSM157651	GSE6836	J. Faith	20070122	MG1655	M9	Others	Aerobic	No	No	Others
E409	GPL199	GSM157652	GSE6836	J. Faith	20070122	MG1655	M9	Others	Aerobic	No	No	Others
E410	GPL199	GSM157653	GSE6836	J. Faith	20070122	MG1655	M9	Others	Aerobic	No	No	Others
E411	GPL199	GSM157654	GSE6836	J. Faith	20070122	MG1655	M9	Others	Aerobic	No	No	Others
E412	GPL199	GSM157655	GSE6836	J. Faith	20070122	MG1655	M9	Others	Aerobic	No	No	Others
E413	GPL199	GSM157656	GSE6836	J. Faith	20070122	MG1655	M9	Others	Aerobic	No	No	Others
E414	GPL199	GSM157657	GSE6836	J. Faith	20070122	MG1655	M9	Stat	Aerobic	No	No	Glucose
E415	GPL199	GSM157658	GSE6836	J. Faith	20070122	MG1655	M9	Stat	Aerobic	No	No	Glucose
E416	GPL199	GSM157659	GSE6836	J. Faith	20070122	MG1655	M9	Stat	Aerobic	No	No	Glucose
E417	GPL199	GSM157660	GSE6836	J. Faith	20070122	MG1655	M9	Stat	Aerobic	No	No	Glucose
E418	GPL199	GSM157661	GSE6836	J. Faith	20070122	MG1655	M9	Stat	Aerobic	No	No	Glucose
E419	GPL199	GSM157662	GSE6836	J. Faith	20070122	MG1655	M9	Stat	Aerobic	No	No	Glucose
E420	GPL199	GSM157663	GSE6836	J. Faith	20070122	MG1655	M9	Stat	Aerobic	No	No	Glucose
E421	GPL199	GSM157664	GSE6836	J. Faith	20070122	MG1655	M9	Stat	Aerobic	No	No	Glucose
E422	GPL199	GSM157665	GSE6836	J. Faith	20070122	MG1655	M9	Stat	Aerobic	No	No	Glucose
E423	GPL199	GSM157666	GSE6836	J. Faith	20070122	MG1655	M9	Stat	Aerobic	No	No	Glucose
E424	GPL199	GSM157667	GSE6836	J. Faith	20070122	MG1655	M9	Stat	Aerobic	No	No	Glucose
E425	GPL199	GSM157668	GSE6836	J. Faith	20070122	MG1655	M9	Stat	Aerobic	No	No	Glucose
E426	GPL199	GSM157669	GSE6836	J. Faith	20070122	MG1655	M9	Stat	Aerobic	No	No	Glucose
E427	GPL199	GSM157670	GSE6836	J. Faith	20070122	MG1655	M9	Stat	Aerobic	No	No	Glucose
E428	GPL199	GSM157671	GSE6836	J. Faith	20070122	MG1655	M9	Stat	Aerobic	No	No	Glucose
E429	GPL199	GSM157672	GSE6836	J. Faith	20070122	MG1655	M9	Stat	Aerobic	No	No	Glucose
E430	GPL199	GSM157673	GSE6836	J. Faith	20070122	MG1655	M9	Stat	Aerobic	No	No	Glucose
E431	GPL199	GSM157674	GSE6836	J. Faith	20070122	MG1655	M9	Stat	Aerobic	No	No	Glucose
E432	GPL199	PR00001	Winkler_20080509	J. Winkler	20080509	MG1655	Others	E-Exp	Aerobic	No	No	Others
E433	GPL199	PR00002	Winkler_20080509	J. Winkler	20080509	MG1655	Others	E-Exp	Aerobic	No	No	Others
E434	GPL199	PR00003	Winkler_20080509	J. Winkler	20080509	MG1655	Others	E-Exp	Aerobic	No	No	Others
E435	GPL199	PR00004	Winkler_20080509	J. Winkler	20080509	MG1655	Others	E-Exp	Aerobic	No	No	Others
E436	GPL199	PR00005	Winkler_20080509	J. Winkler	20080509	MG1655	Others	E-Exp	Aerobic	No	No	Others
E437	GPL199	PR00006	Winkler_20080509	J. Winkler	20080509	MG1655	Others	E-Exp	Aerobic	No	No	Others
E438	GPL199	PR00007	Winkler_20080509	J. Winkler	20080509	MG1655	Others	E-Exp	Aerobic	No	No	Others
E439	GPL199	PR00008	Dwyer_20071019	D. Dwyer	20071019	MG1655	Others	E-Exp	Aerobic	No	No	Others
E440	GPL199	PR00009	Dwyer_20071019	D. Dwyer	20071019	MG1655	Others	E-Exp	Aerobic	No	No	Others
E441	GPL199	PR00010	Dwyer_20071019	D. Dwyer	20071019	MG1655	Others	E-Exp	Aerobic	No	No	Others
E442	GPL199	PR00011	Dwyer_20071019	D. Dwyer	20071019	MG1655	Others	E-Exp	Aerobic	No	No	Others
E443	GPL199	PR00012	Dwyer_20071019	D. Dwyer	20071019	MG1655	Others	E-Exp	Aerobic	No	No	Others
E444	GPL199	PR00013	Dwyer_20071019	D. Dwyer	20071019	MG1655	Others	E-Exp	Aerobic	No	No	Others
E445	GPL199	PR00014	Dwyer_20071019	D. Dwyer	20071019	MG1655	Others	E-Exp	Aerobic	No	No	Others
E446	GPL199	PR00015	Dwyer_20071019	D. Dwyer	20071019	MG1655	Others	E-Exp	Aerobic	No	No	Others
E447	GPL199	PR00016	Dwyer_20071019	D. Dwyer	20071019	MG1655	Others	E-Exp	Aerobic	No	No	Others
E448	GPL199	PR00017	Dwyer_20071019	D. Dwyer	20071019	MG1655	Others	E-Exp	Aerobic	No	No	Others
E449	GPL199	PR00018	Davies_20061212	B. Davies	20061212	MG1655	Others	Others	Aerobic	No	No	Others
E450	GPL199	PR00019	Kohanski_20070114	M. Kohanski	20070114	MG1655	Others	Others	Aerobic	No	No	Others
E451	GPL199	PR00020	Kohanski_20070114	M. Kohanski	20070114	MG1655	Others	Others	Aerobic	No	No	Others
E452	GPL199	PR00021	Davies_20061212	B. Davies	20061212	MG1655	Others	Others	Aerobic	No	No	Others
E453	GPL199	PR00022	Kohanski_20070114	M. Kohanski	20070114	MG1655	Others	Others	Aerobic	No	No	Others
E454	GPL199	PR00023	Kohanski_20070114	M. Kohanski	20070114	MG1655	Others	Others	Aerobic	No	No	Others
E455	GPL199	PR00024	Davies_20061212	B. Davies	20061212	MG1655	Others	Others	Aerobic	No	No	Others
E456	GPL199	PR00025	Kohanski_20070114	M. Kohanski	20070114	MG1655	Others	Others	Aerobic	No	No	Others
E457	GPL199	PR00026	Kohanski_20070114	M. Kohanski	20070114	MG1655	Others	Others	Aerobic	No	No	Others
E458	GPL199	PR00027	Davies_20061212	B. Davies	20061212	MG1655	Others	Others	Aerobic	No	No	Others
E459	GPL199	PR00028	Kohanski_20070114	M. Kohanski	20070114	MG1655	Others	Others	Aerobic	No	No	Others
E460	GPL199	PR00029	Kohanski_20070114	M. Kohanski	20070114	MG1655	Others	Others	Aerobic	No	No	Others
E461	GPL199	PR00030	Walker_20071201	G. Walker	20071201	MG1655	Others	Others	Aerobic	No	No	Others
E462	GPL199	PR00031	Walker_20071201	G. Walker	20071201	MG1655	Others	Others	Aerobic	No	No	Others
E463	GPL199	PR00032	Walker_20071201	G. Walker	20071201	MG1655	Others	Others	Aerobic	No	No	Others
E464	GPL199	PR00033	Walker_20071201	G. Walker	20071201	MG1655	Others	Others	Aerobic	No	No	Others
E465	GPL199	PR00034	Walker_20071201	G. Walker	20071201	MG1655	Others	Others	Aerobic	No	No	Others
E466	GPL199	PR00035	Walker_20071201	G. Walker	20071201	MG1655	Others	Others	Aerobic	No	No	Others
E467	GPL199	PR00036	Walker_20071201	G. Walker	20071201	MG1655	Others	Others	Aerobic	No	No	Others
E468	GPL199	PR00037	Walker_20071201	G. Walker	20071201	MG1655	Others	Others	Aerobic	No	No	Others
E469	GPL199	PR00038	Walker_20071201	G. Walker	20071201	MG1655	Others	Others	Aerobic	No	No	Others
E470	GPL199	PR00039	Walker_20071201	G. Walker	20071201	MG1655	Others	Others	Aerobic	No	No	Others
E471	GPL199	PR00040	Walker_20071201	G. Walker	20071201	MG1655	Others	Others	Aerobic	No	No	Others
E472	GPL199	PR00041	Walker_20071201	G. Walker	20071201	MG1655	Others	Others	Aerobic	No	No	Others
E473	GPL199	PR00042	Kohanski_20070225	M. Kohanski	20070225	MG1655	Others	Others	Aerobic	No	No	Others
E474	GPL199	PR00043	Kohanski_20070225	M. Kohanski	20070225	MG1655	Others	Others	Aerobic	No	No	Others
E475	GPL199	PR00044	Kohanski_20070225	M. Kohanski	20070225	MG1655	Others	Others	Aerobic	No	No	Others
E476	GPL199	PR00045	Kohanski_20070225	M. Kohanski	20070225	MG1655	Others	Others	Aerobic	No	No	Others
E477	GPL199	PR00046	Kohanski_20070225	M. Kohanski	20070225	MG1655	Others	Others	Aerobic	No	No	Others
E478	GPL199	PR00047	Kohanski_20070225	M. Kohanski	20070225	MG1655	Others	Others	Aerobic	No	No	Others
E479	GPL199	PR00048	Koeris_20080126	M. Koeris	20080126	MG1655	Others	Stat	Aerobic	No	No	Others
E480	GPL199	PR00049	Koeris_20080126	M. Koeris	20080126	MG1655	Others	Stat	Aerobic	No	No	Others
E481	GPL199	PR00050	Koeris_20080126	M. Koeris	20080126	MG1655	Others	Stat	Aerobic	No	No	Others
E482	GPL199	PR00051	Koeris_20080126	M. Koeris	20080126	MG1655	Others	Stat	Aerobic	No	No	Others
E483	GPL199	PR00052	Koeris_20080126	M. Koeris	20080126	MG1655	Others	Stat	Aerobic	No	No	Others
E484	GPL199	PR00053	Koeris_20080126	M. Koeris	20080126	MG1655	Others	Stat	Aerobic	No	No	Others
E485	GPL199	PR00054	Koeris_20080126	M. Koeris	20080126	MG1655	Others	Stat	Aerobic	No	No	Others
E486	GPL199	PR00055	Koeris_20080126	M. Koeris	20080126	MG1655	Others	Stat	Aerobic	No	No	Others
E487	GPL199	PR00056	Koeris_20080126	M. Koeris	20080126	MG1655	Others	Stat	Aerobic	No	No	Others
E488	GPL199	PR00057	Koeris_20080126	M. Koeris	20080126	MG1655	Others	Stat	Aerobic	No	No	Others
E489	GPL199	PR00058	Koeris_20080126	M. Koeris	20080126	MG1655	Others	Stat	Aerobic	No	No	Others
E490	GPL199	PR00059	Koeris_20080126	M. Koeris	20080126	MG1655	Others	Stat	Aerobic	No	No	Others
E491	GPL199	PR00060	Koeris_20080126	M. Koeris	20080126	MG1655	Others	Stat	Aerobic	No	No	Others
E492	GPL199	PR00061	Koeris_20080126	M. Koeris	20080126	MG1655	Others	Stat	Aerobic	No	No	Others
E493	GPL199	PR00062	Koeris_20080126	M. Koeris	20080126	MG1655	Others	Stat	Aerobic	No	No	Others
E494	GPL199	PR00063	Anderson_20080723	K. Anderson	20080723	MG1655	Others	E-Exp	Aerobic	No	No	Others
E495	GPL199	PR00064	Anderson_20080723	K. Anderson	20080723	MG1655	Others	E-Exp	Aerobic	No	No	Others
E496	GPL199	PR00065	Anderson_20080723	K. Anderson	20080723	MG1655	Others	E-Exp	Aerobic	No	No	Others
E497	GPL199	PR00066	Anderson_20080723	K. Anderson	20080723	MG1655	Others	E-Exp	Aerobic	No	No	Others
E498	GPL199	PR00067	Anderson_20080723	K. Anderson	20080723	MG1655	Others	E-Exp	Aerobic	No	No	Others
E499	GPL199	PR00068	Anderson_20080723	K. Anderson	20080723	MG1655	Others	E-Exp	Aerobic	No	No	Others
E500	GPL199	PR00069	Anderson_20080723	K. Anderson	20080723	MG1655	Others	E-Exp	Aerobic	No	No	Others
E501	GPL199	PR00070	Kornberg_20080723	H. Kornberg	20080723	MG1655	Others	Others	Aerobic	No	No	Others
E502	GPL199	PR00071	Kornberg_20080723	H. Kornberg	20080723	MG1655	Others	Others	Aerobic	No	No	Others
E503	GPL199	PR00072	Kornberg_20080723	H. Kornberg	20080723	MG1655	Others	Others	Aerobic	No	No	Others
E504	GPL199	PR00073	Kornberg_20080723	H. Kornberg	20080723	MG1655	Others	Others	Aerobic	No	No	Others
E505	GPL199	PR00074	Kornberg_20080723	H. Kornberg	20080723	MG1655	Others	Others	Aerobic	No	No	Others
E506	GPL199	PR00075	Kornberg_20080723	H. Kornberg	20080723	MG1655	Others	Others	Aerobic	No	No	Others
E507	GPL199	PR00076	Koeris_20080723	M. Koeris	20080723	MG1655	Others	Stat	Aerobic	No	No	Others
E508	GPL199	PR00077	Koeris_20080723	M. Koeris	20080723	MG1655	Others	Stat	Aerobic	No	No	Others
E509	GPL199	PR00078	Koeris_20080723	M. Koeris	20080723	MG1655	Others	Stat	Aerobic	No	No	Others
E510	GPL199	PR00079	Koeris_20080723	M. Koeris	20080723	MG1655	Others	Stat	Aerobic	No	No	Others
E511	GPL199	PR00080	Koeris_20080723	M. Koeris	20080723	MG1655	Others	Stat	Aerobic	No	No	Others
E512	GPL199	PR00081	Koeris_20080723	M. Koeris	20080723	MG1655	Others	Stat	Aerobic	No	No	Others
E513	GPL199	PR00082	Koeris_20080723	M. Koeris	20080723	MG1655	Others	Stat	Aerobic	No	No	Others
E514	GPL199	PR00083	Koeris_20080723	M. Koeris	20080723	MG1655	Others	Stat	Aerobic	No	No	Others
E515	GPL199	PR00084	Koeris_20080723	M. Koeris	20080723	MG1655	Others	Stat	Aerobic	No	No	Others
E516	GPL199	PR00085	Koeris_20080723	M. Koeris	20080723	MG1655	Others	Stat	Aerobic	No	No	Others
E517	GPL199	PR00086	Koeris_20080723	M. Koeris	20080723	MG1655	Others	Stat	Aerobic	No	No	Others
E518	GPL199	PR00087	Koeris_20080723	M. Koeris	20080723	MG1655	Others	Stat	Aerobic	No	No	Others
E519	GPL199	PR00088	Allison_20080904	K. Allison	20080904	MG1655	Others	E-Exp	Aerobic	No	No	Others
E520	GPL199	PR00089	Allison_20080904	K. Allison	20080904	MG1655	Others	E-Exp	Aerobic	No	No	Others
E521	GPL199	PR00090	Allison_20080904	K. Allison	20080904	MG1655	Others	E-Exp	Aerobic	No	No	Others
E522	GPL199	PR00091	Allison_20080904	K. Allison	20080904	MG1655	Others	E-Exp	Aerobic	No	No	Glucose
E523	GPL199	PR00092	Allison_20080904	K. Allison	20080904	MG1655	Others	E-Exp	Aerobic	No	No	Glucose
E524	GPL199	PR00093	Allison_20080904	K. Allison	20080904	MG1655	Others	E-Exp	Aerobic	No	No	Others
E525	GPL199	PR00094	Allison_20080904	K. Allison	20080904	MG1655	Others	E-Exp	Aerobic	No	No	Others
E526	GPL199	PR00095	Allison_20080904	K. Allison	20080904	MG1655	Others	E-Exp	Aerobic	No	No	Glucose
E527	GPL199	PR00096	Allison_20080904	K. Allison	20080904	MG1655	Others	E-Exp	Aerobic	No	No	Glucose
E528	GPL199	PR00097	Allison_20080904	K. Allison	20080904	MG1655	Others	E-Exp	Aerobic	No	No	Others
E529	GPL199	PR00098	Allison_20080904	K. Allison	20080904	MG1655	Others	E-Exp	Aerobic	No	No	Others
E530	GPL199	PR00099	Lee_20081008	H. Lee	20081008	MG1655	Others	E-Exp	Aerobic	No	No	Others
E531	GPL199	PR00100	Lee_20081008	H. Lee	20081008	MG1655	Others	E-Exp	Aerobic	No	No	Others
E532	GPL199	PR00101	Lee_20081008	H. Lee	20081008	MG1655	Others	E-Exp	Aerobic	No	No	Others
E533	GPL199	PR00102	Lee_20081008	H. Lee	20081008	MG1655	Others	E-Exp	Aerobic	No	No	Others
E534	GPL199	PR00103	Lee_20081008	H. Lee	20081008	MG1655	Others	E-Exp	Aerobic	Ampicillin	No	Others
E535	GPL199	PR00104	Lee_20081008	H. Lee	20081008	MG1655	Others	E-Exp	Aerobic	No	No	Others
E536	GPL199	PR00105	Lee_20081008	H. Lee	20081008	MG1655	Others	E-Exp	Aerobic	No	No	Others
E537	GPL199	PR00106	Lee_20081008	H. Lee	20081008	MG1655	Others	E-Exp	Aerobic	No	No	Others
E538	GPL199	PR00107	Dwyer_20090210	D. Dwyer	20090210	MG1655	Others	E-Exp	Aerobic	No	No	Others
E539	GPL199	PR00108	Dwyer_20090210	D. Dwyer	20090210	MG1655	Others	E-Exp	Aerobic	No	No	Others
E540	GPL199	PR00109	Dwyer_20090210	D. Dwyer	20090210	MG1655	Others	E-Exp	Aerobic	No	No	Others
E541	GPL199	PR00110	Dwyer_20090210	D. Dwyer	20090210	MG1655	Others	E-Exp	Aerobic	No	No	Others
E542	GPL199	PR00111	Dwyer_20090210	D. Dwyer	20090210	MG1655	Others	E-Exp	Aerobic	No	No	Others
E543	GPL199	PR00112	Dwyer_20090210	D. Dwyer	20090210	MG1655	Others	E-Exp	Aerobic	No	No	Others
E544	GPL199	PR00113	Dwyer_20090210	D. Dwyer	20090210	MG1655	Others	E-Exp	Aerobic	No	No	Others
E545	GPL199	PR00114	Dwyer_20090210	D. Dwyer	20090210	MG1655	Others	E-Exp	Aerobic	No	No	Others
E546	GPL199	PR00115	Dwyer_20090210	D. Dwyer	20090210	MG1655	Others	E-Exp	Aerobic	No	No	Others
E547	GPL199	PR00116	Dwyer_20090210	D. Dwyer	20090210	MG1655	Others	E-Exp	Aerobic	No	No	Others
E548	GPL199	PR00117	Dwyer_20090210	D. Dwyer	20090210	MG1655	Others	E-Exp	Aerobic	No	No	Others
E549	GPL199	PR00118	Dwyer_20090210	D. Dwyer	20090210	MG1655	Others	E-Exp	Aerobic	No	No	Others
E550	GPL199	PR00119	Dwyer_20090210	D. Dwyer	20090210	MG1655	Others	E-Exp	Aerobic	No	No	Others
E551	GPL199	PR00120	Dwyer_20090210	D. Dwyer	20090327	MG1655	Others	E-Exp	Aerobic	No	No	Others
E552	GPL199	PR00121	Dwyer_20090210	D. Dwyer	20090327	MG1655	Others	E-Exp	Aerobic	No	No	Others
E553	GPL199	PR00122	Dwyer_20090210	D. Dwyer	20090327	MG1655	Others	E-Exp	Aerobic	No	No	Others
E554	GPL199	PR00123	Dwyer_20090210	D. Dwyer	20090327	MG1655	Others	E-Exp	Aerobic	No	No	Others
E555	GPL199	PR00124	Dwyer_20090210	D. Dwyer	20090327	MG1655	Others	E-Exp	Aerobic	No	No	Others
E556	GPL199	PR00125	Dwyer_20090210	D. Dwyer	20090327	MG1655	Others	E-Exp	Aerobic	No	No	Others
E557	GPL199	PR00126	Dwyer_20090210	D. Dwyer	20090327	MG1655	Others	E-Exp	Aerobic	No	No	Others
E558	GPL199	PR00127	Dwyer_20090210	D. Dwyer	20090327	MG1655	Others	E-Exp	Aerobic	No	No	Others
E559	GPL199	PR00128	Dwyer_20090210	D. Dwyer	20090327	MG1655	Others	E-Exp	Aerobic	No	No	Others
E560	GPL199	PR00129	Dwyer_20090210	D. Dwyer	20090327	MG1655	Others	E-Exp	Aerobic	No	No	Others
E561	GPL199	PR00130	Dwyer_20090210	D. Dwyer	20090327	MG1655	Others	E-Exp	Aerobic	No	No	Others
E562	GPL199	PR00131	Dwyer_20090210	D. Dwyer	20090327	MG1655	Others	E-Exp	Aerobic	No	No	Others
E563	GPL199	PR00132	Dwyer_20090210	D. Dwyer	20090327	MG1655	Others	E-Exp	Aerobic	No	No	Others
E564	GPL199	PR00133	Koeris_20090331	M. Koeris	20090331	MG1655	Others	Stat	Aerobic	No	No	Others
E565	GPL199	PR00134	Koeris_20090331	M. Koeris	20090331	MG1655	Others	Stat	Aerobic	No	No	Others
E566	GPL199	PR00135	Koeris_20090331	M. Koeris	20090331	MG1655	Others	Stat	Aerobic	No	No	Others
E567	GPL199	PR00136	Koeris_20090331	M. Koeris	20090331	MG1655	Others	Stat	Aerobic	No	No	Others
E568	GPL199	PR00137	Koeris_20090331	M. Koeris	20090331	MG1655	Others	Stat	Aerobic	No	No	Others
E569	GPL199	PR00138	Koeris_20090331	M. Koeris	20090331	MG1655	Others	Stat	Aerobic	No	No	Others
E570	GPL199	PR00139	Koeris_20090331	M. Koeris	20090331	MG1655	Others	Stat	Aerobic	No	No	Others
E571	GPL199	PR00140	Koeris_20090331	M. Koeris	20090331	MG1655	Others	Stat	Aerobic	No	No	Others
E572	GPL199	PR00141	Koeris_20090331	M. Koeris	20090331	MG1655	Others	Stat	Aerobic	No	No	Others
E573	GPL199	PR00142	Koeris_20090331	M. Koeris	20090331	MG1655	Others	Stat	Aerobic	No	No	Others
E574	GPL199	PR00143	Koeris_20090331	M. Koeris	20090331	MG1655	Others	Stat	Aerobic	No	No	Others
E575	GPL199	PR00144	Lee_20090415	H. Lee	20090415	MG1655	Others	E-Exp	Aerobic	No	No	Others
E576	GPL199	PR00145	Lee_20090415	H. Lee	20090415	MG1655	Others	E-Exp	Aerobic	No	No	Others
E577	GPL199	PR00146	Lee_20090415	H. Lee	20090415	MG1655	Others	E-Exp	Aerobic	No	No	Others
E578	GPL199	PR00147	Lee_20090415	H. Lee	20090415	MG1655	Others	E-Exp	Aerobic	No	No	Others
E579	GPL199	PR00148	Lee_20090415	H. Lee	20090415	MG1655	Others	E-Exp	Aerobic	No	No	Others
E580	GPL199	PR00149	Lee_20090415	H. Lee	20090415	MG1655	Others	E-Exp	Aerobic	No	No	Others
E581	GPL199	PR00150	Lee_20090415	H. Lee	20090415	MG1655	Others	E-Exp	Aerobic	No	No	Others
E582	GPL199	PR00151	Winkler_20090722	J. Winkler	20090722	BW25113	Others	E-Exp	Aerobic	No	No	Others
E583	GPL199	PR00152	Winkler_20090722	J. Winkler	20090722	BW25113	Others	E-Exp	Aerobic	No	No	Others
E584	GPL199	PR00153	Winkler_20090722	J. Winkler	20090722	BW25113	Others	E-Exp	Aerobic	No	No	Others
E585	GPL199	PR00154	Winkler_20090722	J. Winkler	20090722	BW25113	Others	E-Exp	Aerobic	No	No	Others
E586	GPL199	PR00155	Winkler_20090722	J. Winkler	20090722	BW25113	Others	E-Exp	Aerobic	No	No	Others
E587	GPL199	PR00156	Winkler_20090722	J. Winkler	20090722	BW25113	Others	E-Exp	Aerobic	No	No	Others
E588	GPL199	PR00157	Winkler_20090722	J. Winkler	20090722	BW25113	Others	E-Exp	Aerobic	No	No	Others
E589	GPL199	PR00158	Winkler_20090722	J. Winkler	20090722	BW25113	Others	E-Exp	Aerobic	No	No	Others
E590	GPL199	PU00249	GSE1121	M. Covert	20040309	BW25113	M9	E-Exp	Aerobic	No	No	Glucose
E591	GPL199	PU00250	GSE1121	M. Covert	20040309	BW25113	M9	E-Exp	Aerobic	No	No	Glucose
E592	GPL199	PU00251	GSE1121	M. Covert	20040309	BW25113	M9	E-Exp	Aerobic	No	No	Glucose
E593	GPL199	PU00252	GSE1121	M. Covert	20040309	BW25113	M9	E-Exp	Anaerobic	No	No	Glucose
E594	GPL199	PU00253	GSE1121	M. Covert	20040309	BW25113	M9	E-Exp	Anaerobic	No	No	Glucose
E595	GPL199	PU00254	GSE1121	M. Covert	20040309	BW25113	M9	E-Exp	Anaerobic	No	No	Glucose
E596	GPL199	PU00255	GSE1121	M. Covert	20040309	BW25113	M9	E-Exp	Anaerobic	No	No	Glucose
E597	GPL199	PU00256	GSE1121	M. Covert	20040309	BW25113	M9	E-Exp	Anaerobic	No	No	Glucose
E598	GPL199	PU00257	GSE1121	M. Covert	20040309	BW25113	M9	E-Exp	Anaerobic	No	No	Glucose
E599	GPL199	PU00258	GSE1121	M. Covert	20040309	BW25113	M9	E-Exp	Anaerobic	No	No	Glucose
E600	GPL199	PU00259	GSE1121	M. Covert	20040309	BW25113	M9	E-Exp	Anaerobic	No	No	Glucose
E601	GPL199	PU00260	GSE1121	M. Covert	20040309	BW25113	M9	E-Exp	Anaerobic	No	No	Glucose
E602	GPL199	PU00261	GSE1121	M. Covert	20040309	BW25113	M9	E-Exp	Anaerobic	No	No	Glucose
E603	GPL199	PU00262	GSE1121	M. Covert	20040309	BW25113	M9	E-Exp	Anaerobic	No	No	Glucose
E604	GPL199	PU00263	GSE1121	M. Covert	20040309	BW25113	M9	E-Exp	Anaerobic	No	No	Glucose
E605	GPL199	PU00264	GSE1121	M. Covert	20040309	BW25113	M9	E-Exp	Anaerobic	No	No	Glucose
E606	GPL199	PU00265	GSE1121	M. Covert	20040309	BW25113	M9	E-Exp	Anaerobic	No	No	Glucose
E607	GPL199	PU00266	GSE1121	M. Covert	20040309	BW25113	M9	E-Exp	Anaerobic	No	No	Glucose
E608	GPL199	PU00267	GSE1121	M. Covert	20040309	BW25113	M9	E-Exp	Anaerobic	No	No	Glucose
E609	GPL199	PU00268	GSE1121	M. Covert	20040309	BW25113	M9	E-Exp	Anaerobic	No	No	Glucose
E610	GPL199	PU00269	GSE1121	M. Covert	20040309	BW25113	M9	E-Exp	Anaerobic	No	No	Glucose
E611	GPL199	PU00270	GSE1121	M. Covert	20040309	BW25113	M9	E-Exp	Anaerobic	No	No	Glucose
E612	GPL199	PU00271	GSE1121	M. Covert	20040309	BW25113	M9	E-Exp	Anaerobic	No	No	Glucose
E613	GPL199	PU00272	GSE1121	M. Covert	20040309	BW25113	M9	E-Exp	Anaerobic	No	No	Glucose
E614	GPL199	PU00273	GSE1121	M. Covert	20040309	BW25113	M9	E-Exp	Anaerobic	No	No	Glucose
E615	GPL199	PU00274	GSE1121	M. Covert	20040309	BW25113	M9	E-Exp	Aerobic	No	No	Glucose
E616	GPL199	PU00275	GSE1121	M. Covert	20040309	BW25113	M9	E-Exp	Aerobic	No	No	Glucose
E617	GPL199	PU00276	GSE1121	M. Covert	20040309	BW25113	M9	E-Exp	Aerobic	No	No	Glucose
E618	GPL199	PU00277	GSE1121	M. Covert	20040309	BW25113	M9	E-Exp	Aerobic	No	No	Glucose
E619	GPL199	PU00278	GSE1121	M. Covert	20040309	BW25113	M9	E-Exp	Aerobic	No	No	Glucose
E620	GPL199	PU00279	GSE1121	M. Covert	20040309	BW25113	M9	E-Exp	Aerobic	No	No	Glucose
E621	GPL199	PU00280	GSE1121	M. Covert	20040309	BW25113	M9	E-Exp	Aerobic	No	No	Glucose
E622	GPL199	PU00281	GSE1121	M. Covert	20040309	BW25113	M9	E-Exp	Aerobic	No	No	Glucose
E623	GPL199	PU00282	GSE1121	M. Covert	20040309	BW25113	M9	E-Exp	Aerobic	No	No	Glucose
E624	GPL199	PU00283	GSE1121	M. Covert	20040309	BW25113	M9	E-Exp	Aerobic	No	No	Glucose
E625	GPL199	PU00284	GSE1121	M. Covert	20040309	BW25113	M9	E-Exp	Aerobic	No	No	Glucose
E626	GPL199	PU00285	GSE1121	M. Covert	20040309	BW25113	M9	E-Exp	Aerobic	No	No	Glucose
E627	GPL199	PU00286	GSE1121	M. Covert	20040309	BW25113	M9	E-Exp	Aerobic	No	No	Glucose
E628	GPL199	PU00287	GSE1121	M. Covert	20040309	BW25113	M9	E-Exp	Aerobic	No	No	Glucose
E629	GPL199	PU00288	GSE1121	M. Covert	20040309	BW25113	M9	E-Exp	Aerobic	No	No	Glucose
E630	GPL199	PU00289	GSE1121	M. Covert	20040309	BW25113	M9	E-Exp	Aerobic	No	No	Glucose
E631	GPL199	PU00290	GSE1121	M. Covert	20040309	BW25113	M9	E-Exp	Aerobic	No	No	Glucose
E632	GPL199	PU00291	GSE1121	M. Covert	20040309	BW25113	M9	E-Exp	Aerobic	No	No	Glucose
E633	GPL199	PU00292	Allen_20020729	T. Allen	20020729	Others	Others	Stat	Aerobic	No	No	Glucose
E634	GPL199	PU00293	Allen_20020729	T. Allen	20020729	Others	Others	Stat	Aerobic	No	No	Glucose
E635	GPL199	PU00294	Allen_20020729	T. Allen	20020729	Others	Others	Stat	Aerobic	No	No	Glucose
E636	GPL199	PU00295	Allen_20020729	T. Allen	20020729	Others	Others	Stat	Aerobic	No	No	Glucose
E637	GPL199	PU00296	Allen_20020729	T. Allen	20020729	Others	Others	Stat	Aerobic	No	No	Glucose
E638	GPL199	PU00297	Allen_20020729	T. Allen	20020729	Others	Others	Stat	Aerobic	No	No	Glycerol
E639	GPL199	PU00298	Allen_20020729	T. Allen	20020729	Others	Others	Stat	Aerobic	No	No	Glycerol
E640	GPL199	PU00299	Allen_20020729	T. Allen	20020729	Others	Others	Stat	Aerobic	No	No	Others
E641	GPL199	PU00300	Allen_20020729	T. Allen	20020729	Others	Others	Stat	Aerobic	No	No	Others
E642	GPL199	PU00301	Allen_20020729	T. Allen	20020729	Others	Others	Stat	Aerobic	No	No	Others
E643	GPL199	PU00302	Allen_20020729	T. Allen	20020729	Others	Others	Stat	Aerobic	No	No	Others
E644	GPL199	PU00303	Allen_20020729	T. Allen	20020729	Others	Others	Stat	Aerobic	No	No	Glucose
E645	GPL199	PU00304	Allen_20020729	T. Allen	20020729	Others	Others	Stat	Aerobic	No	No	Glucose
E646	GPL199	PU00305	Allen_20020729	T. Allen	20020729	Others	Others	Stat	Aerobic	No	No	Glucose
E647	GPL199	PU00306	Allen_20020729	T. Allen	20020729	Others	Others	Stat	Aerobic	No	No	Glucose
E648	GPL199	PU00307	Allen_20020729	T. Allen	20020729	Others	Others	Stat	Aerobic	No	No	Glucose
E649	GPL199	PU00308	Allen_20020729	T. Allen	20020729	Others	Others	Stat	Aerobic	No	No	Glucose
E650	GPL199	PU00309	Allen_20020729	T. Allen	20020729	Others	Others	Stat	Aerobic	No	No	Glucose
E651	GPL199	PU00310	Allen_20020729	T. Allen	20020729	Others	Others	Stat	Aerobic	No	No	Glucose
E652	GPL199	PU00311	Allen_20020729	T. Allen	20020729	Others	Others	Stat	Aerobic	No	No	Glucose
E653	GPL199	PU00312	Allen_20020729	T. Allen	20020729	Others	Others	Stat	Aerobic	No	No	Glucose
E654	GPL199	PU00313	Allen_20020729	T. Allen	20020729	Others	Others	Stat	Aerobic	No	No	Glucose
E655	GPL199	PU00314	Allen_20020729	T. Allen	20020729	Others	Others	Stat	Aerobic	No	No	Others
E656	GPL199	PU00315	Allen_20020729	T. Allen	20020729	Others	Others	Stat	Aerobic	No	No	Others
E657	GPL199	PU00316	Allen_20020729	T. Allen	20020729	Others	Others	Stat	Aerobic	No	No	Others
E658	GPL199	PU00317	Allen_20020729	T. Allen	20020729	Others	Others	Stat	Aerobic	No	No	Others
E659	GPL199	PU00318	Allen_20020729	T. Allen	20020729	Others	Others	Stat	Aerobic	No	No	Glucose
E660	GPL199	PU00319	Allen_20020729	T. Allen	20020729	Others	Others	Stat	Aerobic	No	No	Others
E661	GPL199	PU00320	Allen_20020729	T. Allen	20020729	Others	Others	Stat	Aerobic	No	No	Others
E662	GPL199	PU00321	Allen_20020729	T. Allen	20020729	Others	Others	Stat	Aerobic	No	No	Others
E663	GPL199	PU00322	Allen_20020729	T. Allen	20020729	Others	Others	Stat	Aerobic	No	No	Others
E664	GPL199	PU00323	Allen_20020729	T. Allen	20020729	Others	Others	Stat	Aerobic	No	No	Others
E665	GPL199	PU00324	Allen_20020729	T. Allen	20020729	Others	Others	Stat	Aerobic	No	No	Others
E666	GPL199	PU00325	Allen_20020729	T. Allen	20020729	Others	Others	Stat	Aerobic	No	No	Others
E667	GPL199	PU00326	Allen_20020729	T. Allen	20020729	Others	Others	Stat	Aerobic	No	No	Others
E668	GPL199	PU00327	Allen_20020729	T. Allen	20020729	Others	Others	Stat	Aerobic	No	No	Others
E669	GPL199	PU00328	Allen_20020729	T. Allen	20020729	Others	Others	Stat	Aerobic	No	No	Others
E670	GPL199	PU00329	Allen_20020729	T. Allen	20020729	Others	Others	Stat	Aerobic	No	No	Others
E671	GPL199	PU00330	Allen_20020729	T. Allen	20020729	Others	Others	Stat	Aerobic	No	No	Others
E672	GPL199	PU00331	Allen_20020729	T. Allen	20020729	Others	Others	Stat	Aerobic	No	No	Others
E673	GPL199	PU00332	Allen_20020729	T. Allen	20020729	Others	Others	Stat	Aerobic	No	No	Others
E674	GPL199	PU00333	GSE2037	M. Liu	20020422	Others	Others	Stat	Aerobic	No	No	Others
E675	GPL199	PU00334	GSE2037	M. Liu	20020422	Others	Others	Stat	Aerobic	No	No	Others
E676	GPL199	PU00335	Herring_20030115	C. Herring	20030115	Others	Others	E-Exp	Aerobic	No	No	Glucose
E677	GPL199	PU00336	Herring_20030115	C. Herring	20030115	Others	Others	E-Exp	Aerobic	No	No	Glucose
E678	GPL199	PU00337	Herring_20030115	C. Herring	20030115	Others	Others	E-Exp	Aerobic	No	No	Glucose
E679	GPL199	PU00338	Herring_20030115	C. Herring	20030115	Others	Others	E-Exp	Aerobic	No	No	Glucose
E680	GPL199	PU00339	Herring_20030115	C. Herring	20030115	Others	Others	E-Exp	Aerobic	No	No	Glucose
E681	GPL199	PU00340	Herring_20030115	C. Herring	20030115	Others	Others	E-Exp	Aerobic	No	No	Glucose
E682	GPL199	PU00341	Kang_20050803	Y. Kang	20050803	Others	M9	E-Exp	Aerobic	No	No	Glucose
E683	GPL199	PU00342	Kang_20050803	Y. Kang	20050803	Others	M9	E-Exp	Aerobic	No	No	Glucose
E684	GPL199	PU00343	Kang_20050803	Y. Kang	20050803	Others	M9	E-Exp	Aerobic	No	No	Glucose
E685	GPL199	PU00344	Kang_20050803	Y. Kang	20050803	Others	M9	E-Exp	Anaerobic	No	No	Glucose
E686	GPL199	PU00345	Kang_20050803	Y. Kang	20050803	Others	M9	E-Exp	Anaerobic	No	No	Glucose
E687	GPL199	PU00346	Kang_20050803	Y. Kang	20050803	Others	M9	E-Exp	Anaerobic	No	No	Glucose
E688	GPL199	PU00347	Kang_20050803	Y. Kang	20050803	Others	M9	E-Exp	Anaerobic	No	No	Glucose
E689	GPL199	PU00348	Kang_20050803	Y. Kang	20050803	Others	M9	E-Exp	Anaerobic	No	No	Glucose
E690	GPL199	PU00349	Kang_20050803	Y. Kang	20050803	Others	M9	E-Exp	Anaerobic	No	No	Glucose
E691	GPL199	PU00350	Kang_20050803	Y. Kang	20050803	Others	M9	E-Exp	Anaerobic	No	No	Glucose
E692	GPL199	PU00351	Haddadin_20021213	F. Haddadin	20021213	MG1655	Others	E-Exp	Aerobic	No	No	Glucose
E693	GPL199	PU00352	Haddadin_20021213	F. Haddadin	20021213	MG1655	Others	E-Exp	Aerobic	No	No	Glucose
E694	GPL199	PU00353	Haddadin_20021213	F. Haddadin	20021213	MG1655	Others	E-Exp	Aerobic	No	No	Glucose
E695	GPL199	PU00354	Haddadin_20021213	F. Haddadin	20021213	MG1655	Others	E-Exp	Aerobic	No	No	Glucose
E696	GPL199	PU00355	Haddadin_20021213	F. Haddadin	20021213	MG1655	Others	E-Exp	Aerobic	No	No	Glucose
E697	GPL199	PU00356	Haddadin_20021213	F. Haddadin	20021213	MG1655	Others	E-Exp	Aerobic	No	No	Glucose
E698	GPL199	PU00357	Haddadin_20021213	F. Haddadin	20021213	MG1655	Others	E-Exp	Aerobic	No	No	Glucose
E699	GPL199	PU00358	Haddadin_20021213	F. Haddadin	20021213	MG1655	Others	E-Exp	Aerobic	No	No	Glucose
E700	GPL199	PU00359	Haddadin_20021213	F. Haddadin	20021213	MG1655	Others	E-Exp	Aerobic	No	No	Glucose
E701	GPL199	PU00360	Haddadin_20021213	F. Haddadin	20021213	MG1655	Others	E-Exp	Aerobic	No	No	Glucose
E702	GPL199	PU00361	Haddadin_20021213	F. Haddadin	20021213	MG1655	Others	E-Exp	Aerobic	No	No	Glucose
E703	GPL199	PU00362	Haddadin_20021213	F. Haddadin	20021213	MG1655	Others	E-Exp	Aerobic	No	No	Glucose
E704	GPL199	PU00363	Haddadin_20021213	F. Haddadin	20021213	MG1655	Others	E-Exp	Aerobic	No	No	Glucose
E705	GPL199	PU00364	Haddadin_20021213	F. Haddadin	20021213	MG1655	Others	E-Exp	Aerobic	No	No	Glucose
E706	GPL199	PU00365	Haddadin_20021213	F. Haddadin	20021213	MG1655	Others	E-Exp	Aerobic	No	No	Glucose
E707	GPL199	PU00366	Haddadin_20021213	F. Haddadin	20021213	MG1655	Others	E-Exp	Aerobic	No	No	Glucose
E708	GPL199	PU00367	Haddadin_20021213	F. Haddadin	20021213	MG1655	Others	E-Exp	Aerobic	No	No	Glucose
E709	GPL199	PU00368	Haddadin_20021213	F. Haddadin	20021213	MG1655	Others	E-Exp	Aerobic	No	No	Glucose
E710	GPL199	PU00369	Haddadin_20021213	F. Haddadin	20021213	MG1655	Others	E-Exp	Aerobic	No	No	Glucose
E711	GPL199	PU00370	Haddadin_20021213	F. Haddadin	20021213	MG1655	Others	E-Exp	Aerobic	No	No	Glucose
E712	GPL199	PU00371	Haddadin_20021213	F. Haddadin	20021213	MG1655	Others	E-Exp	Aerobic	No	No	Glucose
E713	GPL199	PU00372	Haddadin_20021213	F. Haddadin	20021213	MG1655	Others	E-Exp	Aerobic	No	No	Glucose
E714	GPL199	PU00373	Haddadin_20021213	F. Haddadin	20021213	MG1655	Others	E-Exp	Aerobic	No	No	Glucose
E715	GPL199	PU00374	Haddadin_20021213	F. Haddadin	20021213	MG1655	Others	E-Exp	Aerobic	No	No	Glucose
E716	GPL199	PU00375	Haddadin_20021213	F. Haddadin	20021213	MG1655	Others	E-Exp	Aerobic	No	No	Glucose
E717	GPL199	PU00376	Haddadin_20021213	F. Haddadin	20021213	MG1655	Others	E-Exp	Aerobic	No	No	Glucose
E718	GPL199	PU00377	Haddadin_20021213	F. Haddadin	20021213	MG1655	Others	E-Exp	Aerobic	No	No	Glucose
E719	GPL199	PU00378	Haddadin_20021213	F. Haddadin	20021213	MG1655	Others	E-Exp	Aerobic	No	No	Glucose
E720	GPL199	PU00379	Haddadin_20021213	F. Haddadin	20021213	MG1655	Others	E-Exp	Aerobic	No	No	Glucose
E721	GPL199	PU00380	Haddadin_20021213	F. Haddadin	20021213	MG1655	Others	E-Exp	Aerobic	No	No	Glucose
E722	GPL199	PU00381	Haddadin_20021213	F. Haddadin	20021213	MG1655	Others	E-Exp	Aerobic	No	No	Glucose
E723	GPL199	PU00382	Haddadin_20021213	F. Haddadin	20021213	MG1655	Others	E-Exp	Aerobic	No	No	Glucose
E724	GPL199	PU00383	Brokx_20030425	S. Brokx	20030425	Others	Others	Others	Aerobic	No	No	Glucose
E725	GPL199	PU00384	Brokx_20030425	S. Brokx	20030425	Others	Others	Others	Aerobic	No	No	Glucose
E726	GPL199	PU00385	Brokx_20030425	S. Brokx	20030425	Others	Others	Others	Anaerobic	No	No	Glucose
E727	GPL199	PU00386	Brokx_20030425	S. Brokx	20030425	Others	Others	Others	Anaerobic	No	No	Glucose
E728	GPL199	PU00387	Brokx_20030425	S. Brokx	20030425	Others	Others	Others	Aerobic	No	No	Glucose
E729	GPL199	PU00388	Brokx_20030425	S. Brokx	20030425	Others	Others	Others	Aerobic	No	No	Glucose
E730	GPL199	PU00389	Brokx_20030425	S. Brokx	20030425	Others	Others	Others	Anaerobic	No	No	Glucose
E731	GPL199	PU00390	Brokx_20030425	S. Brokx	20030425	Others	Others	Others	Anaerobic	No	No	Glucose
E732	GPL199	PU00391	Brokx_20030425	S. Brokx	20030425	Others	Others	E-Exp	Aerobic	No	No	Glucose
E733	GPL199	PU00392	Brokx_20030425	S. Brokx	20030425	Others	Others	E-Exp	Aerobic	No	No	Glucose
E734	GPL199	PU00393	Brokx_20030425	S. Brokx	20030425	Others	Others	E-Exp	Anaerobic	No	No	Glucose
E735	GPL199	PU00394	Brokx_20030425	S. Brokx	20030425	Others	Others	E-Exp	Anaerobic	No	No	Glucose
E736	GPL199	PU00395	Brokx_20030425	S. Brokx	20030425	Others	Others	E-Exp	Anaerobic	No	No	Glucose
E737	GPL199	PU00396	Brokx_20030425	S. Brokx	20030425	Others	Others	E-Exp	Anaerobic	No	No	Glucose
E738	GPL199	PU00397	GSE6836	I. Keren	20050607	MG1655	MOPS	Stat	Aerobic	No	No	Glucose
E739	GPL199	PU00398	GSE6836	I. Keren	20050607	MG1655	MOPS	Stat	Aerobic	No	No	Glucose
E740	GPL199	PU00399	GSE6836	I. Keren	20050607	MG1655	MOPS	Stat	Aerobic	No	No	Glucose
E741	GPL199	PU00400	GSE6836	I. Keren	20050607	MG1655	MOPS	Stat	Aerobic	No	No	Glucose
E742	GPL199	PU00401	GSE6836	I. Keren	20050607	MG1655	MOPS	Stat	Aerobic	No	No	Glucose
E743	GPL199	PU00402	GSE6836	I. Keren	20050607	MG1655	MOPS	Stat	Aerobic	No	No	Glucose
E744	GPL199	PU00403	GSE6836	I. Keren	20050607	MG1655	MOPS	Stat	Aerobic	No	No	Glucose
E745	GPL199	PU00404	GSE6836	I. Keren	20050607	MG1655	MOPS	Stat	Aerobic	No	No	Glucose
E746	GPL199	PU00405	GSE6836	I. Keren	20050607	MG1655	MOPS	Stat	Aerobic	No	No	Glucose
E747	GPL199	PU00406	GSE6836	I. Keren	20050607	MG1655	MOPS	Stat	Aerobic	No	No	Glucose
E748	GPL199	PU00407	GSE6836	I. Keren	20050607	MG1655	MOPS	Stat	Aerobic	No	No	Glucose
E749	GPL199	PU00408	GSE6836	I. Keren	20050607	MG1655	MOPS	Stat	Aerobic	No	No	Glucose
E750	GPL199	PU00409	GSE6836	I. Keren	20050607	MG1655	MOPS	Stat	Aerobic	No	No	Glucose
E751	GPL199	PU00410	GSE6836	I. Keren	20050607	MG1655	MOPS	Stat	Aerobic	No	No	Glucose
E752	GPL199	PU00411	GSE6836	I. Keren	20050607	MG1655	MOPS	Stat	Aerobic	No	No	Glucose
E753	GPL199	PU00412	GSE6836	I. Keren	20050607	MG1655	MOPS	Stat	Aerobic	No	No	Glucose
E754	GPL199	PU00413	GSE6836	I. Keren	20050607	MG1655	MOPS	Stat	Aerobic	No	No	Glucose
E755	GPL199	PU00414	GSE6836	I. Keren	20050607	MG1655	MOPS	Stat	Aerobic	No	No	Glucose
E756	GPL199	PU00415	GSE4511	L. Maurer	20031017	Others	M9	Stat	Aerobic	No	No	Others
E757	GPL199	PU00416	GSE4511	L. Maurer	20031017	Others	M9	Stat	Aerobic	No	No	Others
E758	GPL199	PU00417	GSE4511	L. Maurer	20031017	Others	M9	Stat	Aerobic	No	No	Others
E759	GPL199	PU00418	GSE4511	L. Maurer	20031017	Others	M9	Stat	Aerobic	No	No	Others
E760	GPL199	PU00419	GSE4511	L. Maurer	20031017	Others	M9	Stat	Aerobic	No	No	Others
E761	GPL199	PU00420	GSE4511	L. Maurer	20031017	Others	M9	Stat	Aerobic	No	No	Others
E762	GPL199	PU00421	GSE4511	L. Maurer	20031017	Others	M9	Stat	Aerobic	No	No	Others
E763	GPL199	PU00422	GSE4511	L. Maurer	20031017	Others	M9	Stat	Aerobic	No	No	Others
E764	GPL199	PU00423	GSE4511	L. Maurer	20031017	Others	M9	Stat	Aerobic	No	No	Others
E765	GPL199	PU00424	GSE4511	L. Maurer	20031017	Others	M9	Stat	Aerobic	No	No	Others
E766	GPL199	PU00425	GSE4511	L. Maurer	20031017	Others	M9	Stat	Aerobic	No	No	Others
E767	GPL199	PU00426	GSE4511	L. Maurer	20031017	Others	M9	Stat	Aerobic	No	No	Others
E768	GPL199	PU00427	GSE4511	L. Maurer	20031017	Others	M9	Stat	Aerobic	No	No	Others
E769	GPL199	PU00428	GSE4511	L. Maurer	20031017	Others	M9	Stat	Aerobic	No	No	Others
E770	GPL199	PU00429	GSE4511	L. Maurer	20031017	Others	M9	Stat	Aerobic	No	No	Others
E771	GPL199	PU00430	Dwyer_20050724	D. Dwyer	20050724	MG1655	Others	ML-Exp	Aerobic	No	No	Others
E772	GPL199	PU00431	Dwyer_20050724	D. Dwyer	20050724	MG1655	Others	ML-Exp	Aerobic	No	No	Others
E773	GPL199	PU00432	Dwyer_20050724	D. Dwyer	20050724	MG1655	Others	ML-Exp	Aerobic	No	No	Others
E774	GPL199	PU00433	Dwyer_20050724	D. Dwyer	20050724	MG1655	Others	ML-Exp	Aerobic	No	No	Others
E775	GPL199	PU00434	Dwyer_20050724	D. Dwyer	20050724	MG1655	Others	ML-Exp	Aerobic	No	No	Others
E776	GPL199	PU00435	Dwyer_20050724	D. Dwyer	20050724	MG1655	Others	ML-Exp	Aerobic	Ampicillin	No	Others
E777	GPL199	PU00436	Dwyer_20050724	D. Dwyer	20050724	MG1655	Others	ML-Exp	Aerobic	Ampicillin	No	Others
E778	GPL199	PU00437	Dwyer_20050724	D. Dwyer	20050724	MG1655	Others	ML-Exp	Aerobic	Ampicillin	No	Others
E779	GPL199	PU00438	Dwyer_20050724	D. Dwyer	20050724	MG1655	Others	ML-Exp	Aerobic	Ampicillin	No	Others
E780	GPL199	PU00439	Dwyer_20050724	D. Dwyer	20050724	MG1655	Others	ML-Exp	Aerobic	Ampicillin	No	Others
E781	GPL199	PU00440	Dwyer_20050724	D. Dwyer	20050724	MG1655	Others	ML-Exp	Aerobic	No	No	Others
E782	GPL199	PU00441	Dwyer_20050724	D. Dwyer	20050724	MG1655	Others	ML-Exp	Aerobic	No	No	Others
E783	GPL199	PU00442	Dwyer_20050724	D. Dwyer	20050724	MG1655	Others	ML-Exp	Aerobic	No	No	Others
E784	GPL199	PU00443	Dwyer_20050724	D. Dwyer	20050724	MG1655	Others	ML-Exp	Aerobic	No	No	Others
E785	GPL199	PU00444	Dwyer_20050724	D. Dwyer	20050724	MG1655	Others	ML-Exp	Aerobic	No	No	Others
E786	GPL199	PU00445	Dwyer_20050724	D. Dwyer	20050724	MG1655	Others	ML-Exp	Aerobic	Ampicillin	No	Others
E787	GPL199	PU00446	Dwyer_20050724	D. Dwyer	20050724	MG1655	Others	ML-Exp	Aerobic	Ampicillin	No	Others
E788	GPL199	PU00447	Dwyer_20050724	D. Dwyer	20050724	MG1655	Others	ML-Exp	Aerobic	Ampicillin	No	Others
E789	GPL199	PU00448	Dwyer_20050724	D. Dwyer	20050724	MG1655	Others	ML-Exp	Aerobic	Ampicillin	No	Others
E790	GPL199	PU00449	Dwyer_20050724	D. Dwyer	20050724	MG1655	Others	ML-Exp	Aerobic	Ampicillin	No	Others
E791	GPL199	PU00450	Dwyer_20050724	D. Dwyer	20050724	MG1655	Others	ML-Exp	Aerobic	Ampicillin	No	Others
E792	GPL199	PU00451	Dwyer_20050724	D. Dwyer	20050724	MG1655	Others	ML-Exp	Aerobic	Ampicillin	No	Others
E793	GPL199	PU00452	Dwyer_20050724	D. Dwyer	20050724	MG1655	Others	ML-Exp	Aerobic	Ampicillin	No	Others
E794	GPL199	PU00453	Dwyer_20050724	D. Dwyer	20050724	MG1655	Others	ML-Exp	Aerobic	Ampicillin	No	Others
E795	GPL199	PU00454	Dwyer_20050724	D. Dwyer	20050724	MG1655	Others	ML-Exp	Aerobic	Ampicillin	No	Others
E796	GPL199	PU00455	Dwyer_20050724	D. Dwyer	20050724	MG1655	Others	ML-Exp	Aerobic	No	No	Others
E797	GPL199	PU00456	Dwyer_20050724	D. Dwyer	20050724	MG1655	Others	ML-Exp	Aerobic	No	No	Others
E798	GPL199	PU00457	Dwyer_20050724	D. Dwyer	20050724	MG1655	Others	ML-Exp	Aerobic	No	No	Others
E799	GPL199	PU00458	Dwyer_20050724	D. Dwyer	20050724	MG1655	Others	ML-Exp	Aerobic	No	No	Others
E800	GPL199	PU00459	Dwyer_20050724	D. Dwyer	20050724	MG1655	Others	ML-Exp	Aerobic	No	No	Others
E801	GPL199	PU00460	Dwyer_20050724	D. Dwyer	20050724	MG1655	Others	Others	Aerobic	No	No	Others
E802	GPL199	PU00461	Dwyer_20050724	D. Dwyer	20050724	MG1655	Others	Others	Aerobic	No	No	Others
E803	GPL199	PU00462	Dwyer_20050724	D. Dwyer	20050724	MG1655	Others	Others	Aerobic	No	No	Others
E804	GPL199	PU00463	Dwyer_20050724	D. Dwyer	20050724	MG1655	Others	Others	Aerobic	No	No	Others
E805	GPL199	PU00464	Dwyer_20050724	D. Dwyer	20050724	MG1655	Others	Others	Aerobic	Ampicillin	No	Others
E806	GPL199	PU00465	Dwyer_20050724	D. Dwyer	20050724	MG1655	Others	Others	Aerobic	Ampicillin	No	Others
E807	GPL199	PU00466	Dwyer_20050724	D. Dwyer	20050724	MG1655	Others	Others	Aerobic	Ampicillin	No	Others
E808	GPL199	PU00467	Dwyer_20050724	D. Dwyer	20050724	MG1655	Others	Others	Aerobic	Ampicillin	No	Others
E809	GPL199	PU00468	Dwyer_20050724	D. Dwyer	20050724	MG1655	Others	Others	Aerobic	Ampicillin	No	Others
E810	GPL199	PU00469	Dwyer_20050724	D. Dwyer	20050724	MG1655	Others	Others	Aerobic	Ampicillin	No	Others
E811	GPL199	PU00470	Dwyer_20050724	D. Dwyer	20050724	MG1655	Others	Others	Aerobic	Ampicillin	No	Others
E812	GPL199	PU00471	Dwyer_20050724	D. Dwyer	20050724	MG1655	Others	Others	Aerobic	Ampicillin	No	Others
E813	GPL199	PU00472	Dwyer_20050724	D. Dwyer	20050724	MG1655	Others	Others	Aerobic	No	No	Others
E814	GPL199	PU00473	Dwyer_20050724	D. Dwyer	20050724	MG1655	Others	Others	Aerobic	No	No	Others
E815	GPL199	PU00474	Dwyer_20050724	D. Dwyer	20050724	MG1655	Others	Others	Aerobic	No	No	Others
E816	GPL199	PU00475	Dwyer_20050724	D. Dwyer	20050724	MG1655	Others	Others	Aerobic	No	No	Others
E817	GPL199	PU00476	Dwyer_20050724	D. Dwyer	20050724	MG1655	Others	E-Exp	Aerobic	No	No	Others
E818	GPL199	PU00477	Dwyer_20050724	D. Dwyer	20050724	MG1655	Others	E-Exp	Aerobic	No	No	Others
E819	GPL199	PU00478	Dwyer_20050724	D. Dwyer	20050724	MG1655	Others	E-Exp	Aerobic	No	No	Others
E820	GPL199	PU00479	Dwyer_20050724	D. Dwyer	20050724	MG1655	Others	E-Exp	Aerobic	No	No	Others
E821	GPL199	PU00480	Dwyer_20050724	D. Dwyer	20050724	MG1655	Others	E-Exp	Aerobic	No	No	Others
E822	GPL199	PU00481	Dwyer_20050724	D. Dwyer	20050724	MG1655	Others	E-Exp	Aerobic	No	No	Others
E823	GPL199	PU00482	Dwyer_20050724	D. Dwyer	20050724	MG1655	Others	E-Exp	Aerobic	No	No	Others
E824	GPL199	PU00483	Dwyer_20050724	D. Dwyer	20050724	MG1655	Others	E-Exp	Aerobic	No	No	Others
E825	GPL199	PU00484	Dwyer_20050724	D. Dwyer	20050724	MG1655	Others	E-Exp	Aerobic	No	No	Others
E826	GPL199	PU00485	Dwyer_20050724	D. Dwyer	20050724	MG1655	Others	E-Exp	Aerobic	No	No	Others
E827	GPL199	PU00486	Dwyer_20050724	D. Dwyer	20050724	MG1655	Others	E-Exp	Aerobic	No	No	Others
E828	GPL199	PU00487	Dwyer_20050724	D. Dwyer	20050724	MG1655	Others	E-Exp	Aerobic	No	No	Others
E829	GPL199	PU00488	Dwyer_20050724	D. Dwyer	20050724	MG1655	Others	Others	Aerobic	No	No	Others
E830	GPL199	PU00489	Dwyer_20050724	D. Dwyer	20050724	MG1655	Others	Others	Aerobic	No	No	Others
E831	GPL199	PU00490	Dwyer_20050724	D. Dwyer	20050724	MG1655	Others	Others	Aerobic	No	No	Others
E832	GPL199	PU00491	Dwyer_20050724	D. Dwyer	20050724	MG1655	Others	Others	Aerobic	No	No	Others
E833	GPL199	PU00492	Kohanski_20070114	M. Kohanski	20070114	MG1655	LB	E-Exp	Aerobic	No	No	Others
E834	GPL199	PU00493	Kohanski_20070114	M. Kohanski	20070114	MG1655	LB	E-Exp	Aerobic	No	No	Others
E835	GPL199	PU00494	Kohanski_20070114	M. Kohanski	20070114	MG1655	LB	E-Exp	Aerobic	No	No	Others
E836	GPL199	PU00495	Kohanski_20070114	M. Kohanski	20070114	MG1655	LB	E-Exp	Aerobic	No	No	Others
E837	GPL199	PU00496	Kohanski_20070114	M. Kohanski	20070114	MG1655	LB	Others	Aerobic	No	No	Others
E838	GPL199	PU00497	Kohanski_20070114	M. Kohanski	20070114	MG1655	LB	E-Exp	Aerobic	No	No	Others
E839	GPL199	PU00498	Kohanski_20070114	M. Kohanski	20070114	MG1655	LB	E-Exp	Aerobic	No	No	Others
E840	GPL199	PU00499	Kohanski_20070114	M. Kohanski	20070114	MG1655	LB	E-Exp	Aerobic	No	No	Others
E841	GPL199	PU00500	Kohanski_20070114	M. Kohanski	20070114	MG1655	LB	E-Exp	Aerobic	No	No	Others
E842	GPL199	PU00501	Kohanski_20070114	M. Kohanski	20070114	MG1655	LB	E-Exp	Aerobic	No	No	Others
E843	GPL199	PU00502	Kohanski_20070114	M. Kohanski	20070114	MG1655	LB	E-Exp	Aerobic	No	No	Others
E844	GPL199	PU00503	Kohanski_20070114	M. Kohanski	20070114	MG1655	LB	E-Exp	Aerobic	Ampicillin	No	Others
E845	GPL199	PU00504	Kohanski_20070114	M. Kohanski	20070114	MG1655	LB	E-Exp	Aerobic	Ampicillin	No	Others
E846	GPL199	PU00505	Kohanski_20070114	M. Kohanski	20070114	MG1655	LB	E-Exp	Aerobic	Ampicillin	No	Others
E847	GPL199	PU00506	Kohanski_20070114	M. Kohanski	20070114	MG1655	LB	E-Exp	Aerobic	No	No	Others
E848	GPL199	PU00507	Kohanski_20070114	M. Kohanski	20070114	MG1655	LB	E-Exp	Aerobic	No	No	Others
E849	GPL199	PU00508	Kohanski_20070114	M. Kohanski	20070114	MG1655	LB	E-Exp	Aerobic	No	No	Others
E850	GPL199	PU00509	GSE4556	E. Hayes	20060327	Others	M9	Others	Anaerobic	No	No	Others
E851	GPL199	PU00510	GSE4556	E. Hayes	20060327	Others	M9	Others	Anaerobic	No	No	Others
E852	GPL199	PU00511	GSE4556	E. Hayes	20060327	Others	M9	Others	Anaerobic	No	No	Others
E853	GPL199	PU00512	GSE4556	E. Hayes	20060327	Others	M9	Others	Anaerobic	No	No	Others
E854	GPL199	PU00513	GSE4556	E. Hayes	20060327	Others	M9	Others	Anaerobic	No	No	Others
E855	GPL199	PU00514	GSE4556	E. Hayes	20060327	Others	M9	Others	Anaerobic	No	No	Others
E856	GPL199	PU00515	GSE4556	E. Hayes	20060327	Others	M9	Others	Anaerobic	No	No	Others
E857	GPL199	PU00516	GSE4556	E. Hayes	20060327	Others	M9	Others	Anaerobic	No	No	Others
E858	GPL199	PU00517	GSE4556	E. Hayes	20060327	Others	M9	Others	Anaerobic	No	No	Others
E859	GPL199	PU00518	GSE4556	E. Hayes	20060327	Others	M9	Others	Anaerobic	No	No	Others
E860	GPL199	PU00519	GSE4556	E. Hayes	20060327	Others	M9	Others	Anaerobic	No	No	Others
E861	GPL199	PU00520	GSE4556	E. Hayes	20060327	Others	M9	Others	Anaerobic	No	No	Others
E862	GPL199	PU00521	GSE4556	E. Hayes	20060327	Others	M9	Others	Anaerobic	No	No	Others
E863	GPL199	PU00522	GSE4556	E. Hayes	20060327	Others	M9	Others	Anaerobic	No	No	Others
E864	GPL199	PU00523	GSE4556	E. Hayes	20060327	Others	M9	Others	Anaerobic	No	No	Others
E865	GPL199	PU00524	GSE4562	J. Lee	20060327	MG1655	M9	ML-Exp	Aerobic	No	No	Others
E866	GPL199	PU00525	GSE4562	J. Lee	20060327	MG1655	M9	ML-Exp	Aerobic	No	No	Others
E867	GPL199	PU00526	GSE4562	J. Lee	20060327	MG1655	M9	ML-Exp	Aerobic	No	No	Others
E868	GPL199	PU00527	GSE4562	J. Lee	20060327	MG1655	M9	ML-Exp	Aerobic	No	No	Others
E869	GPL199	PU00528	GSE4562	J. Lee	20060327	MG1655	M9	ML-Exp	Aerobic	No	No	Others
E870	GPL199	PU00529	GSE4562	J. Lee	20060327	MG1655	M9	ML-Exp	Aerobic	No	No	Others
E871	GPL199	PU00530	GSE4562	J. Lee	20060327	MG1655	M9	ML-Exp	Aerobic	No	No	Others
E872	GPL199	PU00531	GSE7398	M. Bradley	20070329	MG1655	LB	E-Exp	Aerobic	No	No	Others
E873	GPL199	PU00532	GSE7398	M. Bradley	20070329	MG1655	LB	E-Exp	Aerobic	No	No	Others
E874	GPL199	PU00533	GSE7398	M. Bradley	20070329	MG1655	LB	E-Exp	Aerobic	No	No	Others
E875	GPL199	PU00534	GSE7398	M. Bradley	20070329	MG1655	M9	E-Exp	Aerobic	No	No	Others
E876	GPL199	PU00535	GSE7398	M. Bradley	20070329	MG1655	M9	E-Exp	Aerobic	No	No	Others
E877	GPL199	PU00536	GSE7398	M. Bradley	20070329	MG1655	M9	E-Exp	Aerobic	No	No	Others
E878	GPL199	PU00537	GSE7398	M. Bradley	20070329	MG1655	M9	E-Exp	Aerobic	No	No	Others
E879	GPL199	PU00538	GSE7398	M. Bradley	20070329	MG1655	M9	E-Exp	Aerobic	No	No	Others
E880	GPL199	PU00539	GSE7398	M. Bradley	20070329	MG1655	M9	E-Exp	Aerobic	No	No	Others
E881	GPL199	PU00540	GSE7398	M. Bradley	20070329	MG1655	MOPS	E-Exp	Aerobic	No	No	Others
E882	GPL199	PU00541	GSE7398	M. Bradley	20070329	MG1655	MOPS	E-Exp	Aerobic	No	No	Others
E883	GPL199	PU00542	GSE7398	M. Bradley	20070329	MG1655	MOPS	E-Exp	Aerobic	No	No	Others
E884	GPL199	PU00543	GSE7398	M. Bradley	20070329	MG1655	LB	E-Exp	Aerobic	No	No	Others
E885	GPL199	PU00544	GSE7398	M. Bradley	20070329	MG1655	LB	E-Exp	Aerobic	No	No	Others
E886	GPL199	PU00545	GSE7398	M. Bradley	20070329	MG1655	LB	E-Exp	Aerobic	No	No	Others
E887	GPL199	PU00546	GSE7398	M. Bradley	20070329	MG1655	M9	E-Exp	Aerobic	No	No	Others
E888	GPL199	PU00547	GSE7398	M. Bradley	20070329	MG1655	M9	E-Exp	Aerobic	No	No	Others
E889	GPL199	PU00548	GSE7398	M. Bradley	20070329	MG1655	M9	E-Exp	Aerobic	No	No	Others
E890	GPL199	PU00549	GSE7398	M. Bradley	20070329	MG1655	M9	E-Exp	Aerobic	No	No	Others
E891	GPL199	PU00550	GSE7398	M. Bradley	20070329	MG1655	M9	E-Exp	Aerobic	No	No	Others
E892	GPL199	PU00551	GSE7398	M. Bradley	20070329	MG1655	M9	E-Exp	Aerobic	No	No	Others
E893	GPL199	PU00552	GSE7398	M. Bradley	20070329	MG1655	MOPS	E-Exp	Aerobic	No	No	Others
E894	GPL199	PU00553	GSE7398	M. Bradley	20070329	MG1655	MOPS	E-Exp	Aerobic	No	No	Others
E895	GPL199	PU00554	GSE7398	M. Bradley	20070329	MG1655	MOPS	E-Exp	Aerobic	No	No	Others
E896	GPL199	PU00555	GSE6425	C. Reigstad	20061204	MG1655	Others	E-Exp	Aerobic	No	No	Others
E897	GPL199	PU00556	GSE6425	C. Reigstad	20061204	MG1655	Others	E-Exp	Aerobic	No	No	Others
E898	GPL199	PU00557	GSE6425	C. Reigstad	20061204	MG1655	Others	E-Exp	Aerobic	No	No	Others
E899	GPL199	PU00558	GSE6425	C. Reigstad	20061204	MG1655	Others	E-Exp	Aerobic	No	No	Others
E900	GPL199	PU00559	GSE6425	C. Reigstad	20061204	MG1655	Others	E-Exp	Aerobic	No	No	Others
E901	GPL199	PU00560	GSE6425	C. Reigstad	20061204	MG1655	Others	E-Exp	Aerobic	No	No	Others
E902	GPL199	PU00561	GSE6425	C. Reigstad	20061204	MG1655	Others	E-Exp	Aerobic	No	No	Others
E903	GPL199	PU00562	GSE6425	C. Reigstad	20061204	MG1655	Others	E-Exp	Aerobic	No	No	Others
E904	GPL199	PU00563	GSE6425	C. Reigstad	20061204	MG1655	Others	E-Exp	Aerobic	No	No	Others
E905	GPL199	PU00564	GSE6425	C. Reigstad	20061204	MG1655	Others	E-Exp	Aerobic	No	No	Others
E906	GPL199	PU00565	GSE6425	C. Reigstad	20061204	MG1655	Others	E-Exp	Aerobic	No	No	Others
E907	GPL199	PU00566	GSE6425	C. Reigstad	20061204	MG1655	Others	E-Exp	Aerobic	No	No	Others
E908	GPL199	PU00567	GSE6425	C. Reigstad	20061204	MG1655	Others	E-Exp	Anaerobic	No	No	Others
E909	GPL199	PU00568	GSE6425	C. Reigstad	20061204	MG1655	Others	E-Exp	Anaerobic	No	No	Others
E910	GPL199	PU00569	GSE6425	C. Reigstad	20061204	MG1655	Others	E-Exp	Anaerobic	No	No	Others
E911	GPL199	PU00570	GSE6425	C. Reigstad	20061204	MG1655	Others	E-Exp	Anaerobic	No	No	Others
E912	GPL199	PU00571	GSE6425	C. Reigstad	20061204	MG1655	Others	E-Exp	Anaerobic	No	No	Others
E913	GPL199	PU00572	GSE6425	C. Reigstad	20061204	MG1655	Others	E-Exp	Anaerobic	No	No	Others
E914	GPL199	PU00573	GSE6425	C. Reigstad	20061204	MG1655	Others	E-Exp	Anaerobic	No	No	Others
E915	GPL199	PU00574	GSE6425	C. Reigstad	20061204	MG1655	Others	E-Exp	Anaerobic	No	No	Others
E916	GPL199	PU00575	GSE6425	C. Reigstad	20061204	MG1655	Others	E-Exp	Anaerobic	No	No	Others
E917	GPL199	PU00576	GSE6425	C. Reigstad	20061204	MG1655	Others	E-Exp	Anaerobic	No	No	Others
E918	GPL199	PU00577	GSE3905	J. Domka	20051226	MG1655	Others	ML-Exp	Aerobic	No	No	Others
E919	GPL199	PU00578	GSE3905	J. Domka	20051226	MG1655	Others	ML-Exp	Aerobic	No	No	Others
E920	GPL199	PU00579	GSE3905	J. Domka	20051226	MG1655	Others	ML-Exp	Aerobic	No	No	Others
E921	GPL199	PU00580	GSE3905	J. Domka	20051226	MG1655	Others	ML-Exp	Aerobic	No	No	Others
E922	GPL199	PU00581	GSE3905	J. Domka	20051226	MG1655	Others	ML-Exp	Aerobic	No	No	Others
E923	GPL199	PU00582	GSE3905	J. Domka	20051226	MG1655	Others	ML-Exp	Aerobic	No	No	Others
E924	GPL199	PU00583	GSE3905	J. Domka	20051226	MG1655	Others	ML-Exp	Aerobic	No	No	Others
E925	GPL199	PU00584	GSE3905	J. Domka	20051226	MG1655	Others	ML-Exp	Aerobic	No	No	Others
E926	GPL199	PU00585	GSE3905	J. Domka	20051226	MG1655	Others	ML-Exp	Aerobic	No	No	Others
E927	GPL199	PU00586	GSE3905	J. Domka	20051226	MG1655	Others	ML-Exp	Aerobic	No	No	Others
E928	GPL199	PU00587	GSE3905	J. Domka	20051226	MG1655	Others	ML-Exp	Aerobic	No	No	Others
E929	GPL199	PU00588	GSE3905	J. Domka	20051226	MG1655	Others	ML-Exp	Aerobic	No	No	Others
E930	GPL199	PU00589	GSE5904	X. Zhang	20060922	MG1655	Others	ML-Exp	Aerobic	No	No	Others
E931	GPL199	PU00590	GSE5904	X. Zhang	20060922	MG1655	Others	ML-Exp	Aerobic	No	No	Others
E932	GPL199	PU00591	GSE3514	M. Herzberg	20051026	MG1655	Others	ML-Exp	Aerobic	No	No	Others
E933	GPL199	PU00592	GSE3514	M. Herzberg	20051026	MG1655	Others	ML-Exp	Aerobic	No	No	Others
E934	GPL199	PU00593	GSE9582	L. Wang	20071111	MG1655	M9	Others	Aerobic	No	No	Glucose
E935	GPL199	PU00594	GSE9582	L. Wang	20071111	MG1655	M9	Others	Aerobic	No	No	Glucose
E936	GPL199	PU00595	GSE9582	L. Wang	20071111	MG1655	M9	Others	Aerobic	No	No	Glucose
E937	GPL199	PU00596	GSE9582	L. Wang	20071111	MG1655	M9	Others	Aerobic	No	No	Glucose
E938	GPL199	PU00597	GSE9582	L. Wang	20071111	MG1655	M9	Others	Aerobic	No	No	Glucose
E939	GPL199	PU00598	GSE9582	L. Wang	20071111	MG1655	M9	Others	Aerobic	No	No	Glucose
E940	GPL199	PU00599	GSE9582	L. Wang	20071111	MG1655	M9	Others	Aerobic	No	No	Glucose
E941	GPL199	PU00600	GSE6925	J. Lee	20071112	MG1655	Others	ML-Exp	Aerobic	No	No	Others
E942	GPL199	PU00601	GSE6925	J. Lee	20071112	MG1655	Others	ML-Exp	Aerobic	No	No	Others
E943	GPL3154	PU00602	GSE8706	X. Zhang	20070806	MG1655	Others	ML-Exp	Aerobic	No	No	Others
E944	GPL3154	PU00603	GSE8706	X. Zhang	20070806	MG1655	Others	ML-Exp	Aerobic	No	No	Others
E945	GPL199	PU00604	GSE9755	E. Zoetendal	20071203	Others	M9	Others	Aerobic	No	No	Glucose
E946	GPL199	PU00605	GSE9755	E. Zoetendal	20071203	Others	M9	Others	Aerobic	No	No	Glucose
E947	GPL199	PU00606	GSE9755	E. Zoetendal	20071203	Others	M9	Others	Aerobic	No	No	Glucose
E948	GPL199	PU00607	GSE9755	E. Zoetendal	20071203	Others	M9	Others	Aerobic	No	No	Glucose
E949	GPL199	PU00608	GSE9814	T. Dong	20071206	MG1655	M9	E-Exp	Aerobic	No	No	Others
E950	GPL199	PU00609	GSE9814	T. Dong	20071206	MG1655	M9	E-Exp	Aerobic	No	No	Others
E951	GPL199	PU00610	GSE9814	T. Dong	20071206	MG1655	M9	E-Exp	Aerobic	No	No	Others
E952	GPL199	PU00611	GSE9814	T. Dong	20071206	MG1655	M9	E-Exp	Aerobic	No	No	Others
E953	GPL199	PU00612	GSE9814	T. Dong	20071206	MG1655	M9	E-Exp	Aerobic	No	No	Others
E954	GPL199	PU00613	GSE9814	T. Dong	20071206	MG1655	M9	E-Exp	Aerobic	No	No	Others
E955	GPL199	PU00614	GSE12797	T. Dong	20080916	Others	M9	E-Exp	Aerobic	No	No	Glucose
E956	GPL199	PU00615	GSE12797	T. Dong	20080916	Others	M9	E-Exp	Aerobic	No	No	Glucose
E957	GPL199	PU00616	GSE12797	T. Dong	20080916	Others	M9	E-Exp	Aerobic	No	No	Glucose
E958	GPL199	PU00617	GSE12797	T. Dong	20080916	Others	MOPS	E-Exp	Aerobic	No	No	Glucose
E959	GPL199	PU00618	GSE12797	T. Dong	20080916	Others	MOPS	E-Exp	Aerobic	No	No	Glucose
E960	GPL199	PU00619	GSE12797	T. Dong	20080916	Others	MOPS	E-Exp	Aerobic	No	No	Glucose
E961	GPL199	PU00620	GSE12797	T. Dong	20080916	Others	M9	E-Exp	Aerobic	No	No	Glucose
E962	GPL199	PU00621	GSE12797	T. Dong	20080916	Others	M9	E-Exp	Aerobic	No	No	Glucose
E963	GPL199	PU00622	GSE12797	T. Dong	20080916	Others	M9	E-Exp	Aerobic	No	No	Glucose
E964	GPL199	PU00623	GSE12797	T. Dong	20080916	Others	MOPS	E-Exp	Aerobic	No	No	Glucose
E965	GPL199	PU00624	GSE12797	T. Dong	20080916	Others	MOPS	E-Exp	Aerobic	No	No	Glucose
E966	GPL199	PU00625	GSE12797	T. Dong	20080916	Others	MOPS	E-Exp	Aerobic	No	No	Glucose
E967	GPL199	PU00626	GSE4778	G. Kannan	20060505	Others	LB	Others	Aerobic	No	No	Others
E968	GPL199	PU00627	GSE4778	G. Kannan	20060505	Others	LB	Others	Aerobic	No	No	Others
E969	GPL199	PU00628	GSE4778	G. Kannan	20060505	Others	LB	Others	Aerobic	No	No	Others
E970	GPL199	PU00629	GSE4778	G. Kannan	20060505	Others	LB	Others	Aerobic	No	No	Others
E971	GPL199	PU00630	GSE4778	G. Kannan	20060505	Others	LB	Others	Aerobic	No	No	Others
E972	GPL199	PU00631	GSE4778	G. Kannan	20060505	Others	LB	Others	Aerobic	No	No	Others
E973	GPL199	PU00632	GSE4778	G. Kannan	20060505	Others	LB	Others	Aerobic	No	No	Others
E974	GPL199	PU00633	GSE4778	G. Kannan	20060505	Others	LB	Others	Aerobic	No	No	Others
E975	GPL199	PU00634	GSE4778	G. Kannan	20060505	Others	LB	Others	Aerobic	No	No	Others
E976	GPL199	PU00635	GSE4778	G. Kannan	20060505	Others	LB	Others	Aerobic	No	No	Others
E977	GPL199	PU00636	GSE4778	G. Kannan	20060505	Others	LB	Others	Aerobic	No	No	Others
E978	GPL199	PU00637	GSE4778	G. Kannan	20060505	Others	LB	Others	Aerobic	No	No	Others
E979	GPL199	PU00638	GSE4778	G. Kannan	20060505	Others	LB	Others	Aerobic	No	No	Others
E980	GPL199	PU00639	GSE4778	G. Kannan	20060505	Others	LB	Others	Aerobic	No	No	Others
E981	GPL199	PU00640	GSE4778	G. Kannan	20060505	Others	LB	Others	Aerobic	No	No	Others
E982	GPL199	PU00641	GSE4778	G. Kannan	20060505	Others	LB	Others	Aerobic	No	No	Others
E983	GPL199	PU00642	GSE4778	G. Kannan	20060505	Others	LB	Others	Aerobic	No	No	Others
E984	GPL199	PU00643	GSE4778	G. Kannan	20060505	Others	LB	Others	Aerobic	No	No	Others
E985	GPL199	PU00644	GSE4778	G. Kannan	20060505	Others	LB	Others	Aerobic	No	No	Others
E986	GPL199	PU00645	GSE4778	G. Kannan	20060505	Others	LB	Others	Aerobic	No	No	Others
E987	GPL199	PU00646	GSE5905	T. Maeda	20060922	MG1655	Others	Others	Aerobic	No	No	Others
E988	GPL199	PU00647	GSE5905	T. Maeda	20060922	MG1655	Others	Others	Aerobic	No	No	Others
E989	GPL199	PU00648	GSE6923	X. Yang	20070130	MG1655	Others	Others	Aerobic	No	No	Others
E990	GPL199	PU00649	GSE6923	X. Yang	20070130	MG1655	Others	Others	Aerobic	No	No	Others
E991	GPL199	PU00650	GSE6923	X. Yang	20070130	Others	Others	E-Exp	Aerobic	No	No	Others
E992	GPL199	PU00651	GSE6923	X. Yang	20070130	Others	Others	E-Exp	Aerobic	No	No	Others
E993	GPL199	PU00652	GSE6923	X. Yang	20070130	MG1655	Others	ML-Exp	Aerobic	No	No	Others
E994	GPL199	PU00653	GSE6923	X. Yang	20070130	MG1655	Others	ML-Exp	Aerobic	No	No	Others
E995	GPL199	PU00654	GSE6923	X. Yang	20070130	MG1655	Others	ML-Exp	Aerobic	No	No	Others
E996	GPL199	PU00655	GSE6923	X. Yang	20070130	MG1655	Others	ML-Exp	Aerobic	No	No	Others
E997	GPL199	PU00656	GSE6923	X. Yang	20070130	MG1655	Others	ML-Exp	Aerobic	No	No	Others
E998	GPL199	PU00657	GSE6923	X. Yang	20070130	MG1655	Others	ML-Exp	Aerobic	No	No	Others
E999	GPL199	PU00658	GSE10158	M. Laubacher	20080112	Others	Others	E-Exp	Aerobic	No	No	Glucose
E1000	GPL199	PU00659	GSE10158	M. Laubacher	20080112	Others	Others	E-Exp	Aerobic	No	No	Glucose
E1001	GPL199	PU00660	GSE10158	M. Laubacher	20080112	Others	Others	E-Exp	Aerobic	No	No	Glucose
E1002	GPL199	PU00661	GSE10158	M. Laubacher	20080112	Others	Others	E-Exp	Aerobic	No	No	Glucose
E1003	GPL199	PU00662	GSE10158	M. Laubacher	20080112	Others	Others	E-Exp	Aerobic	No	No	Glucose
E1004	GPL199	PU00663	GSE10158	M. Laubacher	20080112	Others	Others	E-Exp	Aerobic	No	No	Glucose
E1005	GPL199	PU00664	GSE10158	M. Laubacher	20080112	Others	Others	E-Exp	Aerobic	No	No	Glucose
E1006	GPL199	PU00665	GSE10158	M. Laubacher	20080112	Others	Others	E-Exp	Aerobic	No	No	Glucose
E1007	GPL199	PU00666	GSE10158	M. Laubacher	20080112	Others	Others	E-Exp	Aerobic	No	No	Glucose
E1008	GPL199	PU00667	GSE10158	M. Laubacher	20080112	Others	Others	E-Exp	Aerobic	No	No	Glucose
E1009	GPL199	PU00668	GSE10158	M. Laubacher	20080112	Others	Others	E-Exp	Aerobic	No	No	Glucose
E1010	GPL199	PU00669	GSE10158	M. Laubacher	20080112	Others	Others	E-Exp	Aerobic	No	No	Glucose
E1011	GPL199	PU00670	GSE10158	M. Laubacher	20080112	Others	Others	E-Exp	Aerobic	No	No	Glucose
E1012	GPL199	PU00671	GSE10158	M. Laubacher	20080112	Others	Others	E-Exp	Aerobic	No	No	Glucose
E1013	GPL199	PU00672	GSE10158	M. Laubacher	20080112	Others	Others	E-Exp	Aerobic	No	No	Glucose
E1014	GPL199	PU00673	GSE10158	M. Laubacher	20080112	Others	Others	E-Exp	Aerobic	No	No	Glucose
E1015	GPL199	PU00674	GSE10158	M. Laubacher	20080112	Others	Others	E-Exp	Aerobic	No	No	Glucose
E1016	GPL199	PU00675	GSE10158	M. Laubacher	20080112	Others	Others	E-Exp	Aerobic	No	No	Glucose
E1017	GPL199	PU00676	GSE10158	M. Laubacher	20080112	Others	Others	E-Exp	Aerobic	No	No	Glucose
E1018	GPL199	PU00677	GSE10158	M. Laubacher	20080112	Others	Others	E-Exp	Aerobic	No	No	Glucose
E1019	GPL199	PU00678	GSE10158	M. Laubacher	20080112	Others	Others	E-Exp	Aerobic	No	No	Glucose
E1020	GPL199	PU00679	GSE10158	M. Laubacher	20080112	Others	Others	E-Exp	Aerobic	No	No	Glucose
E1021	GPL199	PU00680	GSE10158	M. Laubacher	20080112	Others	Others	E-Exp	Aerobic	No	No	Glucose
E1022	GPL199	PU00681	GSE10158	M. Laubacher	20080112	Others	Others	E-Exp	Aerobic	No	No	Glucose
E1023	GPL199	PU00682	GSE10158	M. Laubacher	20080112	Others	Others	E-Exp	Aerobic	No	No	Glucose
E1024	GPL199	PU00683	GSE10158	M. Laubacher	20080112	Others	Others	E-Exp	Aerobic	No	No	Glucose
E1025	GPL199	PU00684	GSE10158	M. Laubacher	20080112	Others	Others	E-Exp	Aerobic	No	No	Glucose
E1026	GPL199	PU00685	GSE10158	M. Laubacher	20080112	Others	Others	E-Exp	Aerobic	No	No	Glucose
E1027	GPL199	PU00686	GSE10158	M. Laubacher	20080112	Others	Others	E-Exp	Aerobic	No	No	Glucose
E1028	GPL199	PU00687	GSE10158	M. Laubacher	20080112	Others	Others	E-Exp	Aerobic	No	No	Glucose
E1029	GPL199	PU00688	GSE10158	M. Laubacher	20080112	Others	Others	E-Exp	Aerobic	No	No	Glucose
E1030	GPL199	PU00689	GSE10158	M. Laubacher	20080112	Others	Others	E-Exp	Aerobic	No	No	Glucose
E1031	GPL199	PU00690	GSE10158	M. Laubacher	20080112	Others	Others	E-Exp	Aerobic	No	No	Glucose
E1032	GPL199	PU00691	GSE10158	M. Laubacher	20080112	Others	Others	E-Exp	Aerobic	No	No	Glucose
E1033	GPL199	PU00692	GSE10158	M. Laubacher	20080112	Others	Others	E-Exp	Aerobic	No	No	Glucose
E1034	GPL199	PU00693	GSE10158	M. Laubacher	20080112	Others	Others	E-Exp	Aerobic	No	No	Glucose
E1035	GPL199	PU00694	GSE10158	M. Laubacher	20080112	Others	Others	E-Exp	Aerobic	No	No	Glucose
E1036	GPL199	PU00695	GSE10158	M. Laubacher	20080112	Others	Others	E-Exp	Aerobic	No	No	Glucose
E1037	GPL199	PU00696	GSE10158	M. Laubacher	20080112	Others	Others	E-Exp	Aerobic	No	No	Glucose
E1038	GPL199	PU00697	GSE10158	M. Laubacher	20080112	Others	Others	E-Exp	Aerobic	No	No	Glucose
E1039	GPL199	PU00698	GSE10158	M. Laubacher	20080112	Others	Others	E-Exp	Aerobic	No	No	Glucose
E1040	GPL199	PU00699	GSE10158	M. Laubacher	20080112	Others	Others	E-Exp	Aerobic	No	No	Glucose
E1041	GPL199	PU00700	GSE10158	M. Laubacher	20080112	Others	Others	E-Exp	Aerobic	No	No	Glucose
E1042	GPL199	PU00701	GSE13418	A. Ito	20081031	Others	Others	E-Exp	Aerobic	No	No	Others
E1043	GPL199	PU00702	GSE13418	A. Ito	20081031	Others	Others	E-Exp	Aerobic	No	No	Others
E1044	GPL199	PU00703	GSE13418	A. Ito	20081031	Others	Others	E-Exp	Aerobic	No	No	Others
E1045	GPL199	PU00704	GSE13418	A. Ito	20081031	Others	Others	E-Exp	Aerobic	No	No	Others
E1046	GPL199	PU00705	GSE13418	A. Ito	20081031	Others	Others	E-Exp	Aerobic	No	No	Others
E1047	GPL199	PU00706	GSE13418	A. Ito	20081031	Others	Others	E-Exp	Aerobic	No	No	Others
E1048	GPL199	PU00707	GSE13418	A. Ito	20081031	Others	Others	E-Exp	Aerobic	No	No	Others
E1049	GPL199	PU00708	GSE13418	A. Ito	20081031	Others	Others	E-Exp	Aerobic	No	No	Others
E1050	GPL199	PU00709	GSE13418	A. Ito	20081031	Others	Others	E-Exp	Aerobic	No	No	Others
E1051	GPL199	PU00710	GSE13418	A. Ito	20081031	Others	M9	E-Exp	Aerobic	No	No	Others
E1052	GPL199	PU00711	GSE13418	A. Ito	20081031	Others	M9	E-Exp	Aerobic	No	No	Others
E1053	GPL199	PU00712	GSE13418	A. Ito	20081031	Others	M9	E-Exp	Aerobic	No	No	Others
E1054	GPL199	PU00713	GSE13418	A. Ito	20081031	Others	MOPS	E-Exp	Aerobic	No	No	Others
E1055	GPL199	PU00714	GSE13418	A. Ito	20081031	Others	MOPS	E-Exp	Aerobic	No	No	Others
E1056	GPL199	PU00715	GSE13418	A. Ito	20081031	Others	MOPS	E-Exp	Aerobic	No	No	Others
E1057	GPL199	PU00716	GSE3105	E. Masse	20031203	MG1655	M9	E-Exp	Aerobic	No	No	Others
E1058	GPL199	PU00717	GSE3105	E. Masse	20031203	MG1655	M9	E-Exp	Aerobic	No	No	Others
E1059	GPL199	PU00718	GSE3105	E. Masse	20031203	MG1655	M9	E-Exp	Aerobic	No	No	Others
E1060	GPL199	PU00719	GSE3105	E. Masse	20031203	MG1655	M9	E-Exp	Aerobic	No	No	Others
E1061	GPL199	PU00720	GSE3105	E. Masse	20031203	MG1655	M9	E-Exp	Aerobic	No	No	Others
E1062	GPL199	PU00721	GSE3105	E. Masse	20031203	MG1655	M9	E-Exp	Aerobic	No	No	Others
E1063	GPL199	PU00722	GSE7885	A. Ito	20070524	Others	M9	E-Exp	Aerobic	No	No	Others
E1064	GPL199	PU00723	GSE7885	A. Ito	20070524	Others	M9	E-Exp	Aerobic	No	No	Others
E1065	GPL199	PU00724	GSE7885	A. Ito	20070524	Others	M9	E-Exp	Aerobic	No	No	Others
E1066	GPL199	PU00725	GSE7885	A. Ito	20070524	Others	MOPS	E-Exp	Aerobic	No	No	Others
E1067	GPL199	PU00726	GSE7885	A. Ito	20070524	Others	MOPS	E-Exp	Aerobic	No	No	Others
E1068	GPL199	PU00727	GSE7885	A. Ito	20070524	Others	MOPS	E-Exp	Aerobic	No	No	Others
E1069	GPL199	PU00728	GSE7885	A. Ito	20070524	Others	Others	E-Exp	Aerobic	No	No	Others
E1070	GPL199	PU00729	GSE7885	A. Ito	20070524	Others	Others	E-Exp	Aerobic	No	No	Others
E1071	GPL199	PU00730	GSE7885	A. Ito	20070524	Others	Others	E-Exp	Aerobic	No	No	Others
E1072	GPL199	PU00731	GSE7885	A. Ito	20070524	Others	M9	E-Exp	Aerobic	No	No	Others
E1073	GPL199	PU00732	GSE7885	A. Ito	20070524	Others	M9	E-Exp	Aerobic	No	No	Others
E1074	GPL199	PU00733	GSE7885	A. Ito	20070524	Others	M9	E-Exp	Aerobic	No	No	Others
E1075	GPL199	PU00734	GSE7885	A. Ito	20070524	Others	MOPS	E-Exp	Aerobic	No	No	Others
E1076	GPL199	PU00735	GSE7885	A. Ito	20070524	Others	MOPS	E-Exp	Aerobic	No	No	Others
E1077	GPL199	PU00736	GSE7885	A. Ito	20070524	Others	MOPS	E-Exp	Aerobic	No	No	Others
E1078	GPL199	PU00737	GSE7885	A. Ito	20070524	Others	Others	E-Exp	Aerobic	No	No	Others
E1079	GPL199	PU00738	GSE7885	A. Ito	20070524	Others	Others	E-Exp	Aerobic	No	No	Others
E1080	GPL199	PU00739	GSE7885	A. Ito	20070524	Others	Others	E-Exp	Aerobic	No	No	Others
E1081	Unknown	PU00740	GSE9923	J. Lee	20071219	MG1655	Others	ML-Exp	Aerobic	No	No	Others
E1082	Unknown	PU00741	GSE9923	J. Lee	20071219	MG1655	Others	ML-Exp	Aerobic	No	No	Others
E1083	Unknown	PU00742	GSE9923	J. Lee	20071219	MG1655	Others	ML-Exp	Aerobic	No	No	Others
E1084	Unknown	PU00743	GSE9923	J. Lee	20071219	MG1655	Others	ML-Exp	Aerobic	No	No	Others
E1085	GPL199	PU00744	GSE8708	R. Garcia-Contreras	20070806	MG1655	Others	ML-Exp	Aerobic	No	No	Others
E1086	GPL199	PU00745	GSE8708	R. Garcia-Contreras	20070806	MG1655	Others	ML-Exp	Aerobic	No	No	Others
E1087	GPL199	PU00746	GSE8708	R. Garcia-Contreras	20070806	MG1655	Others	ML-Exp	Aerobic	No	No	Others
E1088	GPL199	PU00747	GSE8708	R. Garcia-Contreras	20070806	MG1655	Others	ML-Exp	Aerobic	No	No	Others
E1089	GPL199	PU00748	GSE8708	R. Garcia-Contreras	20070806	MG1655	Others	ML-Exp	Aerobic	No	No	Others
E1090	GPL199	PU00749	GSE8708	R. Garcia-Contreras	20070806	MG1655	Others	ML-Exp	Aerobic	No	No	Others
E1091	GPL199	PU00750	GSE8708	R. Garcia-Contreras	20070806	MG1655	Others	ML-Exp	Aerobic	No	No	Others
E1092	GPL199	PU00751	GSE8708	R. Garcia-Contreras	20070806	MG1655	Others	ML-Exp	Aerobic	No	No	Others
E1093	GPL199	PU00752	GSE11183	J. Oberto	20080415	MG1655	M9	Others	Aerobic	No	No	Others
E1094	GPL199	PU00753	GSE11183	J. Oberto	20080415	MG1655	M9	Others	Aerobic	No	No	Others
E1095	GPL199	PU00754	GSE11183	J. Oberto	20080415	MG1655	M9	Others	Aerobic	No	No	Others
E1096	GPL199	PU00755	GSE11183	J. Oberto	20080415	MG1655	MOPS	Others	Aerobic	No	No	Others
E1097	GPL199	PU00756	GSE11183	J. Oberto	20080415	MG1655	MOPS	Others	Aerobic	No	No	Others
E1098	GPL199	PU00757	GSE11183	J. Oberto	20080415	MG1655	M9	Others	Aerobic	No	No	Others

## Sheet: expression
b0001	thrL	129.834	122.966	76.6859	134.012	98.6326	146.038	96.8959	120.155	125.59	151.242	127.585	127.795	130.291	124.386	126.369	130.974	125.357	132.191	117.85	143.164	129.414	112.409	143.442	129.91	133.411	107.222	135.952	126.463	168.185	201.743	175.786	166.06	165.604	170.498	161.718	164.361	168.185	206.87	181.642	185.2	187.852	177.613	174.784	194.155	184.38	105.554	125.027	181.716
b0002	thrA	51.2072	48.5118	55.3087	59.6742	42.3486	45.9694	42.6968	42.6854	49.1038	53.1563	38.6437	40.6057	39.3643	42.4061	37.9586	39.3965	42.7314	40.4088	33.8532	45.2852	32.5227	28.7119	40.0182	41.5462	34.0985	35.8591	33.9279	35.1603	-37.5418	-38.9275	-40.5808	-31.2572	-42.0009	-45.1432	-34.5823	-41.1689	-55.2272	-58.9736	-53.0811	-53.6958	-56.9123	-89.8572	-57.0447	-57.1083	-54.4906	-107.724	-92.9306	-49.8911
b0003	thrB	42.4331	38.135	39.8964	48.1471	32.1542	34.5827	32.0272	34.6606	36.9056	42.7758	32.1967	30.7909	33.0018	39.0763	32.2076	33.9036	35.105	33.044	28.1212	35.5217	28.3947	24.3657	34.1548	38.3692	27.2429	31.3148	30.6975	28.7184	4.13338	7.34889	-4.82894	12.2528	4.77336	-4.89918	7.80676	5.50959	-2.27423	-14.2007	-10.0268	-8.96019	-14.7994	-19.2082	-16.308	-16.4381	-16.6946	-56.7295	-47.8598	-11.325
b0004	thrC	-0.97121	1.19775	0.859857	15.2843	-5.39913	-3.59688	-6.1493	-6.64552	5.88144	0.769162	-7.68916	-11.3668	-5.78075	-5.92825	-10.2583	-10.342	-10.1953	-10.9008	-10.4048	-5.06897	-10.2791	-19.0393	-10.0907	-9.43923	-13.9456	-6.9477	-13.197	-12.2679	13.8665	14.6424	11.3061	21.5735	16.251	5.79743	23.296	16.789	10.3259	-7.71001	-4.48807	-4.55014	-6.8131	-7.9376	-5.01825	-4.11048	-6.43293	-43.9498	-38.8375	-3.05788
b0005	yaaX	6.93779	5.98337	4.41358	13.0616	5.46272	7.55618	5.39527	6.28888	6.91765	10.7313	6.61084	6.66099	5.69337	7.42061	10.5016	11.2893	9.60933	10.5865	9.05555	10.3335	10.1385	9.72647	12.0627	11.8416	11.7284	11.1137	9.98381	10.1474	8.99735	11.2841	10.9986	11.8173	9.91505	11.1396	10.2058	10.0637	10.7684	10.7684	11.9765	12.0156	11.7106	10.1567	10.2694	10.9544	10.0589	2.67883	5.72745	10.5144
b0006	yaaA	20.8259	18.8987	25.9347	28.1163	21.7309	21.0353	23.566	14.5892	20.8573	21.3717	21.182	13.8245	15.3299	14.524	1.42311	10.6538	5.42924	9.09952	6.72599	-0.736744	-4.39528	-1.03998	14.1856	9.92471	10.3814	5.24942	4.29956	-0.587576	24.2425	29.299	28.6029	37.381	34.208	26.6409	32.8246	31.7468	28.0936	26.1654	25.6344	25.9411	27.5293	29.5978	33.0061	34.4175	26.9064	2.17094	8.62036	33.2375
b0007	yaaJ	7.58609	6.75835	8.56377	10.5427	7.13779	7.93525	7.95466	7.89734	7.0644	8.83731	7.1123	6.88931	6.30855	8.03898	9.73207	9.37616	11.2947	11.225	10.9935	10.3435	9.94168	10.186	9.60914	10.0147	9.42164	9.12685	9.45653	9.868	9.17608	8.87279	9.82778	10.4216	10.1887	9.85203	9.60432	10.0492	9.20679	7.82772	8.1955	7.42725	8.24512	8.20279	8.24512	8.80277	8.17787	5.60432	6.97425	7.85656
b0008	talB	135.185	128.693	139.647	136.184	138.729	141.66	135.801	132.674	124.701	126.862	130.265	128.613	124.76	124.294	113.419	115.303	120.667	122.6	119.802	121.736	119.526	119.564	113.367	110.902	116.846	115.391	112.986	111.669	-82.1729	-81.8958	-79.4572	-74.9758	-62.9226	-77.7681	-69.3016	-72.3683	-64.5378	-96.9445	-95.7014	-97.248	-95.3768	-91.8825	-87.3933	-89.9427	-93.1705	-121.655	-118.528	-85.8308
b0009	mog	-8.38151	-9.55001	-2.25113	7.334	-2.66496	-1.68911	-0.600019	0.595326	1.30974	3.92552	1.1168	0.177305	2.77071	-0.0254144	-9.32408	-7.21538	2.71899	3.2838	-16.9838	-10.374	3.25584	4.98805	3.20132	1.84939	2.04931	4.18556	6.29384	5.04816	53.9293	50.6343	55.2985	52.4487	52.7386	49.586	55.5237	51.3538	55.0708	45.649	40.7466	38.591	42.0977	40.3661	42.2919	45.3099	40.3661	19.5901	27.1684	44.6784
b0010	yaaH	-41.4581	-42.1674	-41.0752	-25.9683	-44.7589	-42.9959	-41.5428	-31.9007	-41.1491	-33.5476	-35.1192	-28.9031	-37.0035	-32.3543	-38.4802	-37.6513	-33.6298	-31.365	-30.3651	-28.9397	-33.4797	-32.8129	-29.3038	-19.8194	-36.7771	-32.1505	-33.1205	-29.3531	104.881	102.177	107.125	109.069	111.973	106.865	106.686	107.742	109.662	109.9	112.546	109.504	115.417	108.256	111.893	114.064	108.95	79.5456	92.7569	110.194
b0011	yaaW	9.74056	8.95495	9.85556	12.1953	9.503	9.75511	9.15987	9.28797	9.58907	11.144	9.76057	9.58361	9.81179	9.99199	6.43307	8.71657	7.79785	7.49727	7.83393	8.55576	7.81365	6.60924	8.97154	9.06953	8.70352	6.86543	10.679	7.79785	8.7949	8.98169	10.1178	9.03859	9.27771	9.5734	8.16714	8.51788	10.4091	8.66139	8.75018	8.10842	8.92768	8.4606	9.13033	8.88634	7.80718	4.10749	6.70208	8.06211
b0012	htgA	6.15342	4.36367	5.68967	8.14257	4.79926	5.8201	4.88716	5.27186	4.88716	6.95151	4.86958	5.93117	5.18876	6.10574	6.69116	6.29127	7.07855	7.65997	8.09507	7.47106	7.71497	6.16909	7.03609	6.84502	6.69116	7.44877	7.53735	8.15599	6.9879	7.85442	6.74912	7.18928	6.57942	7.05149	5.48902	6.34536	7.6424	6.88899	7.86502	6.61852	7.30396	6.22615	6.80328	6.93884	5.6804	5.91178	6.32179	6.88899
b0013	yaaI	12.1816	4.29177	7.71581	19.5835	8.11917	8.60505	7.67032	8.99647	6.78896	16.2028	11.3883	9.93299	8.98083	6.60531	1.24877	3.20659	3.74512	8.60505	6.13484	7.42016	2.92956	7.46482	3.20659	4.67579	3.70619	10.5156	11.3523	5.46675	13.617	15.1001	14.2773	16.3392	16.2365	10.3648	14.7792	15.2116	19.5285	11.2835	17.1912	11.4278	15.8305	14.5606	16.1163	16.2575	11.3575	-3.97305	11.0651	12.1197
b0014	dnaK	109.425	108.065	115.067	117.076	112.761	114.25	114.338	118.919	98.0998	99.8946	115.252	122.979	118.096	116.138	121.808	121.233	126.479	129.071	130.888	130.888	128.687	129.268	110.121	113.581	128.88	128.12	126.125	126.125	23.1448	22.0645	15.2711	23.1448	32.043	12.815	26.2076	26.9021	25.5583	-12.5306	-4.56102	-11.8813	-11.2267	-17.0888	-12.7514	-14.6247	-16.5353	-38.9671	-15.4097	-11.4502
b0015	dnaJ	27.0999	22.4527	16.7009	28.3395	21.0236	21.5527	17.92	23.4427	12.1927	19.4009	23.9704	28.1104	29.714	27.1858	3.61701	8.00734	-0.74797	4.47773	5.58486	0.504523	6.16481	6.16481	6.19576	-3.64077	14.86	14.0418	17.8968	10.705	31.1945	43.6265	25.4688	29.3109	42.0731	27.7317	30.2295	34.0251	35.2817	24.6328	29.4012	24.3412	26.3306	22.1583	20.8965	24.7876	24.6328	-3.00752	13.1943	15.5914
b0016	insL-1	8.27173	10.4451	1.80205	6.5703	1.32946	2.22599	5.90551	9.35313	0.370199	2.93309	7.42549	9.20341	8.35636	7.51744	15.7683	15.1084	12.6999	11.9586	7.81525	10.2303	13.1474	14.4233	7.56382	7.24485	11.9586	12.9659	13.494	12.8154	11.3429	12.2129	11.1855	12.097	9.26212	12.1679	10.6164	10.4452	12.3097	13.4548	15.7552	14.8454	14.6344	14.048	14.4805	15.5113	14.8195	2.07545	1.63266	12.6609
b0019	nhaA	5.76893	4.56216	1.86381	12.5557	19.4358	15.0415	0.576741	-2.75232	19.2629	15.6061	2.48071	0.63864	6.15943	9.16059	11.5542	6.90599	7.16543	11.4669	21.4838	14.3793	6.54128	9.31589	22.4597	18.2215	2.22963	4.57318	11.5391	10.7484	47.7476	56.3807	65.332	62.6309	66.058	64.8344	59.2937	57.9854	56.2965	35.3728	31.3699	30.7774	37.5709	38.3728	39.6569	42.811	39.6777	27.0733	33.6767	38.4505
b0020	nhaR	9.8107	9.54049	12.1217	21.8733	14.0174	10.8229	7.74677	7.86395	20.2692	24.9565	8.92783	12.0244	14.0174	13.9671	7.96144	4.18859	8.30208	5.13724	17.0565	13.9975	5.25687	3.71925	10.9384	11.053	3.85455	3.60285	10.3027	10.4475	19.1053	10.3154	29.2474	29.0582	29.9318	31.0295	17.2576	25.7613	26.7291	16.1419	11.6154	9.73845	19.6377	17.2405	12.7865	22.3261	18.7609	8.60909	13.3288	9.43212
b0022	insA-1	-11.589	-10.5676	-8.80179	-14.015	8.5164	3.93361	-5.51012	-8.03587	3.78807	-4.07992	2.19641	-3.74268	4.27695	-10.8164	21.4948	18.7866	23.3744	22.4302	29.4126	27.0068	24.4716	23.5622	21.389	23.5013	23.0112	25.7516	22.4874	24.6034	35.2686	36.307	42.9206	27.4087	27.7469	41.5312	32.5044	30.8503	42.7368	44.5544	31.9716	34.5169	36.4905	46.1088	45.8207	45.6795	44.8635	25.6456	25.6072	41.0702
b0023	rpsT	179.374	189.735	167.604	163.87	156.09	161.762	181.376	162.791	187.919	188.478	185.379	170.118	186.524	170.964	199.746	198.047	185.379	184.281	146.843	160.674	192.579	189.876	193.549	192.167	193.916	195.107	191.514	193.365	-116.772	-130.891	-98.4577	-119.646	-114.82	-99.2668	-129.531	-116.568	-96.1968	-72.8902	-89.1022	-78.3057	-71.6104	-67.7603	-79.128	-55.5781	-64.1191	-117.14	-98.8279	-65.7348
b0024	yaaY	-14.9326	-23.555	-21.6449	3.07972	-22.9689	-24.1256	-25.1791	-23.1031	-24.3648	-10.4655	-27.7384	-23.4611	-24.3178	-15.6771	-10.5532	-11.5172	-12.4873	-4.081	-1.82346	5.79124	-8.91953	-12.9671	-11.6493	-2.73656	-16.1467	-2.73656	-3.5147	-1.07757	41.3276	41.9129	58.7517	46.0854	55.9967	60.7856	38.8876	57.2447	57.0838	45.9004	46.8831	36.466	44.7689	43.3113	35.7785	46.9426	45.0257	50.145	60.0848	35.4167
b0025	ribF	14.5418	11.3796	13.0694	10.196	11.4075	8.05059	9.79411	8.296	14.3524	12.4527	12.5456	13.6416	13.8031	10.9704	20.9313	18.1008	12.1959	17.2998	24.99	23.5875	22.2905	20.0933	20.6553	22.1265	20.9058	22.2358	19.0825	21.5835	8.36988	8.95193	10.736	13.0592	18.9252	13.9955	2.95175	13.9955	11.7306	9.4201	8.44833	2.98212	10.736	10.4526	6.99827	11.7306	11.6041	10.817	6.81859	9.1063
b0026	ileS	-39.4753	-39.9552	-38.4366	-32.4004	-42.2379	-41.9185	-40.9249	-37.1193	-41.2598	-39.3739	-39.5794	-33.2589	-36.9124	-35.4713	-58.3725	-54.8339	-58.3237	-53.4225	-61.922	-61.0033	-55.4311	-57.0496	-53.2971	-56.537	-49.7955	-54.2517	-52.2852	-52.661	68.6804	73.3575	60.4688	72.404	74.1912	65.644	67.3247	72.2575	68.5552	66.792	70.108	67.085	69.0666	69.3942	66.8506	69.7138	72.1163	74.1912	75.5363	78.8603
b0027	lspA	11.7257	8.73146	10.5214	15.9727	1.99233	2.17545	8.54955	8.32034	7.84738	4.76341	9.81806	12.3684	12.0264	12.9433	9.09891	4.98413	7.29316	7.60483	15.5434	13.7837	10.5506	9.37057	7.31742	9.51003	4.44932	7.41322	7.48477	10.285	8.94231	17.0554	7.40522	10.2934	18.0537	12.7562	9.12617	13.4082	11.5911	9.69055	13.7161	7.3368	13.5408	15.3622	13.017	13.4959	16.3413	20.2664	18.2696	20.9868
b0028	fkpB	22.4255	20.8804	16.9193	19.5998	10.4171	7.75488	13.2457	15.9489	14.1445	9.81789	15.3021	19.3163	19.707	22.3834	2.27058	-1.76618	-2.3233	-0.898812	6.11783	7.28797	3.47423	1.90377	-5.48903	9.3096	2.63589	1.21696	5.89291	1.61036	8.81964	20.4549	11.1252	14.7511	20.6661	17.8141	12.0282	18.6457	15.5748	14.9935	21.9356	16.1405	21.0258	22.0112	20.7391	23.9977	23.0957	15.0535	21.2761	30.7677
b0029	ispH	4.7326	4.53679	0.597325	9.77548	-1.49083	-0.730994	-0.392371	0.573818	1.87545	3.77136	-0.0377374	2.70937	3.09717	6.72215	3.31838	2.45791	-9.43495	-7.41389	-8.2863	-5.44758	-10.2283	-7.57564	0.922607	-5.39028	-0.414226	-4.69283	1.12171	-2.74025	22.1356	28.4963	24.2882	29.1919	27.7074	29.8132	24.9355	25.6708	32.436	24.6699	26.6527	24.2882	28.6553	29.3773	27.9174	29.2184	30.6176	24.4784	31.4726	36.128
b0030	rihC	12.2866	11.6643	11.1578	14.7224	11.9162	14.7988	8.20424	12.0871	9.09769	13.3491	8.57461	12.5274	11.8447	13.5595	6.46591	5.70889	4.52344	9.37253	9.64488	12.3707	10.0162	5.93026	6.70094	7.02062	6.51492	4.24444	6.51492	8.91664	14.5387	18.1866	12.2056	16.6437	17.0171	13.8138	17.1841	16.9888	14.4206	9.66293	8.624	7.88837	8.36169	8.19678	6.38358	6.68525	6.93195	14.7466	15.5096	9.55735
b0031	dapB	0.389017	7.30501	10.0267	18.778	4.52873	3.27596	2.55896	7.07865	-2.12711	5.8745	1.93135	2.74521	-1.14158	0.824193	10.1002	7.40703	10.0861	7.85756	2.84994	4.87723	6.32928	0.398819	8.25301	7.42006	1.45374	4.5397	5.52045	6.46071	14.4485	22.6375	14.7459	19.903	17.9793	16.6097	17.6843	15.9213	16.7824	9.13306	8.54778	8.85241	9.04671	14.4485	13.1892	12.9997	11.7716	9.9534	13.4459	13.3163
b0032	carA	-25.3078	-29.9468	-13.8892	-2.97757	-36.6825	-35.0164	4.65568	3.57634	-42.2468	-20.9716	10.8035	12.9955	-41.7029	-28.442	-31.1633	-32.1898	-16.1744	-16.9978	-33.5458	-29.3622	-1.95387	-5.47702	-26.6211	-28.7415	3.77107	3.67371	-28.2401	-29.7219	-44.3225	-35.6143	-43.1052	-40.537	-44.3989	-41.5298	-42.4794	-44.477	-39.6555	20.663	26.143	27.7553	35.8447	33.0519	33.0519	32.7983	34.5588	40.3854	54.6278	25.0203
b0033	carB	-153.454	-150.138	-124.022	-118.774	-157.242	-159.348	-123.571	-117.706	-158.575	-152.325	-128.076	-117.091	-159.851	-155.439	-152.999	-151.731	-126.714	-124.644	-161.208	-146.411	-126.349	-127.982	-160.639	-155.833	-128.484	-128.573	-157.843	-162.207	50.6565	56.1838	43.0573	51.5759	45.6507	48.2987	49.6232	46.9363	51.5988	100.23	105.536	107.154	106.74	105.806	108.587	107.294	108.743	136.239	129.742	103.415
b0034	caiF	11.4969	8.51189	24.9407	23.6524	12.7797	14.7988	23.947	17.5211	8.31349	18.9469	21.6407	19.5132	9.07487	14.1802	2.05869	0.689692	10.0775	17.9409	8.17257	6.51545	16.999	5.24763	4.61174	2.44205	15.0158	8.90189	2.05869	3.71634	2.29912	-0.552281	1.22851	5.02852	-1.01874	-0.431481	0.464946	0.0467441	-1.75531	14.6229	10.956	13.4389	16.3835	18.7609	17.5618	22.6949	21.8985	22.1133	21.9288	6.6689
b0035	caiE	9.75713	9.66865	10.2456	10.5559	10.1612	9.82768	10.196	9.93346	9.70467	10.028	9.96404	9.9663	9.40346	10.264	8.1697	7.88326	7.70069	8.8253	7.97862	8.58407	8.13954	7.53823	8.79911	8.15385	9.36853	8.05457	8.59719	7.82184	9.88326	10.0849	9.48581	11.1993	9.33546	9.64259	10.0657	9.69026	9.11641	8.74978	9.18716	9.86432	8.93908	9.40855	9.85802	9.74113	9.05503	6.92808	6.997	9.98895
b0036	caiD	8.6111	8.76994	6.91979	16.694	9.52918	8.93078	7.51819	8.709	7.17273	13.4862	8.03567	8.3094	6.46594	12.6481	5.12008	4.98492	8.2115	6.23507	7.82688	7.4063	6.15095	3.26723	3.68272	7.1068	4.62108	4.82098	2.81738	5.78961	12.9801	16.4635	14.5003	18.246	13.4556	13.9941	16.8413	12.7401	15.0659	13.5945	15.8316	17.7317	13.8649	13.1181	13.8907	12.3077	11.2108	5.71523	3.21206	14.96
b0037	caiC	8.09706	8.52008	9.20868	10.2092	8.31297	7.96263	9.14531	8.70278	7.94201	8.5369	8.36136	7.46895	7.62672	7.84456	6.75988	6.37809	7.46659	7.05691	7.36622	8.10119	7.31212	7.32501	6.19104	6.75629	6.84083	6.78132	6.58724	6.79886	9.80353	10.0854	9.13815	10.711	9.42547	8.28893	10.2488	9.55096	8.70081	8.81433	9.2146	9.60167	9.36094	9.86234	9.52699	9.97257	9.50204	6.39657	7.52597	9.35184
b0038	caiB	10.7299	11.0941	10.216	12.1905	10.7671	10.713	10.8173	11.2341	10.612	11.7843	11.9974	10.4096	11.0094	9.79492	7.11134	6.92897	6.90649	6.76992	4.55459	7.80821	5.70316	5.7232	7.4533	1.46386	6.76992	5.96771	7.31934	6.86098	10.3414	11.6894	11.6825	13.9808	11.6825	11.4107	13.3269	12.7473	10.3882	9.79602	10.2626	10.5728	10.0401	9.95899	9.37252	11.2297	10.31	1.99109	2.83672	9.57845
b0039	caiA	11.1694	12.5782	11.0491	14.2331	11.1761	11.6533	12.9071	11.5375	11.9774	13.8431	12.7863	8.80972	13.058	12.0905	9.61638	10.3142	6.13046	7.01547	9.00823	7.33759	9.25834	6.8674	10.7975	6.45093	5.7118	5.50891	6.00404	8.79505	10.4705	15.5516	14.5392	15.7021	11.8772	12.7668	10.0317	13.7875	12.3193	10.7433	12.4616	12.9519	13.2271	12.1584	11.6112	12.3318	11.3591	5.94896	4.42391	11.323
b0040	caiT	2.78386	2.50526	1.85404	6.94788	1.2335	3.57509	2.2812	1.72895	2.53081	3.51158	2.72713	-1.65734	0.724724	0.669171	9.74596	8.50671	12.4888	7.31069	12.7005	16.4716	12.7999	9.66033	12.4625	9.32961	7.75168	10.372	7.09929	11.2082	11.9265	18.6942	17.3995	20.8329	17.0147	15.1915	16.5398	15.7832	17.7008	12.9081	15.7832	14.9974	17.6844	12.7445	15.4724	16.6887	12.0399	4.7536	5.66452	14.0852
b0041	fixA	6.61775	5.49041	9.5475	10.7605	6.58912	8.25899	7.36445	8.0165	6.08072	9.12489	7.2154	2.9959	5.78516	5.29683	9.55423	5.18191	13.219	9.21526	14.1795	5.86422	12.7588	7.33735	9.08689	12.2608	4.52721	7.48488	6.18739	9.07385	10.0921	11.8493	10.0235	12.1625	12.1039	11.7694	10.359	12.5485	12.1625	8.23693	11.0968	8.10361	11.2234	8.21064	7.81098	10.2508	7.55947	2.2242	0.623346	7.5881
b0042	fixB	6.78609	5.14154	5.46473	14.7481	6.86628	8.4552	4.40195	9.36861	7.10309	11.4589	6.14356	4.24116	5.10118	10.0905	8.35292	11.4374	13.2972	13.4712	6.61366	13.0761	11.4702	11.5262	14.163	11.0517	11.7617	10.0294	10.1211	13.3591	9.0004	11.5153	10.0369	12.7825	9.97984	12.739	9.83688	8.62162	14.4758	8.60711	9.14587	8.65141	12.1933	6.84381	8.21402	9.43334	5.43298	0.184864	3.93432	8.84177
b0043	fixC	10.6389	9.45003	12.6573	10.7557	11.7297	12.8226	12.8359	11.637	11.0025	13.7541	11.823	6.88168	11.7098	11.9487	5.40307	1.54344	9.1521	1.17885	6.72688	6.44009	8.57474	4.6681	7.41195	8.77742	3.87612	4.84123	6.82064	8.10762	15.0216	10.8987	12.6649	13.3438	15.4436	11.4904	14.081	15.3268	13.3705	7.69778	9.38249	8.21599	10.0678	4.48632	5.92846	5.24335	0.320507	1.68566	5.26628	5.91784
b0044	fixX	9.2976	8.40292	9.6134	11.5704	10.0075	10.4099	8.99228	9.02065	9.26145	11.036	9.5854	8.68306	8.79417	9.28461	4.89054	6.34109	6.70417	7.13482	8.08476	8.07616	8.30922	6.91873	7.25824	8.42472	5.62818	6.1228	7.75402	7.82049	9.52358	9.99267	9.92944	10.6378	10.2969	10.9245	9.67909	11.3624	11.8041	8.98545	9.92397	9.48555	10.0929	7.85812	8.50413	8.92641	5.98197	7.54711	6.22435	7.09328
b0045	yaaU	7.47879	4.03822	7.29225	9.83035	8.67029	9.11328	6.40177	6.60541	6.43288	10.2199	6.01757	7.03304	6.47591	8.58719	6.35806	9.2481	9.80995	9.28191	13.1328	10.6927	10.1243	10.0136	10.2802	12.76	9.3836	9.95224	10.2149	10.6065	10.2686	9.90221	10.5572	9.36743	11.8622	11.1843	9.13307	8.90389	11.97	8.21224	10.1787	8.44578	10.872	5.30632	8.49382	6.63109	5.78116	6.88111	5.4818	9.7497
b0046	kefF	8.02849	6.63964	6.64643	8.95114	7.60412	8.0523	7.82301	8.19284	9.09871	10.4889	8.56562	7.17838	9.51665	9.0746	5.30256	7.22103	7.35486	8.72227	8.60869	10.6679	8.49369	8.24095	9.27561	10.1173	7.91947	8.86461	8.93649	10.3351	9.994	9.94059	10.5688	9.37527	9.98191	10.2736	9.58032	10.2087	10.1219	8.09215	7.9138	7.02009	8.09506	7.35547	7.17764	7.46591	6.80227	6.46327	6.20623	7.00693
b0047	kefC	9.2881	7.27591	10.5694	12.5912	10.5147	10.9149	8.7177	10.4767	9.30567	11.0555	9.2881	8.23213	9.2881	9.22549	4.58638	5.83007	5.77351	8.54408	7.00337	7.62005	7.90728	7.03227	6.88986	6.77929	7.35711	6.79394	8.56658	7.27029	12.4277	11.7343	12.1503	11.9541	13.2873	11.7864	12.8562	13.5281	12.7946	8.61541	8.70627	8.59083	8.69806	8.23873	8.85541	8.93441	7.64452	7.27525	7.92137	8.10861
b0048	folA	-11.6195	-6.4351	-11.7739	-2.78285	-4.87444	1.75942	-6.88919	-8.31153	1.05104	5.96217	-4.07106	-6.57343	-2.56209	-4.27644	-39.5682	-31.9425	-33.8708	-23.7966	-33.1741	-27.2119	-25.7823	-27.9169	-19.9364	-22.2189	-21.7645	-25.7612	-22.1657	-26.5269	64.3318	75.3865	88.7784	69.6938	75.2891	88.3255	66.2155	75.7683	86.1216	97.8916	91.5326	94.5265	97.9758	92.2462	94.2395	100.122	93.3942	57.1921	71.4553	78.799
b0049	apaH	14.207	11.0072	9.05286	21.442	7.98235	12.7677	6.52731	13.9455	2.2855	16.6169	7.35364	18.1372	9.55388	14.5352	-1.02875	1.84674	-2.85068	4.41793	-1.16819	5.77613	3.82776	2.11465	1.68278	0.677582	7.44596	1.12176	6.68008	-1.00751	13.4796	16.8423	21.1233	19.7067	27.0536	21.6676	14.0402	26.1884	21.1809	15.0297	20.2732	15.2063	20.1788	14.9576	17.1162	20.0071	14.6022	6.14315	16.3426	5.69944
b0050	apaG	13.5136	13.3411	6.23091	11.8586	13.304	14.6118	8.59137	13.1872	2.52239	7.3851	10.2649	14.3378	9.39045	10.1415	15.3377	12.173	12.1195	12.0846	16.9566	18.0832	14.5255	13.1304	8.92868	5.45617	13.7286	14.4207	13.2647	8.99855	12.1804	16.5164	23.3617	17.7864	21.2887	23.3617	18.3043	20.8939	20.1712	8.86015	12.7532	11.4778	13.152	9.00736	9.22683	12.0211	10.2734	9.53196	11.1379	7.35727
b0051	rsmA	7.16079	9.38609	-8.31185	3.83236	-1.61664	-1.32011	-1.15961	7.45459	-5.75357	-1.7717	6.39499	9.87032	4.11936	3.9983	5.58567	5.4034	1.06842	2.58369	-0.20746	3.16314	4.47846	1.77164	-3.91811	-2.76057	6.84386	6.31338	4.14249	3.53039	34.2947	42.4511	47.9052	42.9101	43.7667	49.2232	33.4287	42.6049	41.8879	28.8831	33.3174	29.8628	35.1962	30.3668	29.9953	32.4703	32.5437	28.2395	31.0104	26.2732
b0052	pdxA	16.7635	17.063	3.42199	17.9509	8.17412	11.2657	5.3967	12.1955	3.1114	11.3533	9.70943	12.3642	4.75891	12.1955	12.0098	9.09871	3.47024	8.46183	10.1292	8.72076	4.14296	4.79762	6.6086	2.9916	6.35921	2.27247	2.58293	6.00246	7.5125	5.48775	14.1026	7.63873	10.7729	17.2322	3.31371	12.5289	14.6687	17.7937	20.4828	14.719	21.3	18.9876	15.5636	19.1953	20.9804	16.4561	23.6215	15.7736
b0053	surA	33.2758	32.6526	26.768	28.0524	28.6712	27.4894	27.6656	27.6912	30.2399	29.009	28.4282	29.038	28.5642	28.1572	8.48585	9.17297	5.48494	4.13154	6.74323	4.17391	6.0356	3.72716	8.9287	5.61694	8.86169	2.96556	7.67062	4.59312	15.5948	14.3368	14.883	15.8019	25.3715	18.5716	13.3221	23.5906	20.6475	19.5034	20.9038	16.2756	21.5949	22.7701	14.9348	23.9401	25.5191	19.682	24.0126	19.2653
b0054	lptD	15.8766	17.3765	-4.39313	5.78136	9.97214	12.881	3.58014	17.3554	14.9567	14.4164	10.7626	18.9975	11.8754	13.4411	17.5465	18.0236	14.7037	16.7768	19.7975	22.5243	19.3455	18.7656	22.1527	20.094	17.7178	16.3313	15.4404	16.4104	-3.97438	4.65498	11.1867	-4.43086	5.54815	12.2358	-11.0851	9.0466	11.7434	14.1829	14.2225	6.92378	16.5334	6.37699	3.34071	8.4058	9.96946	9.90266	12.3051	0.158449
b0055	djlA	10.619	14.6311	15.1109	7.58966	7.60844	13.1	9.60822	7.66477	13.0748	13.8181	10.9472	8.30553	10.6524	12.9012	10.9803	16.7311	4.22306	2.84377	-4.44327	0.587842	4.39527	0.457882	10.6961	0.311319	7.45798	5.33751	7.17814	3.03968	11.5876	8.70782	18.6616	14.7931	17.7035	18.7272	8.38537	15.1162	17.9198	15.584	9.23079	12.2728	17.1476	20.1039	16.2234	22.6281	20.4261	20.8703	21.2949	19.3088
b0056	yabP	4.69553	6.97507	5.90851	3.0185	5.42787	5.00922	6.05023	3.97798	7.50981	5.20726	6.16702	5.86273	6.04644	5.4434	11.7375	11.5135	8.42405	9.69718	9.5124	8.60374	10.0529	9.51599	10.5801	10.8107	11.0142	11.5342	10.7579	11.0142	8.56211	6.61699	16.6007	12.9053	10.7017	14.0764	6.51246	11.2976	12.1638	8.43397	5.83773	6.84311	9.4067	12.0097	9.81472	13.0267	12.1183	9.62821	9.80882	10.5324
b0058	rluA	13.9227	15.1532	10.534	7.39546	7.24356	6.76817	6.87686	7.03027	8.19693	2.38494	7.2256	4.57894	12.4369	9.11497	16.1142	18.8962	3.28752	2.24039	0.132342	2.71344	6.69017	5.00719	6.25464	3.64861	8.50572	5.16992	16.466	17.2118	5.15677	10.4779	9.68626	10.366	10.6104	9.56521	8.28035	10.7332	10.4069	7.63643	9.2137	8.42155	9.95095	12.5181	12.2526	14.3045	14.461	7.04011	10.7739	14.1565
b0059	hepA	18.9003	18.9545	8.97697	5.53166	7.22565	2.46899	5.14391	9.80084	8.74032	4.83044	5.86859	4.55194	12.7051	11.6593	-0.162099	-1.28261	-9.76872	-6.78553	-6.64795	-9.99088	-5.74107	-7.66441	-5.58876	-11.251	-11.0912	-11.7557	-3.55185	-4.08936	16.8253	23.4019	17.6363	23.475	20.7616	19.3224	17.2062	22.6147	19.0213	16.5252	22.9938	19.257	21.2822	25.6908	26.2975	26.0071	28.6811	20.7616	26.5384	32.7728
b0060	polB	7.94311	7.83968	7.4354	9.70643	7.7616	6.46028	6.78949	8.20034	5.80898	7.3077	7.77154	7.36994	6.55922	7.01654	9.41123	9.63665	8.33187	7.96249	10.015	10.6772	10.0697	7.73879	7.70889	6.45193	8.66254	8.47757	6.73596	7.79439	8.54079	10.9563	9.1135	9.56371	8.64883	9.15633	9.54072	9.44434	9.07108	7.0387	6.84417	6.97365	7.16729	7.00612	7.06692	6.6962	7.17936	9.75617	10.0821	7.37829
b0061	araD	9.69765	9.44588	9.67314	10.2957	9.88628	9.62098	8.52715	9.55718	9.10334	10.4769	9.07171	9.06159	8.93678	9.92644	9.06306	8.76308	7.61583	7.92186	7.98946	7.76653	8.01946	7.76949	9.47531	8.55095	8.41876	8.62229	9.21559	8.23918	9.72992	11.0194	9.33957	10.1751	9.7357	9.82011	10.3176	9.40547	10.2	8.33924	8.6001	8.18889	8.26981	8.08349	8.152	8.1055	8.22809	9.93323	10.1814	8.67346
b0062	araA	8.85228	8.41664	8.82504	9.14795	9.04594	8.05909	7.5681	8.67854	7.8359	9.41993	8.14144	8.82278	7.96292	8.83196	10.4623	8.39515	7.64016	9.03703	10.3842	10.714	9.07749	8.55757	10.3435	9.52631	9.5127	7.60997	9.7597	8.8546	10.2262	11.1443	9.99342	10.479	10.605	10.278	10.9553	10.5219	10.5219	8.65897	8.69005	8.23371	8.39942	8.28551	8.28186	8.10277	8.27333	9.543	9.73505	8.6578
b0063	araB	8.94305	9.04476	10.0766	10.2345	8.79679	8.92948	8.96174	8.99065	8.48861	9.27815	8.45958	8.63392	8.58421	9.05653	8.96691	8.26211	8.15793	8.89774	9.57116	10.376	8.83564	8.00998	8.218	11.4973	8.57399	8.06452	9.23815	8.51101	10.1043	10.8111	9.76791	10.4631	10.3202	9.95696	10.5512	10.3237	9.93839	8.61459	8.60891	8.61686	8.50815	8.23932	8.25326	8.09463	8.34131	10.0056	9.81839	8.52869
b0064	araC	8.26843	9.3409	13.8606	13.8927	15.8753	17.3723	10.2004	13.4018	12.4623	11.6571	8.49687	10.2329	12.9391	12.7519	7.13726	5.68682	9.3482	9.74544	12.7922	13.9973	9.31875	3.11051	8.64414	9.63508	10.059	8.66084	9.3409	6.4023	11.4546	13.4806	9.69885	12.5494	10.6402	10.8572	12.0671	11.7461	10.2941	7.32694	6.71552	6.67224	6.2301	3.73507	2.81285	3.17873	3.17422	12.4932	9.94206	5.15501
b0065	yabI	7.71697	7.32697	7.08743	10.9388	8.44284	9.69724	6.82731	6.31489	7.17562	10.3464	6.29857	6.96698	6.29422	9.85793	10.5991	9.76927	11.3144	10.2654	12.3467	12.4916	10.008	8.5997	11.6941	11.2841	9.6755	10.2654	9.6755	10.2731	11.1138	11.4169	9.59414	13.0765	10.527	9.82148	11.9861	10.5814	10.334	8.24104	8.43775	9.31933	8.45868	6.50885	8.39606	8.64433	7.95963	5.28524	4.68089	8.91546
b0066	thiQ	9.52309	10.1781	10.3319	10.3219	11.5171	11.2774	10.0502	9.50703	9.65047	11.4628	9.75742	9.2341	9.53265	10.1805	8.46343	7.34142	8.19509	7.60701	8.94517	9.21985	8.03712	6.13377	9.37509	8.48279	8.10068	8.0128	8.10794	8.36776	7.64504	7.931	7.26375	8.64377	7.1163	7.58436	8.43944	7.16397	7.0859	8.28103	9.19159	9.90746	9.20997	7.87067	9.36763	10.0583	9.54016	7.931	6.16979	10.5178
b0067	thiP	9.2119	10.1872	7.78144	9.36931	7.86167	8.34889	7.88915	7.97125	8.01484	9.56954	7.8424	6.69219	8.12384	10.0644	9.69667	8.24327	8.03663	7.71207	7.10187	9.27879	8.35442	7.41531	8.31116	8.93604	8.49809	9.10772	8.16455	8.00944	7.02727	7.55888	7.28178	7.71885	7.10904	7.15494	7.34201	7.47735	7.00679	8.30589	8.94251	8.8386	9.1579	8.76759	8.75379	8.9674	9.11428	7.19327	7.09716	9.2425
b0068	tbpA	10.918	9.49289	7.04209	12.8346	9.9602	11.1225	9.18462	11.3623	9.59226	12.266	9.50779	10.5161	8.68995	10.6453	7.72335	7.32756	7.76758	7.71529	7.5257	7.81255	7.47685	6.07156	8.59717	6.96567	8.70774	7.08459	6.57931	6.89736	8.33216	9.87131	8.68721	9.32194	8.07559	8.55447	9.5719	8.45187	8.57311	10.3994	11.8553	11.7896	12.8257	11.62	12.7164	12.3522	12.0623	9.3977	8.58672	12.9096
b0069	sgrR	9.95811	9.64114	9.52765	10.1827	11.0059	10.0762	10.1524	10.4641	10.637	10.116	10.4257	9.89241	9.87429	10.0577	6.15244	5.23885	6.00826	5.76456	5.41457	4.79381	6.60541	4.68215	6.51694	5.63664	6.59277	4.9303	6.27283	5.60918	9.35336	12.2042	10.1059	12.7536	9.6411	8.83808	8.60882	10.0057	9.24664	8.19855	10.0148	8.98963	8.30402	7.43592	7.52956	8.67936	7.75142	4.79977	1.2896	9.13913
b0070	setA	9.27516	8.7549	17.2647	16.4705	20.0016	20.9366	16.5341	9.58772	15.623	21.4028	11.6666	4.09428	11.4003	16.2305	19.3055	17.6797	22.6278	25.452	28.4346	31.3405	23.6931	19.5252	22.5754	23.4159	19.0168	22.7862	15.6106	21.8193	1.8264	-0.0563404	18.6843	11.9761	6.92306	18.3247	6.51476	7.72527	12.2564	-0.99295	-2.8396	-4.85829	0.240806	2.68994	2.87483	4.05411	-1.56754	-12.1395	-15.1291	-1.84941
b0071	leuD	52.5573	54.8003	37.0289	40.9966	33.7008	37.0636	33.2071	35.4653	40.0463	38.7285	32.2574	31.1317	32.2271	34.1661	42.4875	50.4946	43.8158	44.1834	44.4355	49.6383	44.2575	42.0672	55.5089	54.5554	44.152	45.4149	47.4215	50.4599	31.2333	23.1705	16.6775	27.9275	32.3922	19.3143	25.7122	30.6549	17.7597	17.3128	16.7899	12.7992	18.1657	16.923	15.5388	19.1527	16.3481	-6.66684	-6.20002	7.05756
b0072	leuC	23.0375	21.491	8.18178	10.0913	6.93443	11.4528	5.57088	5.46243	8.30006	11.185	4.09431	2.45465	3.72856	6.78586	12.7215	15.9272	5.36435	6.83165	-2.71556	-0.141317	4.46394	4.96028	7.25371	1.01114	-6.3724	0.62422	3.42685	3.15779	36.5717	36.5095	34.5742	37.5086	43.3359	34.5342	36.6761	37.2817	34.6751	32.5084	31.1397	28.1998	33.0766	31.1594	29.8981	33.0477	29.9558	13.7524	12.2704	24.8641
b0073	leuB	19.8226	14.6438	2.15373	8.00328	3.27536	6.19373	2.2781	1.45437	6.18326	7.47483	2.618	-0.367714	3.13102	1.70062	16.7348	17.4538	6.82381	11.3698	11.8237	10.1122	9.25395	7.09885	7.57	8.84904	3.59267	5.26189	5.31395	9.5378	38.8053	37.5394	32.8274	34.8199	40.1734	29.7014	37.1834	34.1226	26.3468	28.4429	29.6649	23.8009	28.1288	24.1683	22.863	23.0847	20.1019	8.08585	7.75669	15.094
b0074	leuA	36.9154	33.2327	16.9965	27.4612	14.9137	16.5774	13.5796	19.3874	21.0142	24.9209	18.8661	14.9821	17.2127	11.4663	43.5601	46.1096	24.3708	32.0196	27.1245	27.5265	20.4776	17.777	34.9712	32.3799	17.9801	20.1773	22.6556	22.4864	15.598	12.0767	17.7103	14.4855	19.5124	7.97155	13.8594	17.7736	9.35021	9.26093	8.7026	1.58891	5.55171	4.97865	6.98576	8.54297	4.28243	-20.8595	-23.7666	3.1917
b0075	leuL	158.304	147.425	155.606	160.313	152.191	169.009	144.692	148.742	150.883	165.987	148.509	144.118	146.785	153.308	162.809	173.2	177.876	180.759	183.162	175.538	170.164	170.843	172.655	172.305	164.356	172.138	166.007	178.238	-70.0706	-82.7499	-27.8021	-82.0452	-65.3682	-45.7684	-83.0696	-65.2095	-50.9047	-25.3182	-82.4459	-84.5763	-61.7112	-71.5061	-74.8613	-37.4393	-66.0945	-88.759	-85.6163	-78.4248
b0076	leuO	14.1594	7.42599	12.1264	18.0852	11.1355	15.8944	13.7203	13.7749	14.1934	16.2165	14.0036	10.991	14.1934	15.5183	0.865454	9.40945	10.0003	5.92624	13.6163	1.37771	16.9356	2.06782	2.90897	5.8208	0.744147	7.66637	1.09784	10.4153	4.75884	2.79904	10.6912	7.66856	7.63093	12.4003	7.59377	8.10648	14.1616	3.50342	8.32191	0.1031	2.79904	0.156722	5.1563	1.02456	-4.49384	-0.0612954	1.9225	-0.76944
b0077	ilvI	8.60889	3.23104	9.66075	11.9581	8.41759	6.68373	7.61763	9.9987	8.61957	8.18679	6.78439	5.13171	5.84021	9.27816	-5.06646	-6.94791	-8.12181	2.10923	6.53735	6.60554	-4.43791	-1.30477	2.66012	3.35578	-1.15	-1.65841	-2.46541	-2.12624	21.2061	12.3826	12.0093	11.2198	19.8869	12.4769	14.4324	20.6388	13.817	15.3221	15.1918	3.33936	9.80379	10.3419	10.9528	9.17806	6.89158	-1.41804	2.18417	0.414094
b0078	ilvH	9.14234	2.27916	12.2371	8.26814	11.6417	9.95016	5.18049	4.811	5.13408	10.4178	7.3434	6.44427	7.52022	6.93343	-4.96988	-1.43081	-5.11834	-2.14499	-1.59579	4.13952	-4.5091	-3.59248	-1.51413	-1.82963	-3.79148	-5.81117	-3.99956	5.19605	28.0923	31.8775	34.6331	27.5581	34.5345	32.9254	27.7161	33.5654	33.2878	29.6233	31.9177	25.8573	26.2059	26.6853	26.5252	30.8748	23.4272	19.0045	21.0831	18.0985
b0079	fruL	8.40074	7.45067	8.90675	11.0211	7.98735	8.54764	8.24857	7.93711	7.50762	10.0878	8.11643	8.01394	7.70056	9.79839	6.14639	6.10938	6.98334	7.19574	7.5683	7.9486	6.98334	6.63299	6.78132	7.58345	4.8472	7.22582	5.96353	7.53261	7.20976	8.37337	9.27057	7.52806	8.19485	8.93316	5.68447	8.38853	8.638	9.03415	9.9	8.795	9.48246	8.05148	8.89477	9.17402	8.26314	6.0052	6.33803	6.76235
b0080	cra	14.7452	12.2241	17.3271	28.6189	18.1074	15.2781	13.3251	22.9647	14.3727	10.9869	11.0466	10.4911	15.1511	16.7585	13.1511	9.45345	24.4724	28.6416	13.4976	17.0443	19.1299	22.1397	7.36462	12.1093	10.0189	10.1537	16.6947	17.2727	1.62164	6.52734	9.67772	8.52769	11.3647	13.6042	4.35653	12.6182	16.5682	7.25309	5.71158	4.35653	4.67557	-2.09751	-3.71673	-3.27644	-5.90453	6.69857	9.81635	-1.17339
b0081	mraZ	22.0564	24.1971	23.7822	15.7885	27.5854	21.1493	22.2025	17.9375	27.4807	24.2812	25.2434	21.1273	20.8943	21.4306	26.8617	28.8081	23.5644	26.0746	28.0927	23.8084	24.6245	25.9795	29.8916	28.8867	27.1664	24.3956	27.3401	25.5398	6.89164	10.9515	25.5072	18.038	12.5035	22.2129	11.9367	15.0741	15.8815	0.0645292	-4.77761	-4.38648	-4.82781	-0.184376	-1.23647	2.05577	-3.67532	-3.67532	-9.21607	-8.02593
b0082	rsmH	17.8443	19.0391	21.9782	15.0632	21.8992	18.7376	16.9299	14.7174	21.8992	19.2994	17.1546	18.0112	16.9722	17.9956	12.6366	13.933	10.4126	11.8854	14.2442	14.5092	9.64887	8.06429	15.9075	15.0632	12.8012	9.40525	12.5482	12.0652	10.5915	5.35823	17.5256	15.2556	12.8882	14.2175	8.43914	13.4186	14.5128	1.23921	-0.446879	-1.01871	-0.0874835	1.86982	1.34475	3.88324	1.23921	0.800985	0.409524	2.61667
b0083	ftsL	11.2206	14.1996	15.1998	8.99505	16.4554	14.93	11.4968	11.428	14.8768	15.8865	10.7799	15.8479	12.0927	13.9339	19.8365	18.6685	18.4517	18.5476	18.5476	21.0201	18.4038	17.2066	20.8982	20.3679	20.0865	20.0865	18.9435	18.7914	10.5245	7.08412	15.4681	14.8238	15.2364	13.8495	11.3253	14.3012	12.6107	3.97598	1.49306	-0.573036	2.04741	4.04157	1.34072	6.81436	4.58216	3.58138	3.35605	2.01885
b0084	ftsI	16.3506	15.6767	12.4588	20.2285	18.3788	18.0071	11.5519	8.47681	11.0289	12.6196	14.7472	10.0822	9.68399	18.9099	-4.19648	0.769401	-3.25671	-7.55009	-3.64308	-1.79925	-3.00762	-0.71674	-2.55646	-3.44007	2.82501	-8.69886	-5.27912	-3.72952	14.8441	6.18123	34.425	20.9725	27.3159	31.8302	16.9236	25.774	24.0174	13.9588	8.23662	10.1254	12.4009	11.371	8.14297	17.3517	12.2211	13.3015	12.478	6.2472
b0085	murE	13.0168	8.83096	13.3276	13.4291	13.0168	7.65693	8.15145	6.57842	3.10892	9.90947	6.69691	8.54682	4.92183	6.45992	0.94234	1.3868	-4.91597	1.6123	-3.2531	5.11178	-1.09184	-1.33269	-1.69131	-2.2533	1.86355	1.2636	-1.35288	-3.8487	19.0925	18.1005	18.6129	23.4392	27.1355	20.6178	19.2141	27.1355	22.0098	5.6289	11.3629	5.42302	8.80354	10.006	12.0296	9.38372	10.8318	18.1005	18.8913	13.169
b0086	murF	12.3005	12.0377	9.25177	15.5897	11.4566	12.7136	5.20362	10.5373	5.14654	12.3261	7.49128	11.9455	6.59943	12.4728	4.49939	4.98308	3.74259	6.32875	-0.241208	2.74667	4.09634	5.78458	1.44557	2.15793	3.90106	0.387844	-0.764123	0.378736	6.80313	9.68624	13.1536	13.9521	13.8711	14.0602	4.57189	12.8362	13.9255	5.65067	8.56696	1.77588	6.53429	7.29935	4.78389	8.03195	7.66333	12.8096	19.3482	7.68675
b0087	mraY	12.468	8.07581	8.14687	-1.66673	3.35851	1.83677	4.37306	-3.15111	-3.94771	-7.55718	1.38426	-1.91836	-1.03883	2.07366	4.39474	4.56467	6.87265	5.1492	6.34636	10.9345	4.55362	2.91227	1.16564	7.84942	7.06891	-0.346151	-1.7322	4.95813	22.1779	25.5181	27.0329	28.6444	33.124	27.2766	15.0702	24.3769	25.3062	17.4694	13.9528	8.94462	16.7795	17.5457	15.4127	19.9066	19.2014	22.4992	25.3905	23.0753
b0088	murD	8.74641	7.39827	8.44356	11.2629	8.33524	10.0357	4.16356	7.44875	2.81552	8.25532	4.66065	7.25841	4.21477	10.0662	-6.47796	0.299364	-6.97905	-8.92187	-5.9875	-3.35125	-7.71453	-5.92398	-7.09136	-5.28703	-0.413723	-9.21758	-2.8815	-5.0846	18.4082	21.6697	20.4414	22.7884	26.6725	23.6859	22.6279	24.0507	26.4244	12.6172	14.4405	6.68798	13.2709	16.303	13.8896	18.2404	18.7998	18.379	20.5606	19.167
b0089	ftsW	10.5387	9.18436	12.2096	-5.24745	5.42178	0.0660122	7.16112	-3.4271	4.78381	-8.77682	5.53894	1.90752	3.39339	-2.65652	7.95586	3.85645	3.68759	4.49297	3.37705	7.76361	6.38047	1.45665	-0.453226	3.10535	6.16337	7.29428	9.34203	2.73326	16.911	15.7291	26.4079	23.0134	23.7695	23.0393	16.2439	24.3664	20.9521	10.9421	8.72914	5.30845	12.3709	16.485	15.0301	17.4082	17.9938	13.3817	14.4965	17.7849
b0090	murG	13.6628	14.8416	11.8631	17.6238	12.6714	14.5046	8.29496	13.1906	7.96795	11.8631	8.976	13.7982	8.16797	12.6714	1.16596	-1.43413	-4.82667	-10.2283	-2.38013	-2.28284	-3.04584	-5.55129	0.538633	-7.2218	-2.54791	-5.3287	2.30703	-4.2667	24.3418	28.9916	30.0451	30.4821	26.6834	30.1638	26.3648	28.0162	29.7571	21.0069	22.0391	19.6559	23.0294	21.9691	22.1331	25.2634	26.0468	25.1863	29.2745	26.8701
b0091	murC	6.57994	8.55828	8.32623	6.31791	5.53861	2.82617	2.3101	6.92475	1.37513	4.07126	1.46674	4.83775	1.41574	6.95109	0.868366	1.02029	-3.86122	-3.89724	-2.14381	-0.123284	-4.01314	-4.70482	-6.36494	-5.81673	-5.77104	-6.46405	-2.48089	-2.81603	16.4102	24.7006	19.654	19.305	17.3208	22.1546	19.6827	19.917	23.4096	14.2393	15.2342	14.213	15.726	14.213	15.1831	14.7951	15.6485	18.6476	21.227	15.4162
b0092	ddlB	1.16139	9.54027	13.803	3.29636	14.6548	13.1447	5.31208	5.58107	7.38327	0.576538	5.07512	10.6995	3.77118	2.18276	8.86141	8.48995	9.99242	14.9469	13.2228	14.1015	10.0975	9.21749	6.52636	6.80431	6.85683	7.47293	7.43707	10.6777	17.3388	17.5509	22.0354	24.2485	17.6587	24.1689	16.7661	19.4847	19.9796	5.74304	0.586821	-0.190942	0.797171	8.77808	5.6847	9.1811	7.21548	9.24827	7.62027	4.12211
b0093	ftsQ	6.16489	14.0159	16.5467	7.45641	14.319	10.5464	7.08358	9.9791	8.70636	8.54274	6.86765	12.538	7.59455	11.2585	19.9733	18.6281	15.3799	18.0541	14.9453	12.8854	10.9622	11.1955	13.4057	6.53773	13.965	13.8899	13.7182	13.5009	27.1115	25.2097	37.2652	33.5679	25.4296	34.3942	27.434	26.1698	29.867	10.8421	7.20717	9.38375	10.811	11.3991	12.4306	14.3562	11.771	10.8733	13.5207	12.6083
b0094	ftsA	-2.88591	4.05658	8.42048	-5.92394	5.5894	2.84937	1.09444	-2.51616	1.78013	-1.30481	-2.0788	1.93052	-2.65274	-1.28411	6.22266	5.1755	-0.744663	1.558	0.172817	5.8874	2.0064	-0.372152	2.13609	7.35399	2.9832	1.38693	1.88085	-1.19857	40.6609	36.1441	49.5158	44.9507	35.2138	47.0323	43.2268	38.521	41.4385	18.0586	13.4292	15.6474	18.0586	17.8737	18.8181	20.4717	19.1597	28.8604	24.5224	20.0096
b0095	ftsZ	5.80376	4.78842	7.86374	6.00042	9.32399	9.75774	4.54296	6.1357	5.67127	4.72566	3.38257	5.60572	4.60293	5.54295	18.5639	18.112	19.2012	22.4537	27.211	26.9865	18.2626	14.3379	17.1022	18.112	17.8233	17.3812	17.8233	17.1022	46.6077	49.9635	25.9911	49.3601	44.7407	33.2491	48.7814	41.835	27.8111	0.285136	5.02076	6.01735	3.67797	3.03254	5.87392	1.32129	3.41832	14.5662	6.60096	8.41608
b0096	lpxC	134.118	137.146	130.152	132.065	141.879	142.555	138.968	139.623	147.031	148.448	146.097	144.657	148.668	149.228	99.5877	103.744	97.9663	102.782	95.5547	106.245	110.228	99.3864	115.612	110.372	108.24	122.901	113.311	124.767	225.322	233.375	215.273	230.169	217.834	218.207	232.528	224.944	215.108	208.591	210.756	213.262	212.351	208.786	211.545	212.876	210.969	189.919	193.44	204.946
b0097	secM	25.1505	19.0529	8.21678	16.0404	11.2088	11.9855	19.0318	22.0377	18.9037	22.4047	29.9782	30.0244	25.7446	26.8733	26.0139	25.5756	21.2047	20.4007	19.1836	17.6258	24.0007	21.7789	24.3334	23.4529	27.7815	28.4297	26.6542	27.132	12.6546	18.8862	20.7099	20.3102	8.37022	24.7133	13.6718	12.3785	16.1034	19.0387	15.0838	20.1528	16.411	10.9641	12.1968	16.6192	13.1898	-5.76889	-1.90716	12.2574
b0098	secA	-4.75265	3.24966	-3.16478	-10.7337	-9.05513	-9.00177	4.9388	5.84607	5.91145	0.575867	9.08825	9.03755	10.1343	7.15629	-2.79573	-0.538215	-9.52225	-7.59589	-30.8523	-26.5597	-3.96145	-2.67058	-1.61867	-8.69276	2.97214	0.00214805	5.02152	2.37307	16.558	17.163	12.5345	22.7315	11.7194	12.5628	15.5592	19.4748	13.7107	13.9141	13.219	15.0417	14.2977	15.1627	14.4444	19.7168	16.5271	-10.5283	-7.89858	22.0673
b0099	mutT	7.20335	7.9949	6.312	9.81486	6.39821	5.97552	9.06025	7.96656	7.85953	6.97259	10.5089	10.2255	7.88469	7.02595	7.54442	5.97003	7.55273	7.26227	6.7653	7.48181	8.80525	7.7618	6.94314	3.62693	11.2745	11.2022	7.29736	7.67863	8.23156	8.31861	8.77353	9.62855	8.0322	7.71486	9.82211	9.60945	8.37373	9.70404	9.58291	10.3169	11.1476	10.1915	10.4153	11.5139	10.6611	4.5194	5.57048	10.8655
b0100	b0100	9.25781	9.60276	10.2568	8.54642	10.3454	9.55487	10.7427	9.68849	10.3675	9.36455	10.5146	10.1892	10.0635	9.11997	9.34806	9.60509	9.08181	8.76799	9.15385	9.18498	9.74547	9.52414	9.82161	9.2277	9.81406	9.27506	9.4334	9.43786	10.1029	9.93502	9.58636	10.5677	9.95262	9.46002	9.88398	10.0112	9.45116	9.56818	9.819	9.82021	9.80428	10.0975	10.2654	10.2162	10.1016	8.61233	8.79199	10.5084
[truncated: 4,070 more rows]
[truncated: 1,052 more columns]
