# Supplementary material for: Microbial Forensics: Predicting Phenotypic Characteristics and Environmental Conditions from Large-Scale Gene Expression Profiles
Source: PLoS Comput Biol. 2015 Mar 16;11(3):e1004127. doi: 10.1371/journal.pcbi.1004127 (PMC4361189; doi:10.1371/journal.pcbi.1004127)
Supplement: S14 Table — (XLSX) [file pcbi.1004127.s018.xlsx]

## Sheet: metadata
Experiment ID	Platform ID	CEL file name	GEO Accession	Author/PMID	Date	Strain	Medium	Phase	O2 Supply	Ampicillin	Norfloxacin	Carbon Supply
E1099	GPL199	PU00758	GSE11183	J. Oberto	20080415	MG1655	M9	Others	Aerobic	No	No	Others
E1100	GPL199	PU00759	GSE11183	J. Oberto	20080415	MG1655	MOPS	Others	Aerobic	No	No	Others
E1101	GPL199	PU00760	GSE11183	J. Oberto	20080415	MG1655	M9	Others	Aerobic	No	No	Others
E1102	GPL199	PU00761	GSE11183	J. Oberto	20080415	MG1655	M9	Others	Aerobic	No	No	Others
E1103	GPL199	PU00762	GSE11183	J. Oberto	20080415	MG1655	MOPS	Others	Aerobic	No	No	Others
E1104	GPL199	PU00763	GSE11183	J. Oberto	20080415	MG1655	M9	Others	Aerobic	No	No	Others
E1105	GPL199	PU00764	GSE11183	J. Oberto	20080415	MG1655	MOPS	Others	Aerobic	No	No	Others
E1106	GPL199	PU00765	GSE11183	J. Oberto	20080415	MG1655	M9	Others	Aerobic	No	No	Others
E1107	GPL199	PU00766	GSE11183	J. Oberto	20080415	MG1655	M9	Others	Aerobic	No	No	Others
E1108	GPL199	PU00767	GSE11183	J. Oberto	20080415	MG1655	M9	Others	Aerobic	No	No	Others
E1109	GPL199	PU00768	GSE11183	J. Oberto	20080415	MG1655	MOPS	Others	Aerobic	No	No	Others
E1110	GPL199	PU00769	GSE11183	J. Oberto	20080415	MG1655	MOPS	Others	Aerobic	No	No	Others
E1111	GPL199	PU00770	GSE11183	J. Oberto	20080415	BW25113	M9	Others	Aerobic	No	No	Glucose
E1112	GPL199	PU00771	GSE11183	J. Oberto	20080415	BW25113	MOPS	Others	Aerobic	No	No	Glucose
E1113	GPL199	PU00772	GSE11183	J. Oberto	20080415	BW25113	M9	Others	Aerobic	No	No	Glycerol
E1114	GPL199	PU00773	GSE11183	J. Oberto	20080415	BW25113	MOPS	Others	Aerobic	No	No	Glycerol
E1115	GPL199	PU00774	GSE11183	J. Oberto	20080415	BW25113	M9	Others	Aerobic	No	No	Glucose
E1116	GPL199	PU00775	GSE11183	J. Oberto	20080415	BW25113	MOPS	Others	Aerobic	No	No	Glucose
E1117	GPL199	PU00776	GSE11183	J. Oberto	20080415	BW25113	M9	Others	Aerobic	No	No	Glycerol
E1118	GPL199	PU00777	GSE11183	J. Oberto	20080415	BW25113	MOPS	Others	Aerobic	No	No	Glycerol
E1119	GPL199	PU00778	20050809		20050809	BW25113	Others	Others	Aerobic	No	No	Others
E1120	GPL199	PU00779	20050809		20050809	BW25113	Others	Others	Aerobic	No	No	Others
E1121	GPL199	PU00780	20050809		20050809	BW25113	Others	Others	Aerobic	No	No	Others
E1122	GPL199	PU00781	20050809		20050809	BW25113	Others	Others	Aerobic	No	No	Others
E1123	GPL199	PU00782	20050809		20050809	BW25113	Others	Others	Aerobic	No	No	Others
E1124	GPL199	PU00783	20050809		20050809	BW25113	Others	Others	Aerobic	No	No	Others
E1125	GPL199	PU00784	20050809		20050809	BW25113	Others	Others	Aerobic	No	No	Others
E1126	GPL199	PU00785	20050809		20050809	BW25113	Others	Others	Aerobic	No	No	Others
E1127	GPL199	PU00786	20050809		20050809	BW25113	Others	Others	Aerobic	No	No	Others
E1128	GPL199	PU00787	20050809		20050809	BW25113	Others	Others	Aerobic	No	No	Others
E1129	GPL199	PU00788	20050809		20050809	BW25113	Others	Others	Aerobic	No	No	Others
E1130	GPL199	PU00789	20050809		20050809	BW25113	Others	Others	Aerobic	No	No	Others
E1131	GPL199	PU00790	20050809		20050809	BW25113	Others	Others	Aerobic	No	No	Others
E1132	GPL199	PU00791	20050809		20050809	BW25113	Others	Others	Aerobic	No	No	Others
E1133	GPL199	PU00792	20050809		20050809	BW25113	Others	Others	Aerobic	No	No	Others
E1134	GPL199	PU00793	20050809		20050809	BW25113	Others	Others	Aerobic	No	No	Others
E1135	GPL199	PU00794	20050809		20050809	BW25113	Others	Others	Aerobic	No	No	Others
E1136	GPL199	PU00795	20050809		20050809	BW25113	Others	Others	Aerobic	No	No	Others
E1137	GPL199	PU00796	20050809		20050809	BW25113	Others	Others	Aerobic	No	No	Others
E1138	GPL199	PU00797	20050809		20050809	BW25113	Others	Others	Aerobic	No	No	Others
E1139	GPL199	PU00798	20050809		20050809	BW25113	Others	Others	Aerobic	No	No	Others
E1140	GPL199	PU00799	20050809		20050809	BW25113	Others	Others	Aerobic	No	No	Others
E1141	GPL199	PU00800	20050809		20050809	BW25113	Others	Others	Aerobic	No	No	Others
E1142	GPL199	PU00801	20050809		20050809	BW25113	Others	Others	Aerobic	No	No	Others
E1143	GPL199	PU00802	GSE7326	Y. Asakura	20070320	MG1655	Others	E-Exp	Aerobic	No	No	Others
E1144	GPL199	PU00803	GSE7326	Y. Asakura	20070320	MG1655	Others	E-Exp	Aerobic	No	No	Others
E1145	GPL199	PU00804	GSE7326	Y. Asakura	20070320	MG1655	Others	E-Exp	Aerobic	No	No	Others
E1146	GPL199	PU00805	GSE7326	Y. Asakura	20070320	MG1655	Others	E-Exp	Aerobic	No	No	Others
E1147	GPL199	PU00806	GSE7326	Y. Asakura	20070320	MG1655	Others	E-Exp	Aerobic	No	No	Others
E1148	GPL199	PU00807	GSE7326	Y. Asakura	20070320	MG1655	Others	E-Exp	Aerobic	No	No	Others
E1149	GPL199	PU00808	GSE7326	Y. Asakura	20070320	MG1655	Others	E-Exp	Aerobic	No	No	Others
E1150	GPL199	PU00809	GSE7326	Y. Asakura	20070320	MG1655	Others	E-Exp	Aerobic	No	No	Others
E1151	GPL199	PU00810	GSE7326	Y. Asakura	20070320	MG1655	Others	E-Exp	Aerobic	No	No	Others
E1152	GPL199	PU00811	GSE7326	Y. Asakura	20070320	MG1655	Others	E-Exp	Aerobic	No	No	Others
E1153	GPL199	PU00812	GSE7326	Y. Asakura	20070320	MG1655	Others	E-Exp	Aerobic	No	No	Others
E1154	GPL199	PU00813	GSE7326	Y. Asakura	20070320	MG1655	Others	E-Exp	Aerobic	No	No	Others
E1155	GPL199	PU00814	GSE7326	Y. Asakura	20070320	MG1655	Others	E-Exp	Aerobic	No	No	Others
E1156	GPL199	PU00815	GSE7326	Y. Asakura	20070320	MG1655	Others	E-Exp	Aerobic	No	No	Others
E1157	GPL199	PU00816	GSE7326	Y. Asakura	20070320	MG1655	Others	E-Exp	Aerobic	No	No	Others
E1158	GPL199	PU00817	GSE7326	Y. Asakura	20070320	MG1655	Others	E-Exp	Aerobic	No	No	Others
E1159	GPL199	PU00818	GSE7326	Y. Asakura	20070320	MG1655	Others	E-Exp	Aerobic	No	No	Others
E1160	GPL199	PU00819	GSE7326	Y. Asakura	20070320	MG1655	Others	E-Exp	Aerobic	No	No	Others
E1161	GPL199	PU00820	GSE7326	Y. Asakura	20070320	MG1655	Others	E-Exp	Aerobic	No	No	Others
E1162	GPL199	PU00821	GSE7326	Y. Asakura	20070320	MG1655	Others	E-Exp	Aerobic	No	No	Others
E1163	GPL199	PU00822	GSE7326	Y. Asakura	20070320	MG1655	Others	E-Exp	Aerobic	No	No	Others
E1164	GPL199	PU00823	GSE7326	Y. Asakura	20070320	MG1655	Others	E-Exp	Aerobic	No	No	Others
E1165	GPL199	PU00824	GSE7326	Y. Asakura	20070320	MG1655	Others	E-Exp	Aerobic	No	No	Others
E1166	GPL199	PU00825	GSE7326	Y. Asakura	20070320	MG1655	Others	E-Exp	Aerobic	No	No	Others
E1167	GPL199	PU00826	GSE17505	S. Harcum	20090805	MG1655	Others	E-Exp	Aerobic	No	No	Others
E1168	GPL199	PU00827	GSE17505	S. Harcum	20090805	MG1655	Others	E-Exp	Aerobic	No	No	Others
E1169	GPL199	PU00828	GSE17505	S. Harcum	20090805	MG1655	Others	E-Exp	Aerobic	No	No	Others
E1170	GPL199	PU00829	GSE17505	S. Harcum	20090805	MG1655	Others	E-Exp	Aerobic	No	No	Others
E1171	GPL199	PU00830	GSE17505	S. Harcum	20090805	MG1655	Others	E-Exp	Aerobic	No	No	Others
E1172	GPL199	PU00831	GSE17505	S. Harcum	20090805	MG1655	Others	E-Exp	Aerobic	No	No	Others
E1173	GPL199	PU00832	GSE17505	S. Harcum	20090805	MG1655	Others	E-Exp	Aerobic	No	No	Others
E1174	GPL199	PU00833	GSE17505	S. Harcum	20090805	MG1655	Others	E-Exp	Aerobic	No	No	Others
E1175	GPL199	PU00834	GSE17505	S. Harcum	20090805	MG1655	Others	E-Exp	Aerobic	No	No	Others
E1176	GPL199	PU00835	GSE17505	S. Harcum	20090805	MG1655	Others	E-Exp	Aerobic	No	No	Others
E1177	GPL199	PU00836	GSE17505	S. Harcum	20090805	MG1655	Others	E-Exp	Aerobic	No	No	Others
E1178	GPL199	PU00837	GSE17505	S. Harcum	20090805	MG1655	Others	E-Exp	Aerobic	No	No	Others
E1179	GPL199	PU00838	GSE17505	S. Harcum	20090805	MG1655	Others	E-Exp	Aerobic	No	No	Others
E1180	GPL199	PU00839	GSE17505	S. Harcum	20090805	MG1655	Others	E-Exp	Aerobic	No	No	Others
E1181	GPL199	PU00840	GSE17505	S. Harcum	20090805	MG1655	Others	E-Exp	Aerobic	No	No	Others
E1182	GPL199	PU00841	GSE17505	S. Harcum	20090805	MG1655	Others	E-Exp	Aerobic	No	No	Others
E1183	GPL199	PU00842	GSE17505	S. Harcum	20090805	MG1655	Others	E-Exp	Aerobic	No	No	Others
E1184	GPL199	PU00843	GSE17505	S. Harcum	20090805	MG1655	Others	E-Exp	Aerobic	No	No	Others
E1185	GPL199	PU00844	GSE17505	S. Harcum	20090805	MG1655	Others	E-Exp	Aerobic	No	No	Others
E1186	GPL199	PU00845	GSE17505	S. Harcum	20090805	MG1655	Others	E-Exp	Aerobic	No	No	Others
E1187	GPL199	PU00846	GSE17505	S. Harcum	20090805	MG1655	Others	E-Exp	Aerobic	No	No	Others
E1188	GPL199	PU00847	GSE17505	S. Harcum	20090805	MG1655	Others	E-Exp	Aerobic	No	No	Others
E1189	GPL199	PU00848	GSE17505	S. Harcum	20090805	MG1655	Others	E-Exp	Aerobic	No	No	Others
E1190	GPL199	PU00849	GSE17505	S. Harcum	20090805	MG1655	Others	E-Exp	Aerobic	No	No	Others
E1191	GPL199	PU00850	GSE17505	S. Harcum	20090805	MG1655	Others	E-Exp	Aerobic	No	No	Others
E1192	GPL199	PU00851	GSE17505	S. Harcum	20090805	MG1655	Others	E-Exp	Aerobic	No	No	Others
E1193	GPL199	PU00852	GSE17505	S. Harcum	20090805	MG1655	Others	E-Exp	Aerobic	No	No	Others
E1194	GPL199	PU00853	GSE17505	S. Harcum	20090805	MG1655	Others	E-Exp	Aerobic	No	No	Others
E1195	GPL199	PU00854	GSE17505	S. Harcum	20090805	MG1655	Others	E-Exp	Aerobic	No	No	Others
E1196	GPL199	PU00855	GSE17505	S. Harcum	20090805	MG1655	Others	E-Exp	Aerobic	No	No	Others
E1197	GPL3154	GSM85143	GSE3665	H. Alper	20070923	Others	M9	Others	Aerobic	No	No	Glucose
E1198	GPL3154	GSM85144	GSE3665	H. Alper	20070923	Others	M9	Others	Aerobic	No	No	Glucose
E1199	GPL3154	GSM85145	GSE3665	H. Alper	20070923	Others	M9	Others	Aerobic	No	No	Glucose
E1200	GPL3154	GSM85146	GSE3665	H. Alper	20070923	Others	M9	Others	Aerobic	No	No	Glucose
E1201	GPL3154	GSM85147	GSE3665	H. Alper	20070923	Others	M9	Others	Aerobic	No	No	Glucose
E1202	GPL3154	GSM85148	GSE3665	H. Alper	20070923	Others	M9	Others	Aerobic	No	No	Glucose
E1203	GPL3154	GSM85149	GSE3665	H. Alper	20070923	Others	M9	Others	Aerobic	No	No	Glucose
E1204	GPL3154	GSM85150	GSE3665	H. Alper	20070923	Others	M9	Others	Aerobic	No	No	Glucose
E1205	GPL3154	GSM85151	GSE3665	H. Alper	20070923	Others	M9	Others	Aerobic	No	No	Glucose
E1206	GPL3154	GSM85152	GSE3665	H. Alper	20070923	Others	M9	Others	Aerobic	No	No	Glucose
E1207	GPL3154	GSM85153	GSE3665	H. Alper	20070923	Others	M9	Others	Aerobic	No	No	Glucose
E1208	GPL3154	GSM85154	GSE3665	H. Alper	20070923	Others	M9	Others	Aerobic	No	No	Glucose
E1209	GPL3154	GSM85155	GSE3665	H. Alper	20070923	Others	M9	Others	Aerobic	No	No	Glucose
E1210	GPL3154	GSM85156	GSE3665	H. Alper	20070923	Others	M9	Others	Aerobic	No	No	Glucose
E1211	GPL3154	GSM85157	GSE3665	H. Alper	20070923	Others	M9	Others	Aerobic	No	No	Glucose
E1212	GPL3154	GSM85158	GSE3665	H. Alper	20070923	Others	M9	Others	Aerobic	No	No	Glucose
E1213	GPL3154	GSM85159	GSE3665	H. Alper	20070923	Others	M9	Others	Aerobic	No	No	Glucose
E1214	GPL3154	GSM85160	GSE3665	H. Alper	20070923	Others	M9	Others	Aerobic	No	No	Glucose
E1215	GPL3154	GSM85161	GSE3665	H. Alper	20070923	Others	M9	Others	Aerobic	No	No	Glucose
E1216	GPL3154	GSM85162	GSE3665	H. Alper	20070923	Others	M9	Others	Aerobic	No	No	Glucose
E1217	GPL3154	GSM106504	GSE4724	M. Caldara	20061101	BW25113	M9	Others	Aerobic	No	No	Glucose
E1218	GPL3154	GSM106751	GSE4724	M. Caldara	20061101	BW25113	M9	Others	Aerobic	No	No	Glucose
E1219	GPL3154	GSM106752	GSE4724	M. Caldara	20061101	BW25113	M9	Others	Aerobic	No	No	Glucose
E1220	GPL3154	GSM106753	GSE4724	M. Caldara	20061101	BW25113	M9	Others	Aerobic	No	No	Glucose
E1221	GPL3154	GSM106755	GSE4724	M. Caldara	20061101	BW25113	M9	Others	Aerobic	No	No	Glucose
E1222	GPL3154	GSM106756	GSE4724	M. Caldara	20061101	BW25113	M9	Others	Aerobic	No	No	Glucose
E1223	GPL3154	GSM106757	GSE4724	M. Caldara	20061101	BW25113	M9	Others	Aerobic	No	No	Glucose
E1224	GPL3154	GSM106758	GSE4724	M. Caldara	20061101	BW25113	M9	Others	Aerobic	No	No	Glucose
E1225	GPL3154	GSM106759	GSE4724	M. Caldara	20061101	BW25113	M9	Others	Aerobic	No	No	Glucose
E1226	GPL3154	GSM129073	GSE5552	T. Bansal	20070709	MG1655	M9	Others	Aerobic	No	No	Glucose
E1227	GPL3154	GSM129074	GSE5552	T. Bansal	20070709	MG1655	M9	Others	Aerobic	No	No	Glucose
E1228	GPL3154	GSM129075	GSE5552	T. Bansal	20070709	MG1655	M9	Others	Aerobic	Ampicillin	No	Glucose
E1229	GPL3154	GSM129076	GSE5552	T. Bansal	20070709	MG1655	M9	Others	Aerobic	No	No	Glucose
E1230	GPL3154	GSM143158	GSE6195	J. Lee	20070426	MG1655	M9	Others	Aerobic	No	No	Others
E1231	GPL3154	GSM143159	GSE6195	J. Lee	20070426	MG1655	M9	Others	Aerobic	No	No	Others
E1232	GPL3154	GSM143160	GSE6195	J. Lee	20070426	MG1655	M9	Others	Aerobic	No	No	Others
E1233	GPL3154	GSM143161	GSE6195	J. Lee	20070426	MG1655	M9	Others	Aerobic	No	No	Others
E1234	GPL3154	GSM161201	GSE6992	J. Blanchard	20070210	Others	Others	E-Exp	Aerobic	No	No	Glucose
E1235	GPL3154	GSM161202	GSE6992	J. Blanchard	20070210	Others	Others	E-Exp	Aerobic	No	No	Glucose
E1236	GPL3154	GSM161203	GSE6992	J. Blanchard	20070210	Others	Others	E-Exp	Aerobic	No	No	Glucose
E1237	GPL3154	GSM161204	GSE6992	J. Blanchard	20070210	Others	Others	E-Exp	Aerobic	No	No	Glucose
E1238	GPL3154	GSM161205	GSE6992	J. Blanchard	20070210	Others	Others	E-Exp	Aerobic	No	No	Glucose
E1239	GPL3154	GSM161206	GSE6992	J. Blanchard	20070210	Others	Others	E-Exp	Aerobic	No	No	Glucose
E1240	GPL3154	GSM161207	GSE6992	J. Blanchard	20070210	Others	Others	E-Exp	Aerobic	No	No	Glucose
E1241	GPL3154	GSM161208	GSE6992	J. Blanchard	20070210	Others	Others	E-Exp	Aerobic	No	No	Glucose
E1242	GPL3154	GSM161209	GSE6992	J. Blanchard	20070210	Others	Others	E-Exp	Aerobic	No	No	Glucose
E1243	GPL3154	GSM161210	GSE6992	J. Blanchard	20070210	Others	Others	E-Exp	Aerobic	No	No	Glucose
E1244	GPL3154	GSM161211	GSE6992	J. Blanchard	20070210	Others	Others	E-Exp	Aerobic	No	No	Glucose
E1245	GPL3154	GSM161212	GSE6992	J. Blanchard	20070210	Others	Others	E-Exp	Aerobic	No	No	Glucose
E1246	GPL3154	GSM161213	GSE6992	J. Blanchard	20070210	Others	Others	E-Exp	Aerobic	No	No	Glucose
E1247	GPL3154	GSM161214	GSE6992	J. Blanchard	20070210	Others	Others	E-Exp	Aerobic	No	No	Glucose
E1248	GPL3154	GSM161215	GSE6992	J. Blanchard	20070210	Others	Others	E-Exp	Aerobic	No	No	Glucose
E1249	GPL3154	GSM161216	GSE6992	J. Blanchard	20070210	Others	Others	E-Exp	Aerobic	No	No	Glucose
E1250	GPL3154	GSM161217	GSE6992	J. Blanchard	20070210	Others	Others	E-Exp	Aerobic	No	No	Glucose
E1251	GPL3154	GSM161218	GSE6992	J. Blanchard	20070210	Others	Others	E-Exp	Aerobic	No	No	Glucose
E1252	GPL3154	GSM174666	GSE7243	Y. Li	20070501	BW25113	M9	Others	Aerobic	No	No	Glucose
E1253	GPL3154	GSM174667	GSE7243	Y. Li	20070501	BW25113	M9	Others	Aerobic	No	No	Glucose
E1254	GPL3154	GSM174668	GSE7243	Y. Li	20070501	BW25113	M9	Others	Aerobic	No	No	Glucose
E1255	GPL3154	GSM174669	GSE7243	Y. Li	20070501	BW25113	M9	Others	Aerobic	No	No	Glucose
E1256	GPL3154	GSM174670	GSE7243	Y. Li	20070501	BW25113	M9	Others	Aerobic	No	No	Glucose
E1257	GPL3154	GSM174671	GSE7243	Y. Li	20070501	BW25113	M9	Others	Aerobic	No	No	Glucose
E1258	GPL3154	GSM175728	GSE7656	T. Gunasekera	20090101	Others	M9	Others	Aerobic	No	No	Glucose
E1259	GPL3154	GSM175737	GSE7656	T. Gunasekera	20090101	Others	M9	Others	Aerobic	No	No	Glucose
E1260	GPL3154	GSM180102	GSE7439	M. Kendall	20070920	Others	M9	Others	Aerobic	No	No	Others
E1261	GPL3154	GSM180104	GSE7439	M. Kendall	20070920	Others	M9	Others	Aerobic	No	No	Others
E1262	GPL3154	GSM180106	GSE7439	M. Kendall	20070920	Others	M9	Others	Aerobic	No	No	Others
E1263	GPL3154	GSM180110	GSE7439	M. Kendall	20070920	Others	M9	Others	Aerobic	No	No	Others
E1264	GPL3154	GSM180112	GSE7439	M. Kendall	20070920	Others	M9	Others	Aerobic	No	No	Others
E1265	GPL3154	GSM183470	GSE7656	T. Gunasekera	20090101	Others	M9	Others	Aerobic	No	No	Glucose
E1266	GPL3154	GSM183471	GSE7656	T. Gunasekera	20090101	Others	M9	Others	Aerobic	No	No	Glucose
E1267	GPL3154	GSM183472	GSE7656	T. Gunasekera	20090101	Others	M9	Others	Aerobic	No	No	Glucose
E1268	GPL3154	GSM183473	GSE7656	T. Gunasekera	20090101	Others	M9	Others	Aerobic	No	No	Glucose
E1269	GPL3154	GSM183488	GSE7656	T. Gunasekera	20090101	Others	M9	Others	Aerobic	No	No	Glucose
E1270	GPL3154	GSM183489	GSE7656	T. Gunasekera	20090101	Others	M9	Others	Aerobic	No	No	Glucose
E1271	GPL3154	GSM183490	GSE7656	T. Gunasekera	20090101	Others	M9	Others	Aerobic	No	No	Glucose
E1272	GPL3154	GSM183491	GSE7656	T. Gunasekera	20090101	Others	M9	Others	Aerobic	No	No	Glucose
E1273	GPL3154	GSM183492	GSE7656	T. Gunasekera	20090101	Others	M9	Others	Aerobic	No	No	Glucose
E1274	GPL3154	GSM183493	GSE7656	T. Gunasekera	20090101	Others	M9	Others	Aerobic	No	No	Glucose
E1275	GPL3154	GSM183494	GSE7656	T. Gunasekera	20090101	Others	M9	Others	Aerobic	No	No	Glucose
E1276	GPL3154	GSM183495	GSE7656	T. Gunasekera	20090101	Others	M9	Others	Aerobic	No	No	Glucose
E1277	GPL3154	GSM183496	GSE7656	T. Gunasekera	20090101	Others	M9	Others	Aerobic	No	No	Glucose
E1278	GPL3154	GSM183497	GSE7656	T. Gunasekera	20090101	Others	M9	Others	Aerobic	No	No	Glucose
E1279	GPL3154	GSM183498	GSE7656	T. Gunasekera	20090101	Others	M9	Others	Aerobic	No	No	Glucose
E1280	GPL3154	GSM183499	GSE7656	T. Gunasekera	20090101	Others	M9	Others	Aerobic	No	No	Glucose
E1281	GPL3154	GSM247664	GSE9923	X. Zhang	20080605	MG1655	M9	ML-Exp	Aerobic	No	No	Others
E1282	GPL3154	GSM247665	GSE9923	X. Zhang	20080605	MG1655	M9	ML-Exp	Aerobic	No	No	Others
E1283	GPL3154	GSM247666	GSE9923	X. Zhang	20080605	MG1655	Others	ML-Exp	Aerobic	No	No	Others
E1284	GPL3154	GSM247667	GSE9923	X. Zhang	20080605	MG1655	Others	ML-Exp	Aerobic	No	No	Others
E1285	GPL3154	GSM247668	GSE9923	X. Zhang	20080605	MG1655	Others	ML-Exp	Aerobic	No	No	Others
E1286	GPL3154	GSM247669	GSE9923	X. Zhang	20080605	MG1655	Others	ML-Exp	Aerobic	No	No	Others
E1287	GPL3154	GSM247861	GSE9923	X. Zhang	20080605	MG1655	Others	ML-Exp	Aerobic	No	No	Others
E1288	GPL3154	GSM247867	GSE9923	X. Zhang	20080605	MG1655	Others	ML-Exp	Aerobic	No	No	Others
E1289	GPL3154	GSM252012	GSE8706	X. Zhang	20080222	MG1655	Others	E-Exp	Aerobic	No	No	Others
E1290	GPL3154	GSM252013	GSE8706	X. Zhang	20080222	MG1655	Others	E-Exp	Aerobic	No	No	Others
E1291	GPL3154	GSM255759	GSE10116	R. Garcia-Contreras	20080617	MG1655	M9	ML-Exp	Aerobic	No	Norfloxacin	Others
E1292	GPL3154	GSM255761	GSE10116	R. Garcia-Contreras	20080617	MG1655	M9	ML-Exp	Aerobic	No	Norfloxacin	Others
E1293	GPL3154	GSM261482	GSE10345	C. Cardinale	20080516	EMG2	M9	E-Exp	Aerobic	No	No	Glucose
E1294	GPL3154	GSM261483	GSE10345	C. Cardinale	20080516	EMG2	M9	E-Exp	Aerobic	No	No	Glucose
E1295	GPL3154	GSM261484	GSE10345	C. Cardinale	20080516	EMG2	M9	E-Exp	Aerobic	No	No	Glucose
E1296	GPL3154	GSM261485	GSE10345	C. Cardinale	20080516	EMG2	M9	E-Exp	Aerobic	No	No	Glucose
E1297	GPL3154	GSM261486	GSE10345	C. Cardinale	20080516	EMG2	M9	E-Exp	Aerobic	No	No	Glucose
E1298	GPL3154	GSM261487	GSE10345	C. Cardinale	20080516	EMG2	M9	E-Exp	Aerobic	No	No	Glucose
E1299	GPL3154	GSM261488	GSE10345	C. Cardinale	20080516	EMG2	M9	E-Exp	Aerobic	No	No	Glucose
E1300	GPL3154	GSM261489	GSE10345	C. Cardinale	20080516	EMG2	M9	E-Exp	Aerobic	No	No	Glucose
E1301	GPL3154	GSM261490	GSE10345	C. Cardinale	20080516	EMG2	M9	Others	Aerobic	No	No	Glucose
E1302	GPL3154	GSM261491	GSE10345	C. Cardinale	20080516	EMG2	M9	Others	Aerobic	No	No	Glucose
E1303	GPL3154	GSM261492	GSE10345	C. Cardinale	20080516	EMG2	M9	Others	Aerobic	No	No	Glucose
E1304	GPL3154	GSM261493	GSE10345	C. Cardinale	20080516	EMG2	M9	Others	Aerobic	No	No	Glucose
E1305	GPL3154	GSM261494	GSE10345	C. Cardinale	20080516	EMG2	M9	Others	Aerobic	No	No	Glucose
E1306	GPL3154	GSM261495	GSE10345	C. Cardinale	20080516	EMG2	M9	Others	Aerobic	No	No	Glucose
E1307	GPL3154	GSM261496	GSE10345	C. Cardinale	20080516	EMG2	M9	Others	Aerobic	No	No	Glucose
E1308	GPL3154	GSM261497	GSE10345	C. Cardinale	20080516	EMG2	M9	Others	Aerobic	No	No	Glucose
E1309	GPL3154	GSM261498	GSE10345	C. Cardinale	20080516	EMG2	M9	Others	Aerobic	No	No	Glucose
E1310	GPL3154	GSM261499	GSE10345	C. Cardinale	20080516	EMG2	M9	Others	Aerobic	No	No	Glucose
E1311	GPL3154	GSM261500	GSE10345	C. Cardinale	20080516	EMG2	M9	Others	Aerobic	No	No	Glucose
E1312	GPL3154	GSM261501	GSE10345	C. Cardinale	20080516	EMG2	M9	Others	Aerobic	No	No	Glucose
E1313	GPL3154	GSM264625	GSE9923	X. Zhang	20080605	MG1655	Others	ML-Exp	Aerobic	No	No	Others
E1314	GPL3154	GSM264626	GSE9923	X. Zhang	20080605	MG1655	Others	ML-Exp	Aerobic	No	No	Others
E1315	GPL3154	GSM272059	GSE11303	T. Gunasekera	20081231	BW25113	M9	ML-Exp	Aerobic	No	No	Glycerol
E1316	GPL3154	GSM272060	GSE11303	T. Gunasekera	20081231	BW25113	M9	ML-Exp	Aerobic	No	No	Glycerol
E1317	GPL3154	GSM272063	GSE11303	T. Gunasekera	20081231	BW25113	M9	ML-Exp	Aerobic	No	No	Glycerol
E1318	GPL3154	GSM272064	GSE11303	T. Gunasekera	20081231	BW25113	M9	ML-Exp	Aerobic	No	No	Glycerol
E1319	GPL3154	GSM272065	GSE11303	T. Gunasekera	20081231	BW25113	M9	ML-Exp	Aerobic	No	No	Glycerol
E1320	GPL3154	GSM272066	GSE11303	T. Gunasekera	20081231	BW25113	M9	ML-Exp	Aerobic	No	No	Glycerol
E1321	GPL3154	GSM298124	GSE11779	J. Lee	20090128	MG1655	Others	ML-Exp	Aerobic	No	Norfloxacin	Others
E1322	GPL3154	GSM298125	GSE11779	J. Lee	20090128	MG1655	Others	ML-Exp	Aerobic	No	Norfloxacin	Others
E1323	GPL3154	GSM301485	GSE11932	T. Wood	20090128	MG1655	Others	E-Exp	Aerobic	No	No	Others
E1324	GPL3154	GSM301486	GSE11932	T. Wood	20090128	MG1655	Others	Others	Aerobic	No	No	Others
E1325	GPL3154	GSM303526	GSE12006	J. Soini	20080708	MG1655	Others	Others	Aerobic	No	No	Glucose
E1326	GPL3154	GSM303527	GSE12006	J. Soini	20080708	MG1655	Others	Others	Aerobic	No	No	Glucose
E1327	GPL3154	GSM303528	GSE12006	J. Soini	20080708	MG1655	Others	Others	Aerobic	No	No	Glucose
E1328	GPL3154	GSM303529	GSE12006	J. Soini	20080708	MG1655	Others	Others	Aerobic	No	No	Glucose
E1329	GPL3154	GSM306856	GSE12190	S. Shabala	20080725	BW25113	M9	Others	Aerobic	No	No	Glucose
E1330	GPL3154	GSM306857	GSE12190	S. Shabala	20080725	BW25113	M9	Others	Aerobic	No	No	Glucose
E1331	GPL3154	GSM306858	GSE12190	S. Shabala	20080725	BW25113	M9	Others	Aerobic	No	No	Glucose
E1332	GPL3154	GSM306859	GSE12190	S. Shabala	20080725	BW25113	M9	Others	Aerobic	No	No	Glucose
E1333	GPL3154	GSM306860	GSE12190	S. Shabala	20080725	BW25113	M9	Others	Aerobic	No	No	Glucose
E1334	GPL3154	GSM306861	GSE12190	S. Shabala	20080725	BW25113	M9	Others	Aerobic	No	No	Glucose
E1335	GPL3154	GSM318714	GSE12701	W. Thomas	20090128	MG1655	Others	ML-Exp	Aerobic	No	No	Others
E1336	GPL3154	GSM318715	GSE12701	W. Thomas	20090128	MG1655	Others	ML-Exp	Aerobic	No	No	Others
E1337	GPL3154	GSM319951	GSE12750	C. Attila	20090102	MG1655	Others	ML-Exp	Aerobic	No	No	Others
E1338	GPL3154	GSM319952	GSE12750	C. Attila	20090102	MG1655	Others	ML-Exp	Aerobic	No	No	Others
E1339	GPL3154	GSM322121	GSE12831	N. Reading	20100405	Others	M9	Others	Aerobic	No	No	Others
E1340	GPL3154	GSM322122	GSE12831	N. Reading	20100405	Others	M9	Others	Aerobic	No	No	Others
E1341	GPL3154	GSM322123	GSE12831	N. Reading	20100405	Others	M9	Others	Aerobic	No	No	Others
E1342	GPL3154	GSM322124	GSE13562	D. Hughes	20100409	Others	M9	Others	Aerobic	No	No	Others
E1343	GPL3154	GSM341044	GSE11779	J. Lee	20090128	MG1655	Others	ML-Exp	Aerobic	No	Norfloxacin	Others
E1344	GPL3154	GSM341492	GSE13562	D. Hughes	20100409	Others	M9	Others	Aerobic	No	No	Others
E1345	GPL3154	GSM341493	GSE13562	D. Hughes	20100409	Others	M9	Others	Aerobic	No	No	Others
E1346	GPL3154	GSM341494	GSE13562	D. Hughes	20100409	Others	M9	Others	Aerobic	No	No	Others
E1347	GPL3154	GSM341911	GSE13589	A. Ito	20090401	EMG2	M9	E-Exp	Aerobic	No	No	Glucose
E1348	GPL3154	GSM341912	GSE13589	A. Ito	20090401	EMG2	M9	E-Exp	Aerobic	No	No	Glucose
E1349	GPL3154	GSM341913	GSE13589	A. Ito	20090401	EMG2	M9	E-Exp	Aerobic	No	No	Glucose
E1350	GPL3154	GSM341914	GSE13589	A. Ito	20090401	EMG2	M9	E-Exp	Aerobic	No	No	Glucose
E1351	GPL3154	GSM341915	GSE13589	A. Ito	20090401	EMG2	M9	E-Exp	Aerobic	No	No	Glucose
E1352	GPL3154	GSM341916	GSE13589	A. Ito	20090401	EMG2	M9	E-Exp	Aerobic	No	No	Glucose
E1353	GPL3154	GSM341917	GSE13589	A. Ito	20090401	EMG2	M9	E-Exp	Aerobic	No	No	Glucose
E1354	GPL3154	GSM341918	GSE13589	A. Ito	20090401	EMG2	M9	E-Exp	Aerobic	No	No	Glucose
E1355	GPL3154	GSM341919	GSE13589	A. Ito	20090401	EMG2	M9	E-Exp	Aerobic	No	No	Glucose
E1356	GPL3154	GSM341920	GSE13589	A. Ito	20090401	EMG2	MOPS	E-Exp	Aerobic	No	No	Glucose
E1357	GPL3154	GSM341921	GSE13589	A. Ito	20090401	EMG2	MOPS	E-Exp	Aerobic	No	No	Glucose
E1358	GPL3154	GSM341922	GSE13589	A. Ito	20090401	EMG2	MOPS	E-Exp	Aerobic	No	No	Glucose
E1359	GPL3154	GSM350095	GSE13902	V. Sanchez-Torres	20091209	Others	Others	ML-Exp	Aerobic	No	No	Others
E1360	GPL3154	GSM350102	GSE13902	V. Sanchez-Torres	20091209	Others	Others	ML-Exp	Aerobic	No	No	Others
E1361	GPL3154	GSM351280	GSE13982	L. Nobre	20081217	BW25113	M9	E-Exp	Aerobic	No	No	Others
E1362	GPL3154	GSM351281	GSE13982	L. Nobre	20081217	BW25113	M9	E-Exp	Aerobic	No	No	Others
E1363	GPL3154	GSM351282	GSE13982	L. Nobre	20081217	BW25113	M9	E-Exp	Aerobic	No	No	Others
E1364	GPL3154	GSM351294	GSE13982	L. Nobre	20081217	BW25113	M9	E-Exp	Aerobic	No	No	Others
E1365	GPL3154	GSM351295	GSE13982	L. Nobre	20081217	BW25113	M9	E-Exp	Aerobic	No	No	Others
E1366	GPL3154	GSM351296	GSE13982	L. Nobre	20081217	BW25113	M9	E-Exp	Aerobic	No	No	Others
E1367	GPL3154	GSM351297	GSE13982	L. Nobre	20081217	BW25113	M9	E-Exp	Aerobic	No	No	Others
E1368	GPL3154	GSM351304	GSE13982	L. Nobre	20081217	BW25113	M9	E-Exp	Aerobic	No	No	Others
E1369	GPL3154	GSM356794	GSE12750	C. Attila	20090102	MG1655	Others	ML-Exp	Aerobic	No	No	Others
E1370	GPL3154	GSM356795	GSE12750	C. Attila	20090102	MG1655	Others	ML-Exp	Aerobic	No	No	Others
E1371	GPL3154	GSM361555	GSE14472	X. Wang	20090427	MG1655	M9	ML-Exp	Aerobic	No	No	Glucose
E1372	GPL3154	GSM361556	GSE14472	X. Wang	20090427	MG1655	M9	ML-Exp	Aerobic	No	No	Glucose
E1373	GPL3154	GSM370094	GSE14796	Y. Yang	20100201	Others	Others	Others	Aerobic	No	No	Others
E1374	GPL3154	GSM370095	GSE14796	Y. Yang	20100201	Others	Others	Others	Aerobic	No	No	Others
E1375	GPL3154	GSM370096	GSE14796	Y. Yang	20100201	Others	Others	Others	Aerobic	No	No	Others
E1376	GPL3154	GSM370097	GSE14796	Y. Yang	20100201	Others	Others	Others	Aerobic	No	No	Others
E1377	GPL3154	GSM370098	GSE14796	Y. Yang	20100201	Others	Others	Others	Aerobic	No	No	Others
E1378	GPL3154	GSM370099	GSE14796	Y. Yang	20100201	Others	Others	Others	Aerobic	No	No	Others
E1379	GPL3154	GSM370100	GSE14796	Y. Yang	20100201	Others	Others	Others	Aerobic	No	No	Others
E1380	GPL3154	GSM370101	GSE14796	Y. Yang	20100201	Others	Others	Others	Aerobic	No	No	Others
E1381	GPL3154	GSM370102	GSE14796	Y. Yang	20100201	Others	Others	Others	Aerobic	No	No	Others
E1382	GPL3154	GSM375831	GSE15050	D. Hughes	20090915	Others	M9	Others	Aerobic	No	No	Others
E1383	GPL3154	GSM375832	GSE15050	D. Hughes	20090915	Others	M9	Others	Aerobic	No	No	Others
E1384	GPL3154	GSM375833	GSE15050	D. Hughes	20090915	Others	M9	Others	Aerobic	No	No	Others
E1385	GPL3154	GSM375834	GSE15050	D. Hughes	20090915	MG1655	M9	Others	Aerobic	No	No	Others
E1386	GPL3154	GSM375836	GSE15050	D. Hughes	20090915	Others	M9	Others	Aerobic	No	No	Others
E1387	GPL3154	GSM375837	GSE15050	D. Hughes	20090915	Others	M9	Others	Aerobic	No	No	Others
E1388	GPL3154	GSM375838	GSE15050	D. Hughes	20090915	Others	M9	Others	Aerobic	No	No	Others
E1389	GPL3154	GSM375839	GSE15050	D. Hughes	20090915	Others	M9	Others	Aerobic	No	No	Others
E1390	GPL3154	GSM375840	GSE15050	D. Hughes	20090915	MG1655	M9	Others	Aerobic	No	No	Others
E1391	GPL3154	GSM384835	GSE15319	M. Mulvey	20090321	Others	M9	Others	Aerobic	No	No	Others
E1392	GPL3154	GSM384836	GSE15319	M. Mulvey	20090321	Others	M9	Others	Aerobic	No	No	Others
E1393	GPL3154	GSM384837	GSE15319	M. Mulvey	20090321	Others	M9	Others	Aerobic	No	No	Others
E1394	GPL3154	GSM384838	GSE15319	M. Mulvey	20090321	Others	M9	Others	Aerobic	No	No	Others
E1395	GPL3154	GSM386644	GSE15404	K. Potrykus	20091209	MG1655	M9	E-Exp	Aerobic	No	No	Others
E1396	GPL3154	GSM386645	GSE15404	K. Potrykus	20091209	MG1655	M9	E-Exp	Aerobic	No	No	Others
E1397	GPL3154	GSM386646	GSE15404	K. Potrykus	20091209	MG1655	M9	E-Exp	Aerobic	No	No	Others
E1398	GPL3154	GSM386647	GSE15404	K. Potrykus	20091209	MG1655	M9	E-Exp	Aerobic	No	No	Others
E1399	GPL3154	GSM386648	GSE15404	K. Potrykus	20091209	MG1655	M9	E-Exp	Aerobic	No	No	Others
E1400	GPL3154	GSM386649	GSE15404	K. Potrykus	20091209	MG1655	M9	E-Exp	Aerobic	No	No	Others
E1401	GPL3154	GSM386650	GSE15404	K. Potrykus	20091209	MG1655	M9	E-Exp	Aerobic	No	No	Others
E1402	GPL3154	GSM386651	GSE15404	K. Potrykus	20091209	MG1655	M9	E-Exp	Aerobic	No	No	Others
E1403	GPL3154	GSM386652	GSE15404	K. Potrykus	20091209	MG1655	M9	E-Exp	Aerobic	No	No	Others
E1404	GPL3154	GSM386653	GSE15404	K. Potrykus	20091209	MG1655	M9	E-Exp	Aerobic	No	No	Others
E1405	GPL3154	GSM386654	GSE15404	K. Potrykus	20091209	MG1655	M9	E-Exp	Aerobic	No	No	Others
E1406	GPL3154	GSM386655	GSE15404	K. Potrykus	20091209	MG1655	M9	E-Exp	Aerobic	No	No	Others
E1407	GPL3154	GSM386656	GSE15405	K. Potrykus	20091209	MG1655	M9	E-Exp	Aerobic	No	No	Others
E1408	GPL3154	GSM386657	GSE15405	K. Potrykus	20091209	MG1655	M9	E-Exp	Aerobic	No	No	Others
E1409	GPL3154	GSM386658	GSE15405	K. Potrykus	20091209	MG1655	M9	E-Exp	Aerobic	No	No	Others
E1410	GPL3154	GSM386659	GSE15405	K. Potrykus	20091209	MG1655	M9	E-Exp	Aerobic	No	No	Others
E1411	GPL3154	GSM386660	GSE15405	K. Potrykus	20091209	MG1655	M9	E-Exp	Aerobic	No	No	Others
E1412	GPL3154	GSM386661	GSE15405	K. Potrykus	20091209	MG1655	M9	E-Exp	Aerobic	No	No	Others
E1413	GPL3154	GSM386662	GSE15405	K. Potrykus	20091209	MG1655	M9	E-Exp	Aerobic	No	No	Others
E1414	GPL3154	GSM386663	GSE15405	K. Potrykus	20091209	MG1655	M9	E-Exp	Aerobic	No	No	Others
E1415	GPL3154	GSM386664	GSE15405	K. Potrykus	20091209	MG1655	M9	E-Exp	Aerobic	No	No	Others
E1416	GPL3154	GSM386665	GSE15405	K. Potrykus	20091209	MG1655	M9	E-Exp	Aerobic	No	No	Others
E1417	GPL3154	GSM386666	GSE15405	K. Potrykus	20091209	MG1655	M9	E-Exp	Aerobic	No	No	Others
E1418	GPL3154	GSM386667	GSE15405	K. Potrykus	20091209	MG1655	M9	E-Exp	Aerobic	No	No	Others
E1419	GPL3154	GSM388696	GSE15500	T. Conrad	20100401	BW25113	M9	E-Exp	Aerobic	No	No	Glycerol
E1420	GPL3154	GSM388697	GSE15500	T. Conrad	20100401	BW25113	M9	E-Exp	Aerobic	No	No	Glycerol
E1421	GPL3154	GSM388698	GSE15500	T. Conrad	20100401	BW25113	M9	E-Exp	Aerobic	No	No	Glycerol
E1422	GPL3154	GSM388700	GSE15500	T. Conrad	20100401	BW25113	M9	E-Exp	Aerobic	No	No	Glycerol
E1423	GPL3154	GSM388701	GSE15500	T. Conrad	20100401	BW25113	M9	E-Exp	Aerobic	No	No	Glycerol
E1424	GPL3154	GSM388702	GSE15500	T. Conrad	20100401	BW25113	M9	E-Exp	Aerobic	No	No	Glycerol
E1425	GPL3154	GSM388704	GSE15500	T. Conrad	20100401	BW25113	M9	E-Exp	Aerobic	No	No	Glycerol
E1426	GPL3154	GSM388705	GSE15500	T. Conrad	20100401	BW25113	M9	E-Exp	Aerobic	No	No	Glycerol
E1427	GPL3154	GSM388712	GSE15500	T. Conrad	20100401	BW25113	M9	E-Exp	Aerobic	No	No	Glycerol
E1428	GPL3154	GSM388713	GSE15500	T. Conrad	20100401	BW25113	M9	E-Exp	Aerobic	No	No	Glycerol
E1429	GPL3154	GSM388714	GSE15500	T. Conrad	20100401	BW25113	M9	E-Exp	Aerobic	No	No	Glycerol
E1430	GPL3154	GSM388715	GSE15500	T. Conrad	20100401	BW25113	M9	E-Exp	Aerobic	No	No	Glycerol
E1431	GPL3154	GSM389279	GSE15533	W. Zhang	20090404	Others	M9	Others	Aerobic	No	No	Others
E1432	GPL3154	GSM389280	GSE15533	W. Zhang	20090404	Others	M9	Others	Aerobic	No	No	Others
E1433	GPL3154	GSM389281	GSE15533	W. Zhang	20090404	Others	M9	Others	Aerobic	No	No	Others
E1434	GPL3154	GSM389282	GSE15533	W. Zhang	20090404	Others	M9	Others	Aerobic	No	No	Others
E1435	GPL3154	GSM389283	GSE15533	W. Zhang	20090404	Others	M9	Others	Aerobic	No	No	Others
E1436	GPL3154	GSM389284	GSE15533	W. Zhang	20090404	Others	M9	Others	Aerobic	No	No	Others
E1437	GPL3154	GSM389285	GSE15533	W. Zhang	20090404	Others	M9	Others	Aerobic	No	No	Others
E1438	GPL3154	GSM389286	GSE15533	W. Zhang	20090404	Others	M9	Others	Aerobic	No	No	Others
E1439	GPL3154	GSM389287	GSE15533	W. Zhang	20090404	Others	M9	Others	Aerobic	No	No	Others
E1440	GPL3154	GSM389288	GSE15533	W. Zhang	20090404	Others	M9	Others	Aerobic	No	No	Others
E1441	GPL3154	GSM389289	GSE15533	W. Zhang	20090404	Others	M9	Others	Aerobic	No	No	Others
E1442	GPL3154	GSM389290	GSE15533	W. Zhang	20090404	Others	M9	Others	Aerobic	No	No	Others
E1443	GPL3154	GSM434734	GSE17420	T. Dong	20090803	MG1655	M9	Others	Aerobic	No	No	Others
E1444	GPL3154	GSM434735	GSE17420	T. Dong	20090803	MG1655	M9	Others	Aerobic	No	No	Others
E1445	GPL3154	GSM434736	GSE17420	T. Dong	20090803	MG1655	M9	Others	Aerobic	No	No	Others
E1446	GPL3154	GSM434737	GSE17420	T. Dong	20090803	MG1655	M9	Others	Aerobic	No	No	Others
E1447	GPL3154	GSM434738	GSE17420	T. Dong	20090803	MG1655	M9	Others	Aerobic	No	No	Others
E1448	GPL3154	GSM434739	GSE17420	T. Dong	20090803	MG1655	M9	Others	Aerobic	No	No	Others
E1449	GPL3154	GSM434740	GSE17420	T. Dong	20090803	MG1655	MOPS	Others	Aerobic	No	No	Others
E1450	GPL3154	GSM434741	GSE17420	T. Dong	20090803	MG1655	MOPS	Others	Aerobic	No	No	Others
E1451	GPL3154	GSM434742	GSE17420	T. Dong	20090803	MG1655	MOPS	Others	Aerobic	No	No	Others
E1452	GPL3154	GSM434743	GSE17420	T. Dong	20090803	MG1655	MOPS	Others	Aerobic	No	No	Others
E1453	GPL3154	GSM434744	GSE17420	T. Dong	20090803	MG1655	MOPS	Others	Aerobic	No	No	Others
E1454	GPL3154	GSM434745	GSE17420	T. Dong	20090803	MG1655	MOPS	Others	Aerobic	No	No	Others
E1455	GPL3154	GSM435772	GSE17465	M. Lin	20100729	MG1655	Others	Others	Aerobic	No	No	Others
E1456	GPL3154	GSM435773	GSE17465	M. Lin	20100729	MG1655	Others	Others	Aerobic	No	No	Others
E1457	GPL3154	GSM435774	GSE17465	M. Lin	20100729	MG1655	Others	Others	Aerobic	No	No	Others
E1458	GPL3154	GSM435775	GSE17465	M. Lin	20100729	MG1655	Others	Others	Aerobic	No	No	Others
E1459	GPL3154	GSM435776	GSE17465	M. Lin	20100729	MG1655	Others	Others	Aerobic	No	No	Others
E1460	GPL3154	GSM435777	GSE17465	M. Lin	20100729	MG1655	Others	Others	Aerobic	No	No	Others
E1461	GPL3154	GSM435778	GSE17465	M. Lin	20100729	MG1655	Others	Others	Aerobic	No	No	Others
E1462	GPL3154	GSM435779	GSE17465	M. Lin	20100729	MG1655	Others	Others	Aerobic	No	No	Others
E1463	GPL3154	GSM435780	GSE17465	M. Lin	20100729	MG1655	Others	Others	Aerobic	No	No	Others
E1464	GPL3154	GSM435781	GSE17465	M. Lin	20100729	MG1655	Others	Others	Aerobic	No	No	Others
E1465	GPL3154	GSM435782	GSE17465	M. Lin	20100729	MG1655	Others	Others	Aerobic	No	No	Others
E1466	GPL3154	GSM435783	GSE17465	M. Lin	20100729	MG1655	Others	Others	Aerobic	No	No	Others
E1467	GPL3154	GSM435784	GSE17465	M. Lin	20100729	MG1655	Others	Others	Aerobic	No	No	Others
E1468	GPL3154	GSM435785	GSE17465	M. Lin	20100729	MG1655	Others	Others	Aerobic	No	No	Others
E1469	GPL3154	GSM435786	GSE17465	M. Lin	20100729	MG1655	Others	Others	Aerobic	No	No	Others
E1470	GPL3154	GSM435787	GSE17465	M. Lin	20100729	MG1655	Others	Others	Aerobic	No	No	Others
E1471	GPL3154	GSM435788	GSE17465	M. Lin	20100729	MG1655	Others	Others	Aerobic	No	No	Others
E1472	GPL3154	GSM435789	GSE17465	M. Lin	20100729	MG1655	Others	Others	Aerobic	No	No	Others
E1473	GPL3154	GSM436542	GSE17519	F. Critzer	20091005	MG1655	Others	Others	Aerobic	No	No	Others
E1474	GPL3154	GSM436549	GSE17519	F. Critzer	20091005	MG1655	Others	Others	Aerobic	No	No	Others
E1475	GPL3154	GSM436569	GSE17519	F. Critzer	20091005	MG1655	Others	Others	Aerobic	No	No	Others
E1476	GPL3154	GSM436572	GSE17519	F. Critzer	20091005	MG1655	Others	Others	Aerobic	No	No	Others
E1477	GPL3154	GSM436574	GSE17519	F. Critzer	20091005	MG1655	Others	Others	Aerobic	No	No	Others
E1478	GPL3154	GSM436577	GSE17519	F. Critzer	20091005	MG1655	Others	Others	Aerobic	No	No	Others
E1479	GPL3154	GSM436588	GSE17519	F. Critzer	20091005	MG1655	Others	Others	Aerobic	No	No	Others
E1480	GPL3154	GSM436617	GSE17519	F. Critzer	20091005	MG1655	Others	Others	Aerobic	No	No	Others
E1481	GPL3154	GSM436618	GSE17519	F. Critzer	20091005	MG1655	Others	Others	Aerobic	No	No	Others
E1482	GPL3154	GSM436619	GSE17519	F. Critzer	20091005	MG1655	Others	Others	Aerobic	No	No	Others
E1483	GPL3154	GSM436620	GSE17519	F. Critzer	20091005	MG1655	Others	Others	Aerobic	No	No	Others
E1484	GPL3154	GSM436621	GSE17519	F. Critzer	20091005	MG1655	Others	Others	Aerobic	No	No	Others
E1485	GPL3154	GSM436622	GSE17519	F. Critzer	20091005	MG1655	Others	Others	Aerobic	No	No	Others
E1486	GPL3154	GSM436623	GSE17519	F. Critzer	20091005	MG1655	Others	Others	Aerobic	No	No	Others
E1487	GPL3154	GSM436624	GSE17519	F. Critzer	20091005	MG1655	Others	Others	Aerobic	No	No	Others
E1488	GPL3154	GSM436625	GSE17519	F. Critzer	20091005	MG1655	Others	Others	Aerobic	No	No	Others
E1489	GPL3154	GSM436626	GSE17519	F. Critzer	20091005	MG1655	Others	Others	Aerobic	No	No	Others
E1490	GPL3154	GSM436627	GSE17519	F. Critzer	20091005	MG1655	Others	Others	Aerobic	No	No	Others
E1491	GPL3154	GSM436628	GSE17519	F. Critzer	20091005	MG1655	Others	Others	Aerobic	No	No	Others
E1492	GPL3154	GSM436629	GSE17519	F. Critzer	20091005	MG1655	Others	Others	Aerobic	No	No	Others
E1493	GPL3154	GSM436883	GSE17526	M. Lin	20100720	BW25113	Others	ML-Exp	Aerobic	No	No	Others
E1494	GPL3154	GSM436884	GSE17526	M. Lin	20100720	BW25113	Others	ML-Exp	Aerobic	No	No	Others
E1495	GPL3154	GSM436885	GSE17526	M. Lin	20100720	BW25113	Others	ML-Exp	Aerobic	No	No	Others
E1496	GPL3154	GSM436886	GSE17526	M. Lin	20100720	BW25113	Others	ML-Exp	Aerobic	No	No	Others
E1497	GPL3154	GSM436887	GSE17526	M. Lin	20100720	BW25113	Others	ML-Exp	Aerobic	No	No	Others
E1498	GPL3154	GSM436888	GSE17526	M. Lin	20100720	BW25113	Others	ML-Exp	Aerobic	No	No	Others
E1499	GPL3154	GSM436889	GSE17526	M. Lin	20100720	BW25113	Others	ML-Exp	Aerobic	No	No	Others
E1500	GPL3154	GSM436890	GSE17526	M. Lin	20100720	BW25113	Others	ML-Exp	Aerobic	No	No	Others
E1501	GPL3154	GSM436891	GSE17526	M. Lin	20100720	BW25113	Others	ML-Exp	Aerobic	No	No	Others
E1502	GPL3154	GSM436892	GSE17526	M. Lin	20100720	BW25113	Others	ML-Exp	Aerobic	No	No	Others
E1503	GPL3154	GSM436893	GSE17526	M. Lin	20100720	BW25113	Others	ML-Exp	Aerobic	No	No	Others
E1504	GPL3154	GSM436894	GSE17526	M. Lin	20100720	BW25113	Others	ML-Exp	Aerobic	No	No	Others
E1505	GPL3154	GSM436895	GSE17526	M. Lin	20100720	BW25113	Others	ML-Exp	Aerobic	No	No	Others
E1506	GPL3154	GSM436896	GSE17526	M. Lin	20100720	BW25113	Others	ML-Exp	Aerobic	No	No	Others
E1507	GPL3154	GSM436897	GSE17526	M. Lin	20100720	BW25113	Others	ML-Exp	Aerobic	No	No	Others
E1508	GPL3154	GSM436898	GSE17526	M. Lin	20100720	BW25113	Others	ML-Exp	Aerobic	No	No	Others
E1509	GPL3154	GSM436899	GSE17526	M. Lin	20100720	BW25113	Others	ML-Exp	Aerobic	No	No	Others
E1510	GPL3154	GSM436900	GSE17526	M. Lin	20100720	BW25113	Others	ML-Exp	Aerobic	No	No	Others
E1511	GPL3154	GSM436901	GSE17526	M. Lin	20100720	BW25113	Others	ML-Exp	Aerobic	No	No	Others
E1512	GPL3154	GSM436902	GSE17526	M. Lin	20100720	BW25113	Others	ML-Exp	Aerobic	No	No	Others
E1513	GPL3154	GSM436903	GSE17526	M. Lin	20100720	BW25113	Others	ML-Exp	Aerobic	No	No	Others
E1514	GPL3154	GSM436904	GSE17526	M. Lin	20100720	BW25113	Others	ML-Exp	Aerobic	No	No	Others
E1515	GPL3154	GSM436905	GSE17526	M. Lin	20100720	BW25113	Others	ML-Exp	Aerobic	No	No	Others
E1516	GPL3154	GSM436906	GSE17526	M. Lin	20100720	BW25113	Others	ML-Exp	Aerobic	No	No	Others
E1517	GPL3154	GSM438111	GSE17584	R. Khankal	20090812	MG1655	M9	Others	Aerobic	No	No	Glucose
E1518	GPL3154	GSM438112	GSE17584	R. Khankal	20090812	MG1655	M9	Others	Aerobic	No	No	Glucose
E1519	GPL3154	GSM438113	GSE17584	R. Khankal	20090812	MG1655	M9	Others	Aerobic	No	No	Glucose
E1520	GPL3154	GSM438114	GSE17584	R. Khankal	20090812	MG1655	M9	Others	Aerobic	No	No	Others
E1521	GPL3154	GSM438115	GSE17584	R. Khankal	20090812	MG1655	M9	Others	Aerobic	No	No	Others
E1522	GPL3154	GSM438116	GSE17584	R. Khankal	20090812	MG1655	M9	Others	Aerobic	No	No	Others
E1523	GPL3154	GSM438117	GSE17584	R. Khankal	20090812	MG1655	M9	Others	Aerobic	No	No	Glucose
E1524	GPL3154	GSM438118	GSE17584	R. Khankal	20090812	MG1655	M9	Others	Aerobic	No	No	Glucose
E1525	GPL3154	GSM438119	GSE17584	R. Khankal	20090812	MG1655	M9	Others	Aerobic	No	No	Glucose
E1526	GPL3154	GSM438120	GSE17584	R. Khankal	20090812	MG1655	M9	Others	Aerobic	No	No	Glucose
E1527	GPL3154	GSM438121	GSE17584	R. Khankal	20090812	MG1655	M9	Others	Aerobic	No	No	Glucose
E1528	GPL3154	GSM438122	GSE17584	R. Khankal	20090812	MG1655	M9	Others	Aerobic	No	No	Others
E1529	GPL3154	GSM438123	GSE17584	R. Khankal	20090812	MG1655	M9	Others	Aerobic	No	No	Others
E1530	GPL3154	GSM438124	GSE17584	R. Khankal	20090812	MG1655	M9	Others	Aerobic	No	No	Others
E1531	GPL3154	GSM445914	GSE17853	S. Hong	20100222	MG1655	Others	ML-Exp	Aerobic	No	No	Others
E1532	GPL3154	GSM445915	GSE17853	S. Hong	20100222	MG1655	Others	ML-Exp	Aerobic	No	No	Others
E1533	GPL3154	GSM452795	GSE18118	M. Kendall	20100907	Others	Others	Others	Aerobic	No	No	Others
E1534	GPL3154	GSM452798	GSE18118	M. Kendall	20100907	Others	Others	Others	Aerobic	No	No	Others
E1535	GPL3154	GSM460022	GSE18474	Y. Nakanishi	20111001	MG1655	M9	Others	Aerobic	No	No	Others
E1536	GPL3154	GSM460023	GSE18474	Y. Nakanishi	20111001	MG1655	M9	Others	Aerobic	No	No	Others
E1537	GPL3154	GSM460024	GSE18474	Y. Nakanishi	20111001	MG1655	M9	Others	Aerobic	No	No	Others
E1538	GPL3154	GSM460025	GSE18474	Y. Nakanishi	20111001	MG1655	M9	Others	Aerobic	No	No	Others
E1539	GPL3154	GSM462878	GSE18623	K. Zhu	20091020	MG1655	M9	E-Exp	Aerobic	No	No	Others
E1540	GPL3154	GSM462879	GSE18623	K. Zhu	20091020	MG1655	M9	E-Exp	Aerobic	No	No	Others
E1541	GPL3154	GSM462880	GSE18623	K. Zhu	20091020	MG1655	M9	E-Exp	Aerobic	No	No	Others
E1542	GPL3154	GSM462881	GSE18623	K. Zhu	20091020	MG1655	M9	E-Exp	Aerobic	No	No	Others
E1543	GPL3154	GSM462882	GSE18623	K. Zhu	20091020	MG1655	M9	E-Exp	Aerobic	No	No	Others
E1544	GPL3154	GSM462883	GSE18623	K. Zhu	20091020	MG1655	M9	E-Exp	Aerobic	No	No	Others
E1545	GPL3154	GSM467152	GSE18852	Y.Kim	20091108	MG1655	Others	ML-Exp	Aerobic	No	No	Others
E1546	GPL3154	GSM467153	GSE18852	Y.Kim	20091109	MG1655	Others	Others	Aerobic	No	No	Others
E1547	GPL3154	GSM469137	GSE18935	K. Moon	20091110	MG1655	Others	E-Exp	Aerobic	No	Norfloxacin	Others
E1548	GPL3154	GSM469138	GSE18935	K. Moon	20091110	MG1655	Others	E-Exp	Aerobic	No	Norfloxacin	Others
E1549	GPL3154	GSM469139	GSE18935	K. Moon	20091110	MG1655	Others	E-Exp	Aerobic	No	Norfloxacin	Others
E1550	GPL3154	GSM469140	GSE18935	K. Moon	20091110	MG1655	Others	E-Exp	Aerobic	No	Norfloxacin	Others
E1551	GPL3154	GSM469141	GSE18935	K. Moon	20091110	MG1655	Others	E-Exp	Aerobic	No	Norfloxacin	Others
E1552	GPL3154	GSM469142	GSE18935	K. Moon	20091110	MG1655	Others	E-Exp	Aerobic	No	Norfloxacin	Others
E1553	GPL3154	GSM469143	GSE18935	K. Moon	20091110	MG1655	Others	E-Exp	Aerobic	No	Norfloxacin	Others
E1554	GPL3154	GSM469144	GSE18935	K. Moon	20091110	MG1655	Others	E-Exp	Aerobic	No	Norfloxacin	Others
E1555	GPL3154	GSM469641	GSE18972	H. Hu	20101031	MG1655	Others	ML-Exp	Aerobic	No	No	Others
E1556	GPL3154	GSM469642	GSE18972	H. Hu	20101031	MG1655	Others	ML-Exp	Aerobic	No	No	Others
E1557	GPL3154	GSM490261	GSE19655	S. Durand	20091230	MG1655	M9	E-Exp	Aerobic	No	No	Others
E1558	GPL3154	GSM490262	GSE19655	S. Durand	20091230	MG1655	M9	E-Exp	Aerobic	No	No	Others
E1559	GPL3154	GSM490263	GSE19655	S. Durand	20091230	MG1655	M9	E-Exp	Aerobic	No	No	Others
E1560	GPL3154	GSM490264	GSE19655	S. Durand	20091230	MG1655	M9	E-Exp	Aerobic	No	No	Others
E1561	GPL3154	GSM490265	GSE19655	S. Durand	20091230	MG1655	M9	E-Exp	Aerobic	No	No	Others
E1562	GPL3154	GSM490266	GSE19655	S. Durand	20091230	MG1655	M9	E-Exp	Aerobic	No	No	Others
E1563	GPL3154	GSM502093	GSE20095	T. Dong	20101204	BW25113	M9	E-Exp	Aerobic	No	No	Glucose
E1564	GPL3154	GSM502094	GSE20095	T. Dong	20101204	BW25113	M9	E-Exp	Aerobic	No	No	Glucose
E1565	GPL3154	GSM502095	GSE20095	T. Dong	20101204	BW25113	M9	E-Exp	Aerobic	No	No	Glucose
E1566	GPL3154	GSM502096	GSE20095	T. Dong	20101204	BW25113	M9	E-Exp	Aerobic	No	No	Glucose
E1567	GPL3154	GSM502097	GSE20095	T. Dong	20101204	BW25113	M9	E-Exp	Aerobic	No	No	Glucose
E1568	GPL3154	GSM502098	GSE20095	T. Dong	20101204	BW25113	M9	E-Exp	Aerobic	No	No	Glucose
E1569	GPL3154	GSM502099	GSE20095	T. Dong	20101204	BW25113	M9	E-Exp	Aerobic	No	No	Glucose
E1570	GPL3154	GSM502100	GSE20095	T. Dong	20101204	BW25113	M9	E-Exp	Aerobic	No	No	Glucose
E1571	GPL3154	GSM502101	GSE20095	T. Dong	20101204	BW25113	M9	E-Exp	Aerobic	No	No	Glucose
E1572	GPL3154	GSM510322	GSE20374	G. Vemuri	20100218	EMG2	M9	E-Exp	Aerobic	No	No	Glucose
E1573	GPL3154	GSM510323	GSE20374	G. Vemuri	20100218	EMG2	M9	E-Exp	Aerobic	No	No	Glucose
E1574	GPL3154	GSM510324	GSE20374	G. Vemuri	20100218	EMG2	M9	E-Exp	Aerobic	No	No	Glucose
E1575	GPL3154	GSM510325	GSE20374	G. Vemuri	20100218	EMG2	M9	E-Exp	Aerobic	No	No	Glucose
E1576	GPL3154	GSM510326	GSE20374	G. Vemuri	20100218	EMG2	M9	E-Exp	Aerobic	No	No	Glucose
E1577	GPL3154	GSM510327	GSE20374	G. Vemuri	20100218	EMG2	M9	E-Exp	Aerobic	No	No	Glucose
E1578	GPL3154	GSM510328	GSE20374	G. Vemuri	20100218	EMG2	M9	E-Exp	Aerobic	No	No	Glucose
E1579	GPL3154	GSM510329	GSE20374	G. Vemuri	20100218	EMG2	M9	E-Exp	Aerobic	No	No	Glucose
E1580	GPL3154	GSM510330	GSE20374	G. Vemuri	20100218	EMG2	M9	E-Exp	Aerobic	No	No	Glucose
E1581	GPL3154	GSM510398	GSE20380	S. Hamner	20120731	MG1655	M9	Others	Aerobic	No	No	Others
E1582	GPL3154	GSM510399	GSE20380	S. Hamner	20120731	MG1655	M9	Others	Aerobic	No	No	Others
E1583	GPL3154	GSM510400	GSE20380	S. Hamner	20120731	MG1655	M9	Others	Aerobic	No	No	Others
E1584	GPL3154	GSM510401	GSE20380	S. Hamner	20120731	MG1655	M9	Others	Aerobic	No	No	Others
E1585	GPL3154	GSM510402	GSE20380	S. Hamner	20120731	MG1655	M9	Others	Aerobic	No	No	Others
E1586	GPL3154	GSM510403	GSE20380	S. Hamner	20120731	MG1655	M9	Others	Aerobic	No	No	Others
E1587	GPL3154	GSM538619	GSE21551	I. Patel	20100507	MG1655	M9	E-Exp	Aerobic	No	No	Others
E1588	GPL3154	GSM538620	GSE21551	I. Patel	20100507	MG1655	M9	E-Exp	Aerobic	No	No	Others
E1589	GPL3154	GSM538621	GSE21551	I. Patel	20100507	MG1655	M9	E-Exp	Aerobic	No	No	Others
E1590	GPL3154	GSM538622	GSE21551	I. Patel	20100507	MG1655	M9	E-Exp	Aerobic	No	No	Others
E1591	GPL3154	GSM538623	GSE21551	I. Patel	20100507	MG1655	M9	E-Exp	Aerobic	No	No	Others
E1592	GPL3154	GSM538624	GSE21551	I. Patel	20100507	MG1655	M9	E-Exp	Aerobic	No	No	Others
E1593	GPL3154	GSM538625	GSE21551	I. Patel	20100507	MG1655	M9	E-Exp	Aerobic	No	No	Others
E1594	GPL3154	GSM538626	GSE21551	I. Patel	20100507	MG1655	M9	E-Exp	Aerobic	No	No	Others
E1595	GPL3154	GSM539342	GSE21604	T. Wood	20101031	MG1655	Others	ML-Exp	Aerobic	No	Norfloxacin	Glucose
E1596	GPL3154	GSM539343	GSE21604	T. Wood	20101031	MG1655	Others	Others	Aerobic	No	Norfloxacin	Glucose
E1597	GPL3154	GSM539344	GSE21604	T. Wood	20101031	MG1655	Others	Others	Aerobic	No	Norfloxacin	Glucose
E1598	GPL3154	GSM539345	GSE21604	T. Wood	20101031	MG1655	Others	Others	Aerobic	No	Norfloxacin	Glucose
E1599	GPL3154	GSM540096	GSE21652	CN. Santos	20120901	EMG2	M9	E-Exp	Aerobic	No	No	Glucose
E1600	GPL3154	GSM540097	GSE21652	CN. Santos	20120901	EMG2	M9	Others	Aerobic	No	No	Glucose
E1601	GPL3154	GSM540098	GSE21652	CN. Santos	20120901	EMG2	M9	Others	Aerobic	No	No	Glucose
E1602	GPL3154	GSM540099	GSE21652	CN. Santos	20120901	EMG2	M9	Others	Aerobic	No	No	Glucose
E1603	GPL3154	GSM540100	GSE21652	CN. Santos	20120901	EMG2	M9	Others	Aerobic	No	No	Glucose
E1604	GPL3154	GSM540101	GSE21652	CN. Santos	20120901	EMG2	M9	Others	Aerobic	No	No	Glucose
E1605	GPL3154	GSM540102	GSE21652	CN. Santos	20120901	EMG2	M9	Others	Aerobic	No	No	Glucose
E1606	GPL3154	GSM540103	GSE21652	CN. Santos	20120901	EMG2	M9	Others	Aerobic	No	No	Glucose
E1607	GPL3154	GSM540104	GSE21652	CN. Santos	20120901	EMG2	M9	Others	Aerobic	No	No	Glucose
E1608	GPL3154	GSM540105	GSE21652	CN. Santos	20120901	EMG2	M9	Others	Aerobic	No	No	Glucose
E1609	GPL3154	GSM540106	GSE21652	CN. Santos	20120901	EMG2	M9	Others	Aerobic	No	No	Glucose
E1610	GPL3154	GSM540107	GSE21652	CN. Santos	20120901	EMG2	M9	Others	Aerobic	No	No	Glucose
E1611	GPL3154	GSM543291	GSE21857	C. Yang	20121021	Others	M9	E-Exp	Aerobic	No	No	Glucose
E1612	GPL3154	GSM543292	GSE21857	C. Yang	20121021	Others	M9	E-Exp	Aerobic	No	No	Glucose
E1613	GPL3154	GSM543293	GSE21857	C. Yang	20121021	Others	M9	E-Exp	Aerobic	No	No	Glucose
E1614	GPL3154	GSM543294	GSE21857	C. Yang	20121021	Others	M9	E-Exp	Aerobic	No	No	Glucose
E1615	GPL3154	GSM543453	GSE21839	V. Portnoy	20101015	BW25113	Others	Others	Aerobic	No	No	Glucose
E1616	GPL3154	GSM543454	GSE21839	V. Portnoy	20101015	BW25113	Others	E-Exp	Aerobic	No	No	Glucose
E1617	GPL3154	GSM543455	GSE21839	V. Portnoy	20101015	BW25113	Others	E-Exp	Aerobic	No	No	Glucose
E1618	GPL3154	GSM543456	GSE21839	V. Portnoy	20101015	BW25113	Others	E-Exp	Aerobic	No	No	Glucose
E1619	GPL3154	GSM543457	GSE21839	V. Portnoy	20101015	BW25113	Others	E-Exp	Aerobic	No	No	Glucose
E1620	GPL3154	GSM543458	GSE21839	V. Portnoy	20101015	BW25113	Others	E-Exp	Aerobic	No	No	Glucose
E1621	GPL3154	GSM543459	GSE21839	V. Portnoy	20101015	BW25113	Others	E-Exp	Aerobic	No	No	Glucose
E1622	GPL3154	GSM543460	GSE21839	V. Portnoy	20101015	BW25113	Others	E-Exp	Aerobic	No	No	Glucose
E1623	GPL3154	GSM543461	GSE21839	V. Portnoy	20101015	BW25113	Others	E-Exp	Aerobic	No	No	Glucose
E1624	GPL3154	GSM543462	GSE21839	V. Portnoy	20101015	BW25113	Others	E-Exp	Aerobic	No	No	Glucose
E1625	GPL3154	GSM543463	GSE21839	V. Portnoy	20101015	BW25113	Others	E-Exp	Aerobic	No	No	Glucose
E1626	GPL3154	GSM543464	GSE21839	V. Portnoy	20101015	BW25113	Others	E-Exp	Aerobic	No	No	Glucose
E1627	GPL3154	GSM544425	GSE21893	F. Pace	20100910	Others	M9	Others	Aerobic	No	No	Others
E1628	GPL3154	GSM544426	GSE21893	F. Pace	20100910	Others	M9	Others	Aerobic	No	No	Others
E1629	GPL3154	GSM544427	GSE21893	F. Pace	20100910	Others	M9	Others	Aerobic	No	No	Others
E1630	GPL3154	GSM544428	GSE21893	F. Pace	20100910	Others	M9	Others	Aerobic	No	No	Others
E1631	GPL3154	GSM548528	GSE22057	T. Wood	20110529	MG1655	Others	ML-Exp	Aerobic	No	No	Others
E1632	GPL3154	GSM548529	GSE22057	T. Wood	20110529	MG1655	Others	ML-Exp	Aerobic	No	No	Others
E1633	GPL3154	GSM552709	GSE22207	C. Peano	20110531	MG1655	Others	E-Exp	Aerobic	No	No	Others
E1634	GPL3154	GSM552710	GSE22207	C. Peano	20110531	MG1655	Others	E-Exp	Aerobic	No	No	Others
E1635	GPL3154	GSM552711	GSE22207	C. Peano	20110531	MG1655	Others	E-Exp	Aerobic	No	No	Others
E1636	GPL3154	GSM552712	GSE22207	C. Peano	20110531	MG1655	Others	E-Exp	Aerobic	No	No	Others
E1637	GPL3154	GSM554443	GSE22285	T. Bansal	20121004	MG1655	Others	Others	Aerobic	No	No	Others
E1638	GPL3154	GSM554444	GSE22285	T. Bansal	20121004	MG1655	Others	Others	Aerobic	No	No	Others
E1639	GPL3154	GSM554445	GSE22285	T. Bansal	20121004	MG1655	Others	Others	Aerobic	No	No	Others
E1640	GPL3154	GSM554446	GSE22285	T. Bansal	20121004	MG1655	Others	Others	Aerobic	No	No	Others
E1641	GPL3154	GSM573253	GSE23359	T. Wood	20110730	MG1655	M9	ML-Exp	Aerobic	No	No	Others
E1642	GPL3154	GSM573254	GSE23359	T. Wood	20110730	MG1655	M9	ML-Exp	Aerobic	No	No	Others
E1643	GPL3154	GSM573255	GSE23359	T. Wood	20110730	MG1655	M9	ML-Exp	Aerobic	No	No	Others
E1644	GPL3154	GSM574246	GSE23417	D. Warner	20101001	MG1655	Others	Others	Aerobic	No	No	Others
E1645	GPL3154	GSM574247	GSE23417	D. Warner	20101001	MG1655	Others	Others	Aerobic	No	No	Others
E1646	GPL3154	GSM574248	GSE23417	D. Warner	20101001	MG1655	Others	Others	Aerobic	No	No	Others
E1647	GPL3154	GSM574249	GSE23417	D. Warner	20101001	MG1655	Others	Others	Aerobic	No	No	Others
E1648	GPL3154	GSM574250	GSE23417	D. Warner	20101001	MG1655	Others	Others	Aerobic	No	No	Others
E1649	GPL3154	GSM574251	GSE23417	D. Warner	20101001	MG1655	Others	Others	Aerobic	No	No	Others
E1650	GPL3154	GSM604756	GSE24524	D. Seth	20120503	Others	M9	E-Exp	Aerobic	No	No	Glucose
E1651	GPL3154	GSM604757	GSE24524	D. Seth	20120503	Others	M9	E-Exp	Aerobic	No	No	Glucose
E1652	GPL3154	GSM604758	GSE24524	D. Seth	20120503	Others	M9	E-Exp	Aerobic	No	No	Glucose
E1653	GPL3154	GSM604759	GSE24524	D. Seth	20120503	Others	M9	E-Exp	Aerobic	No	No	Glucose
E1654	GPL3154	GSM604760	GSE24524	D. Seth	20120503	Others	M9	E-Exp	Aerobic	No	No	Glucose
E1655	GPL3154	GSM604761	GSE24524	D. Seth	20120503	Others	M9	E-Exp	Aerobic	No	No	Glucose
E1656	GPL3154	GSM604762	GSE24524	D. Seth	20120503	Others	M9	E-Exp	Aerobic	No	No	Glucose
E1657	GPL3154	GSM604763	GSE24524	D. Seth	20120503	Others	M9	E-Exp	Aerobic	No	No	Glucose
E1658	GPL3154	GSM611680	GSE24875	C. Beisel	20110101	MG1655	M9	E-Exp	Aerobic	No	Norfloxacin	Others
E1659	GPL3154	GSM611681	GSE24875	C. Beisel	20110101	MG1655	M9	E-Exp	Aerobic	No	Norfloxacin	Others
E1660	GPL3154	GSM611682	GSE24875	C. Beisel	20110101	MG1655	M9	E-Exp	Aerobic	No	Norfloxacin	Others
E1661	GPL3154	GSM611683	GSE24875	C. Beisel	20110101	MG1655	M9	E-Exp	Aerobic	No	Norfloxacin	Others
E1662	GPL3154	GSM611684	GSE24875	C. Beisel	20110101	MG1655	M9	E-Exp	Aerobic	No	Norfloxacin	Others
E1663	GPL3154	GSM611685	GSE24875	C. Beisel	20110101	MG1655	M9	E-Exp	Aerobic	No	Norfloxacin	Others
E1664	GPL3154	GSM622787	GSE25318	L. Waters	20111208	BW25113	M9	E-Exp	Aerobic	No	No	Others
E1665	GPL3154	GSM622788	GSE25318	L. Waters	20111208	BW25113	M9	E-Exp	Aerobic	No	No	Others
E1666	GPL3154	GSM622789	GSE25318	L. Waters	20111208	BW25113	M9	E-Exp	Aerobic	No	No	Others
E1667	GPL3154	GSM622790	GSE25318	L. Waters	20111208	BW25113	M9	E-Exp	Aerobic	No	No	Others
E1668	GPL3154	GSM654474	GSE26591	B. Palsson	20120112	BW25113	M9	E-Exp	Aerobic	No	No	Glucose
E1669	GPL3154	GSM654475	GSE26591	B. Palsson	20120112	BW25113	M9	E-Exp	Aerobic	No	No	Glucose
E1670	GPL3154	GSM654476	GSE26591	B. Palsson	20120112	BW25113	M9	E-Exp	Aerobic	No	No	Glucose
E1671	GPL3154	GSM654477	GSE26591	B. Palsson	20120112	BW25113	M9	E-Exp	Aerobic	No	No	Glucose
E1672	GPL3154	GSM654478	GSE26591	B. Palsson	20120112	BW25113	M9	E-Exp	Aerobic	No	No	Glucose
E1673	GPL3154	GSM654479	GSE26591	B. Palsson	20120112	BW25113	M9	E-Exp	Aerobic	No	No	Glucose
E1674	GPL3154	GSM654480	GSE26591	B. Palsson	20120112	BW25113	M9	E-Exp	Aerobic	No	No	Glucose
E1675	GPL3154	GSM654481	GSE26591	B. Palsson	20120112	BW25113	M9	E-Exp	Aerobic	No	No	Glucose
E1676	GPL3154	GSM713186	GSE28795	D. Vinella	20111027	BW25113	M9	E-Exp	Aerobic	No	Norfloxacin	Others
E1677	GPL3154	GSM713187	GSE28795	D. Vinella	20111027	BW25113	M9	E-Exp	Aerobic	No	Norfloxacin	Others
E1678	GPL3154	GSM713188	GSE28795	D. Vinella	20111027	BW25113	M9	E-Exp	Aerobic	No	Norfloxacin	Others
E1679	GPL3154	GSM713189	GSE28795	D. Vinella	20111027	BW25113	M9	E-Exp	Aerobic	No	Norfloxacin	Others
E1680	GPL3154	GSM713190	GSE28795	D. Vinella	20111027	BW25113	M9	E-Exp	Aerobic	No	Norfloxacin	Others
E1681	GPL3154	GSM713191	GSE28795	D. Vinella	20111027	BW25113	M9	E-Exp	Aerobic	No	Norfloxacin	Others
E1682	GPL3154	GSM713192	GSE28795	D. Vinella	20111027	BW25113	M9	E-Exp	Aerobic	No	Norfloxacin	Others
E1683	GPL3154	GSM713193	GSE28795	D. Vinella	20111027	BW25113	M9	E-Exp	Aerobic	No	Norfloxacin	Others
E1684	GPL3154	GSM713194	GSE28795	D. Vinella	20111027	BW25113	M9	E-Exp	Aerobic	No	Norfloxacin	Others
E1685	GPL3154	GSM713195	GSE28795	D. Vinella	20111027	BW25113	M9	E-Exp	Aerobic	No	Norfloxacin	Others
E1686	GPL3154	GSM713196	GSE28795	D. Vinella	20111027	BW25113	M9	E-Exp	Aerobic	No	Norfloxacin	Others
E1687	GPL3154	GSM713197	GSE28795	D. Vinella	20111027	BW25113	M9	E-Exp	Aerobic	No	Norfloxacin	Others
E1688	GPL3154	GSM723369	GSE29266	P. Gupta	20110525	Others	M9	Others	Aerobic	No	No	Others
E1689	GPL3154	GSM723370	GSE29266	P. Gupta	20110525	Others	M9	Others	Aerobic	No	No	Others
E1690	GPL3154	GSM723371	GSE29266	P. Gupta	20110525	Others	M9	Others	Aerobic	No	No	Others
E1691	GPL3154	GSM723372	GSE29266	P. Gupta	20110525	Others	M9	Others	Aerobic	No	No	Others
E1692	GPL3154	GSM723373	GSE29266	P. Gupta	20110525	Others	M9	Others	Aerobic	No	No	Others
E1693	GPL3154	GSM723374	GSE29266	P. Gupta	20110525	Others	M9	Others	Aerobic	No	No	Others
E1694	GPL3154	GSM728703	GSE29439	K. Mukherjee	20110524	Others	Others	E-Exp	Aerobic	No	Norfloxacin	Others
E1695	GPL3154	GSM728704	GSE29439	K. Mukherjee	20110524	Others	Others	E-Exp	Aerobic	No	Norfloxacin	Others
E1696	GPL3154	GSM728731	GSE29439	K. Mukherjee	20110524	Others	Others	E-Exp	Aerobic	No	Norfloxacin	Others
E1697	GPL3154	GSM728732	GSE29440	C. Ghosh	20110524	MG1655	Others	Others	Aerobic	No	No	Others
E1698	GPL3154	GSM728733	GSE29440	C. Ghosh	20110524	MG1655	Others	Others	Aerobic	No	No	Others
E1699	GPL3154	GSM728734	GSE29440	C. Ghosh	20110524	MG1655	Others	Others	Aerobic	No	No	Others
E1700	GPL3154	GSM728735	GSE29440	C. Ghosh	20110524	MG1655	Others	Others	Aerobic	No	No	Others
E1701	GPL3154	GSM728736	GSE29440	C. Ghosh	20110524	MG1655	Others	Others	Aerobic	No	No	Others
E1702	GPL3154	GSM728737	GSE29440	C. Ghosh	20110524	MG1655	Others	Others	Aerobic	No	No	Others
E1703	GPL3154	GSM728738	GSE29440	C. Ghosh	20110524	MG1655	Others	Others	Aerobic	No	No	Others
E1704	GPL3154	GSM728739	GSE29440	C. Ghosh	20110524	MG1655	Others	Others	Aerobic	No	No	Others
E1705	GPL3154	GSM728740	GSE29440	C. Ghosh	20110524	MG1655	Others	Others	Aerobic	No	No	Others
E1706	GPL3154	GSM728741	GSE29440	C. Ghosh	20110524	MG1655	Others	Others	Aerobic	No	No	Others
E1707	GPL3154	GSM728742	GSE29440	C. Ghosh	20110524	MG1655	Others	Others	Aerobic	No	No	Others
E1708	GPL3154	GSM728743	GSE29440	C. Ghosh	20110524	MG1655	Others	Others	Aerobic	No	No	Others
E1709	GPL3154	GSM729401	GSE29486	S. Mahalik	20110601	MG1655	Others	E-Exp	Aerobic	No	Norfloxacin	Others
E1710	GPL3154	GSM729406	GSE29486	S. Mahalik	20110601	MG1655	Others	E-Exp	Aerobic	No	Norfloxacin	Others
E1711	GPL3154	GSM729407	GSE29486	S. Mahalik	20110601	MG1655	Others	E-Exp	Aerobic	No	Norfloxacin	Others
E1712	GPL3154	GSM729408	GSE29486	S. Mahalik	20110601	MG1655	Others	E-Exp	Aerobic	No	Norfloxacin	Others
E1713	GPL3154	GSM729409	GSE29486	S. Mahalik	20110601	MG1655	Others	E-Exp	Aerobic	No	Norfloxacin	Others
E1714	GPL3154	GSM729410	GSE29486	S. Mahalik	20110601	MG1655	Others	E-Exp	Aerobic	No	Norfloxacin	Others
E1715	GPL3154	GSM729411	GSE29486	S. Mahalik	20110601	MG1655	Others	E-Exp	Aerobic	No	Norfloxacin	Others
E1716	GPL3154	GSM729424	GSE29486	S. Mahalik	20110601	MG1655	Others	E-Exp	Aerobic	No	Norfloxacin	Others
E1717	GPL3154	GSM729425	GSE29486	S. Mahalik	20110601	MG1655	Others	E-Exp	Aerobic	No	Norfloxacin	Others
E1718	GPL3154	GSM729426	GSE29486	S. Mahalik	20110601	MG1655	Others	E-Exp	Aerobic	No	Norfloxacin	Others
E1719	GPL3154	GSM729427	GSE29486	S. Mahalik	20110601	MG1655	Others	E-Exp	Aerobic	No	Norfloxacin	Others
E1720	GPL3154	GSM738726	GSE29803	Q. Ma	20120606	MG1655	Others	ML-Exp	Aerobic	No	Norfloxacin	Others
E1721	GPL3154	GSM738735	GSE29803	Q. Ma	20120606	MG1655	Others	ML-Exp	Aerobic	No	Norfloxacin	Others
E1722	GPL3154	GSM754675	GSE30424	J. Lee	20120705	MG1655	Others	Others	Aerobic	No	No	Others
E1723	GPL3154	GSM754676	GSE30424	J. Lee	20120705	MG1655	Others	Others	Aerobic	No	No	Others
E1724	GPL3154	GSM754995	GSE30441	T. Chen	20120501	MG1655	M9	E-Exp	Aerobic	No	No	Others
E1725	GPL3154	GSM754996	GSE30441	T. Chen	20120501	MG1655	M9	E-Exp	Aerobic	No	No	Others
E1726	GPL3154	GSM754997	GSE30441	T. Chen	20120501	MG1655	M9	E-Exp	Aerobic	No	No	Others
E1727	GPL3154	GSM754998	GSE30441	T. Chen	20120501	MG1655	M9	E-Exp	Aerobic	No	No	Others
E1728	GPL3154	GSM754999	GSE30441	T. Chen	20120501	MG1655	M9	E-Exp	Aerobic	No	No	Others
E1729	GPL3154	GSM755000	GSE30441	T. Chen	20120501	MG1655	M9	E-Exp	Aerobic	No	No	Others
E1730	GPL3154	GSM759814	GSE30639	M. Le Gac	20120101	Others	M9	Others	Aerobic	No	No	Glucose
E1731	GPL3154	GSM759815	GSE30639	M. Le Gac	20120101	Others	M9	Others	Aerobic	No	No	Glucose
E1732	GPL3154	GSM759816	GSE30639	M. Le Gac	20120101	Others	M9	Others	Aerobic	No	No	Glucose
E1733	GPL3154	GSM759817	GSE30639	M. Le Gac	20120101	Others	M9	Others	Aerobic	No	No	Glucose
E1734	GPL3154	GSM759818	GSE30639	M. Le Gac	20120101	Others	M9	Others	Aerobic	No	No	Glucose
E1735	GPL3154	GSM759819	GSE30639	M. Le Gac	20120101	Others	M9	Others	Aerobic	No	No	Glucose
E1736	GPL3154	GSM759820	GSE30639	M. Le Gac	20120101	Others	M9	Others	Aerobic	No	No	Glucose
E1737	GPL3154	GSM759821	GSE30639	M. Le Gac	20120101	Others	M9	Others	Aerobic	No	No	Glucose
E1738	GPL3154	GSM759822	GSE30639	M. Le Gac	20120101	Others	M9	Others	Aerobic	No	No	Glucose
E1739	GPL3154	GSM759823	GSE30639	M. Le Gac	20120101	Others	M9	Others	Aerobic	No	No	Glucose
E1740	GPL3154	GSM759824	GSE30639	M. Le Gac	20120101	Others	M9	Others	Aerobic	No	No	Glucose
E1741	GPL3154	GSM759825	GSE30639	M. Le Gac	20120101	Others	M9	Others	Aerobic	No	No	Glucose
E1742	GPL3154	GSM759826	GSE30639	M. Le Gac	20120101	Others	M9	Others	Aerobic	No	No	Glucose
E1743	GPL3154	GSM759827	GSE30639	M. Le Gac	20120101	Others	M9	Others	Aerobic	No	No	Glucose
E1744	GPL3154	GSM759828	GSE30639	M. Le Gac	20120101	Others	M9	Others	Aerobic	No	No	Glucose
E1745	GPL3154	GSM759829	GSE30639	M. Le Gac	20120101	Others	M9	Others	Aerobic	No	No	Glucose
E1746	GPL3154	GSM759830	GSE30639	M. Le Gac	20120101	Others	M9	Others	Aerobic	No	No	Glucose
E1747	GPL3154	GSM759831	GSE30639	M. Le Gac	20120101	Others	M9	Others	Aerobic	No	No	Glucose
E1748	GPL3154	GSM759832	GSE30639	M. Le Gac	20120101	Others	M9	Others	Aerobic	No	No	Glucose
E1749	GPL3154	GSM759833	GSE30639	M. Le Gac	20120101	Others	M9	Others	Aerobic	No	No	Glucose
E1750	GPL3154	GSM759834	GSE30639	M. Le Gac	20120101	Others	M9	Others	Aerobic	No	No	Glucose
E1751	GPL3154	GSM759835	GSE30639	M. Le Gac	20120101	Others	M9	Others	Aerobic	No	No	Glucose
E1752	GPL3154	GSM759836	GSE30639	M. Le Gac	20120101	Others	M9	Others	Aerobic	No	No	Glucose
E1753	GPL3154	GSM759837	GSE30639	M. Le Gac	20120101	Others	M9	Others	Aerobic	No	No	Glucose
E1754	GPL3154	GSM759838	GSE30639	M. Le Gac	20120101	Others	M9	Others	Aerobic	No	No	Glucose
E1755	GPL3154	GSM759839	GSE30639	M. Le Gac	20120101	Others	M9	Others	Aerobic	No	No	Glucose
E1756	GPL3154	GSM759840	GSE30639	M. Le Gac	20120101	Others	M9	Others	Aerobic	No	No	Glucose
E1757	GPL3154	GSM759841	GSE30639	M. Le Gac	20120101	Others	M9	Others	Aerobic	No	No	Glucose
E1758	GPL3154	GSM759842	GSE30639	M. Le Gac	20120101	Others	M9	Others	Aerobic	No	No	Glucose
E1759	GPL3154	GSM759843	GSE30639	M. Le Gac	20120101	Others	M9	Others	Aerobic	No	No	Glucose
E1760	GPL3154	GSM759844	GSE30639	M. Le Gac	20120101	Others	M9	Others	Aerobic	No	No	Glucose
E1761	GPL3154	GSM759845	GSE30639	M. Le Gac	20120101	Others	M9	Others	Aerobic	No	No	Glucose
E1762	GPL3154	GSM759846	GSE30639	M. Le Gac	20120101	Others	M9	Others	Aerobic	No	No	Glucose
E1763	GPL3154	GSM759847	GSE30639	M. Le Gac	20120101	Others	M9	Others	Aerobic	No	No	Glucose
E1764	GPL3154	GSM759848	GSE30639	M. Le Gac	20120101	Others	M9	Others	Aerobic	No	No	Glucose
E1765	GPL3154	GSM759849	GSE30639	M. Le Gac	20120101	Others	M9	Others	Aerobic	No	No	Glucose
E1766	GPL3154	GSM759850	GSE30639	M. Le Gac	20120101	Others	M9	Others	Aerobic	No	No	Glucose
E1767	GPL3154	GSM759851	GSE30639	M. Le Gac	20120101	Others	M9	Others	Aerobic	No	No	Glucose
E1768	GPL3154	GSM759852	GSE30639	M. Le Gac	20120101	Others	M9	Others	Aerobic	No	No	Glucose
E1769	GPL3154	GSM761209	GSE30692	Y. HU	20120708	Others	M9	Others	Aerobic	No	No	Others
E1770	GPL3154	GSM761210	GSE30692	Y. HU	20120709	Others	M9	E-Exp	Aerobic	No	No	Others
E1771	GPL3154	GSM765279	GSE30838	M. Lin	20110722	MG1655	M9	Others	Aerobic	No	No	Others
E1772	GPL3154	GSM765280	GSE30838	M. Lin	20110722	MG1655	M9	Others	Aerobic	No	No	Others
E1773	GPL3154	GSM765281	GSE30838	M. Lin	20110722	MG1655	M9	Others	Aerobic	No	No	Others
E1774	GPL3154	GSM765282	GSE30838	M. Lin	20110722	MG1655	M9	Others	Aerobic	No	No	Glycerol
E1775	GPL3154	GSM765283	GSE30838	M. Lin	20110722	MG1655	M9	Others	Aerobic	No	No	Glycerol
E1776	GPL3154	GSM765284	GSE30838	M. Lin	20110722	MG1655	M9	Others	Aerobic	No	No	Glycerol
E1777	GPL3154	GSM768837	GSE31029	C. Alteri	20110729	MG1655	M9	Others	Aerobic	No	No	Others
E1778	GPL3154	GSM768838	GSE31029	C. Alteri	20110729	MG1655	M9	Others	Aerobic	No	No	Others
E1779	GPL3154	GSM768839	GSE31029	C. Alteri	20110729	MG1655	M9	Others	Aerobic	No	No	Others
E1780	GPL3154	GSM768840	GSE31029	C. Alteri	20110729	MG1655	M9	Others	Aerobic	No	No	Others
E1781	GPL3154	GSM768841	GSE31029	C. Alteri	20110729	MG1655	M9	Others	Aerobic	No	No	Others
E1782	GPL3154	GSM768842	GSE31029	C. Alteri	20110729	MG1655	M9	Others	Aerobic	No	No	Others
E1783	GPL3154	GSM769217	GSE31054	S. Hong	20120403	MG1655	M9	ML-Exp	Aerobic	No	No	Others
E1784	GPL3154	GSM769219	GSE31054	S. Hong	20120403	MG1655	M9	ML-Exp	Aerobic	No	No	Others
E1785	GPL3154	GSM770862	GSE31140	B. Mensa	20110803	MG1655	M9	Others	Aerobic	No	No	Others
E1786	GPL3154	GSM770863	GSE31140	B. Mensa	20110803	MG1655	M9	Others	Aerobic	No	No	Others
E1787	GPL3154	GSM770864	GSE31140	B. Mensa	20110803	MG1655	M9	Others	Aerobic	No	No	Others
E1788	GPL3154	GSM770865	GSE31140	B. Mensa	20110803	MG1655	M9	Others	Aerobic	No	No	Others
E1789	GPL3154	GSM770866	GSE31140	B. Mensa	20110803	MG1655	M9	Others	Aerobic	No	No	Others
E1790	GPL3154	GSM770867	GSE31140	B. Mensa	20110803	MG1655	M9	Others	Aerobic	No	No	Others
E1791	GPL3154	GSM770868	GSE31140	B. Mensa	20110803	MG1655	M9	Others	Aerobic	No	No	Others
E1792	GPL3154	GSM770869	GSE31140	B. Mensa	20110803	MG1655	M9	Others	Aerobic	No	No	Others
E1793	GPL3154	GSM770870	GSE31140	B. Mensa	20110803	MG1655	M9	Others	Aerobic	No	No	Others
E1794	GPL3154	GSM770871	GSE31140	B. Mensa	20110803	MG1655	M9	Others	Aerobic	No	No	Others
E1795	GPL3154	GSM770872	GSE31140	B. Mensa	20110803	MG1655	M9	Others	Aerobic	No	No	Others
E1796	GPL3154	GSM770873	GSE31140	B. Mensa	20110803	MG1655	M9	Others	Aerobic	No	No	Others
E1797	GPL3154	GSM770874	GSE31140	B. Mensa	20110803	MG1655	M9	Others	Aerobic	No	No	Others
E1798	GPL3154	GSM770875	GSE31140	B. Mensa	20110803	MG1655	M9	Others	Aerobic	No	No	Others
E1799	GPL3154	GSM770876	GSE31140	B. Mensa	20110803	MG1655	M9	Others	Aerobic	No	No	Others
E1800	GPL3154	GSM770877	GSE31140	B. Mensa	20110803	MG1655	M9	Others	Aerobic	No	No	Others
E1801	GPL3154	GSM770878	GSE31140	B. Mensa	20110803	MG1655	M9	Others	Aerobic	No	No	Others
E1802	GPL3154	GSM770879	GSE31140	B. Mensa	20110803	MG1655	M9	Others	Aerobic	No	No	Others
E1803	GPL3154	GSM840545	GSE34023	T. Stratmann	20120208	MG1655	M9	Others	Aerobic	No	No	Others
E1804	GPL3154	GSM840546	GSE34023	T. Stratmann	20120208	MG1655	M9	Others	Aerobic	No	No	Others
E1805	GPL3154	GSM840547	GSE34023	T. Stratmann	20120208	MG1655	M9	Others	Aerobic	No	No	Others
E1806	GPL3154	GSM840548	GSE34023	T. Stratmann	20120208	MG1655	M9	Others	Aerobic	No	No	Others
E1807	GPL3154	GSM840549	GSE34023	T. Stratmann	20120208	MG1655	M9	Others	Aerobic	No	No	Others
E1808	GPL3154	GSM840550	GSE34023	T. Stratmann	20120208	MG1655	M9	Others	Aerobic	No	No	Others
E1809	GPL3154	GSM840551	GSE34023	T. Stratmann	20120208	MG1655	M9	Others	Aerobic	No	No	Others
E1810	GPL3154	GSM840552	GSE34023	T. Stratmann	20120208	MG1655	M9	Others	Aerobic	No	No	Others
E1811	GPL3154	GSM840553	GSE34023	T. Stratmann	20120208	MG1655	M9	Others	Aerobic	No	No	Others
E1812	GPL3154	GSM840554	GSE34023	T. Stratmann	20120208	MG1655	M9	Others	Aerobic	No	No	Others
E1813	GPL3154	GSM840555	GSE34023	T. Stratmann	20120208	MG1655	M9	Others	Aerobic	No	No	Others
E1814	GPL3154	GSM840556	GSE34023	T. Stratmann	20120208	MG1655	M9	Others	Aerobic	No	No	Others
E1815	GPL3154	GSM840557	GSE34023	T. Stratmann	20120208	MG1655	M9	Others	Aerobic	No	No	Others
E1816	GPL3154	GSM840558	GSE34023	T. Stratmann	20120208	MG1655	M9	Others	Aerobic	No	No	Others
E1817	GPL3154	GSM840559	GSE34023	T. Stratmann	20120208	MG1655	M9	Others	Aerobic	No	No	Others
E1818	GPL3154	GSM840560	GSE34023	T. Stratmann	20120208	MG1655	M9	Others	Aerobic	No	No	Others
E1819	GPL3154	GSM840561	GSE34023	T. Stratmann	20120208	MG1655	M9	Others	Aerobic	No	No	Others
E1820	GPL3154	GSM840562	GSE34023	T. Stratmann	20120208	MG1655	M9	Others	Aerobic	No	No	Others
E1821	GPL3154	GSM840563	GSE34023	T. Stratmann	20120208	MG1655	M9	Others	Aerobic	No	No	Others
E1822	GPL3154	GSM840564	GSE34023	T. Stratmann	20120208	MG1655	M9	Others	Aerobic	No	No	Others
E1823	GPL3154	GSM840565	GSE34023	T. Stratmann	20120208	MG1655	M9	Others	Aerobic	No	No	Others
E1824	GPL3154	GSM840566	GSE34023	T. Stratmann	20120208	MG1655	M9	Others	Aerobic	No	No	Others
E1825	GPL3154	GSM840567	GSE34023	T. Stratmann	20120208	MG1655	M9	Others	Aerobic	No	No	Others
E1826	GPL3154	GSM840568	GSE34023	T. Stratmann	20120208	MG1655	M9	Others	Aerobic	No	No	Others
E1827	GPL3154	GSM840569	GSE34023	T. Stratmann	20120208	MG1655	M9	Others	Aerobic	No	No	Others
E1828	GPL3154	GSM840570	GSE34023	T. Stratmann	20120208	MG1655	M9	Others	Aerobic	No	No	Others
E1829	GPL3154	GSM840571	GSE34023	T. Stratmann	20120208	MG1655	M9	Others	Aerobic	No	No	Others
E1830	GPL3154	GSM840572	GSE34023	T. Stratmann	20120208	MG1655	M9	Others	Aerobic	No	No	Others
E1831	GPL3154	GSM840577	GSE34028	H. O'Connor	20120403	MG1655	M9	ML-Exp	Aerobic	No	No	Others
E1832	GPL3154	GSM840609	GSE34028	H. O'Connor	20120404	MG1655	M9	Others	Aerobic	No	No	Others
E1833	GPL3154	GSM840625	GSE34028	H. O'Connor	20120405	MG1655	M9	Others	Aerobic	No	No	Others
E1834	GPL3154	GSM846190	GSE34275	S. Shivaji	20111209	MG1655	M9	E-Exp	Aerobic	No	No	Others
E1835	GPL3154	GSM846191	GSE34275	S. Shivaji	20111209	MG1655	M9	E-Exp	Aerobic	No	No	Others
E1836	GPL3154	GSM846192	GSE34275	S. Shivaji	20111209	MG1655	M9	E-Exp	Aerobic	No	No	Others
E1837	GPL3154	GSM846193	GSE34275	S. Shivaji	20111209	MG1655	M9	E-Exp	Aerobic	No	No	Others
E1838	GPL3154	GSM846194	GSE34275	S. Shivaji	20111209	MG1655	M9	E-Exp	Aerobic	No	No	Others
E1839	GPL3154	GSM846195	GSE34275	S. Shivaji	20111209	MG1655	M9	E-Exp	Aerobic	No	No	Others
E1840	GPL3154	GSM846196	GSE34275	S. Shivaji	20111209	MG1655	M9	E-Exp	Aerobic	No	No	Glycerol
E1841	GPL3154	GSM846197	GSE34275	S. Shivaji	20111209	MG1655	M9	E-Exp	Aerobic	No	No	Glycerol
E1842	GPL3154	GSM846198	GSE34275	S. Shivaji	20111209	MG1655	M9	E-Exp	Aerobic	No	No	Glycerol
E1843	GPL3154	GSM846199	GSE34275	S. Shivaji	20111209	MG1655	M9	E-Exp	Aerobic	No	No	Glycerol
E1844	GPL3154	GSM846200	GSE34275	S. Shivaji	20111209	MG1655	M9	E-Exp	Aerobic	No	No	Glycerol
E1845	GPL3154	GSM846201	GSE34275	S. Shivaji	20111209	MG1655	M9	E-Exp	Aerobic	No	No	Glycerol
E1846	GPL3154	GSM852195	GSE34631	D. Lee	20120601	BW25113	M9	E-Exp	Aerobic	No	No	Glycerol
E1847	GPL3154	GSM852196	GSE34631	D. Lee	20120601	BW25113	M9	E-Exp	Aerobic	No	No	Glycerol
E1848	GPL3154	GSM852197	GSE34631	D. Lee	20120601	BW25113	M9	E-Exp	Aerobic	No	No	Glycerol
E1849	GPL3154	GSM852198	GSE34631	D. Lee	20120601	BW25113	M9	E-Exp	Aerobic	No	No	Glycerol
E1850	GPL3154	GSM852199	GSE34631	D. Lee	20120601	BW25113	M9	E-Exp	Aerobic	No	No	Glycerol
E1851	GPL3154	GSM852200	GSE34631	D. Lee	20120601	BW25113	M9	E-Exp	Aerobic	No	No	Glycerol
E1852	GPL3154	GSM859955	GSE34991	A. Pacheco	20121130	Others	M9	Others	Aerobic	No	No	Others
E1853	GPL3154	GSM859956	GSE34991	A. Pacheco	20121130	Others	M9	Others	Aerobic	No	No	Others
E1854	GPL3154	GSM862032	GSE35100	J. Wang	20120128	MG1655	M9	E-Exp	Aerobic	No	No	Others
E1855	GPL3154	GSM862033	GSE35100	J. Wang	20120128	MG1655	M9	E-Exp	Aerobic	No	No	Others
E1856	GPL3154	GSM862034	GSE35100	J. Wang	20120128	MG1655	M9	E-Exp	Aerobic	No	No	Others
E1857	GPL3154	GSM862035	GSE35100	J. Wang	20120128	MG1655	M9	E-Exp	Aerobic	No	No	Others
E1858	GPL3154	GSM862036	GSE35100	J. Wang	20120128	MG1655	M9	E-Exp	Aerobic	No	No	Others
E1859	GPL3154	GSM862037	GSE35100	J. Wang	20120128	MG1655	M9	E-Exp	Aerobic	No	No	Others
E1860	GPL3154	GSM866995	GSE35371	S. Huwiler	20120128	Others	Others	E-Exp	Aerobic	No	No	Others
E1861	GPL3154	GSM866996	GSE35371	S. Huwiler	20120128	Others	Others	E-Exp	Aerobic	No	No	Others
E1862	GPL3154	GSM866997	GSE35371	S. Huwiler	20120128	Others	Others	E-Exp	Aerobic	No	No	Others
E1863	GPL3154	GSM866998	GSE35371	S. Huwiler	20120128	Others	Others	E-Exp	Aerobic	No	No	Others
E1864	GPL3154	GSM866999	GSE35371	S. Huwiler	20120128	Others	Others	E-Exp	Aerobic	No	No	Others
E1865	GPL3154	GSM867000	GSE35371	S. Huwiler	20120128	Others	Others	E-Exp	Aerobic	No	No	Others
E1866	GPL3154	GSM867001	GSE35371	S. Huwiler	20120128	Others	Others	E-Exp	Aerobic	No	No	Others
E1867	GPL3154	GSM867002	GSE35371	S. Huwiler	20120128	Others	Others	E-Exp	Aerobic	No	No	Others
E1868	GPL3154	GSM867003	GSE35371	S. Huwiler	20120128	Others	Others	E-Exp	Aerobic	No	No	Others
E1869	GPL3154	GSM867004	GSE35371	S. Huwiler	20120128	Others	Others	E-Exp	Aerobic	No	No	Others
E1870	GPL3154	GSM867005	GSE35371	S. Huwiler	20120128	Others	Others	E-Exp	Aerobic	No	No	Others
E1871	GPL3154	GSM867006	GSE35371	S. Huwiler	20120128	Others	Others	E-Exp	Aerobic	No	No	Others
E1872	GPL3154	GSM867007	GSE35371	S. Huwiler	20120128	Others	Others	E-Exp	Aerobic	No	No	Others
E1873	GPL3154	GSM867008	GSE35371	S. Huwiler	20120128	Others	Others	E-Exp	Aerobic	No	No	Others
E1874	GPL3154	GSM867009	GSE35371	S. Huwiler	20120128	Others	Others	E-Exp	Aerobic	No	No	Others
E1875	GPL3154	GSM867010	GSE35371	S. Huwiler	20120128	Others	Others	E-Exp	Aerobic	No	No	Others
E1876	GPL3154	GSM867011	GSE35371	S. Huwiler	20120128	Others	Others	E-Exp	Aerobic	No	No	Others
E1877	GPL3154	GSM867012	GSE35371	S. Huwiler	20120128	Others	Others	E-Exp	Aerobic	No	No	Others
E1878	GPL3154	GSM867013	GSE35371	S. Huwiler	20120128	Others	Others	E-Exp	Aerobic	No	No	Others
E1879	GPL3154	GSM867014	GSE35371	S. Huwiler	20120128	Others	Others	E-Exp	Aerobic	No	No	Others
E1880	GPL3154	GSM867015	GSE35371	S. Huwiler	20120128	Others	Others	E-Exp	Aerobic	No	No	Others
E1881	GPL3154	GSM867016	GSE35371	S. Huwiler	20120128	Others	Others	E-Exp	Aerobic	No	No	Others
E1882	GPL3154	GSM867017	GSE35371	S. Huwiler	20120128	Others	Others	E-Exp	Aerobic	No	No	Others
E1883	GPL3154	GSM867018	GSE35371	S. Huwiler	20120128	Others	Others	E-Exp	Aerobic	No	No	Others
E1884	GPL3154	GSM867019	GSE35371	S. Huwiler	20120128	Others	Others	E-Exp	Aerobic	No	No	Others
E1885	GPL3154	GSM867020	GSE35371	S. Huwiler	20120128	Others	Others	E-Exp	Aerobic	No	No	Others
E1886	GPL3154	GSM867021	GSE35371	S. Huwiler	20120128	Others	Others	E-Exp	Aerobic	No	No	Others
E1887	GPL3154	GSM867022	GSE35371	S. Huwiler	20120128	Others	Others	E-Exp	Aerobic	No	No	Others
E1888	GPL3154	GSM867023	GSE35371	S. Huwiler	20120128	Others	Others	E-Exp	Aerobic	No	No	Others
E1889	GPL3154	GSM867024	GSE35371	S. Huwiler	20120128	Others	Others	E-Exp	Aerobic	No	No	Others
E1890	GPL3154	GSM867025	GSE35371	S. Huwiler	20120128	Others	Others	E-Exp	Aerobic	No	No	Others
E1891	GPL3154	GSM867026	GSE35371	S. Huwiler	20120128	Others	Others	E-Exp	Aerobic	No	No	Others
E1892	GPL3154	GSM867027	GSE35371	S. Huwiler	20120128	Others	Others	E-Exp	Aerobic	No	No	Others
E1893	GPL3154	GSM867028	GSE35371	S. Huwiler	20120128	Others	Others	E-Exp	Aerobic	No	No	Others
E1894	GPL3154	GSM867029	GSE35371	S. Huwiler	20120128	Others	Others	E-Exp	Aerobic	No	No	Others
E1895	GPL3154	GSM867030	GSE35371	S. Huwiler	20120128	Others	Others	E-Exp	Aerobic	No	No	Others
E1896	GPL3154	GSM867031	GSE35371	S. Huwiler	20120128	Others	Others	E-Exp	Aerobic	No	No	Others
E1897	GPL3154	GSM867032	GSE35371	S. Huwiler	20120128	Others	Others	E-Exp	Aerobic	No	No	Others
E1898	GPL3154	GSM867033	GSE35371	S. Huwiler	20120128	Others	Others	E-Exp	Aerobic	No	No	Others
E1899	GPL3154	GSM867034	GSE35371	S. Huwiler	20120128	Others	Others	E-Exp	Aerobic	No	No	Others
E1900	GPL3154	GSM867035	GSE35371	S. Huwiler	20120128	Others	Others	E-Exp	Aerobic	No	No	Others
E1901	GPL3154	GSM867036	GSE35371	S. Huwiler	20120128	Others	Others	E-Exp	Aerobic	No	No	Others
E1902	GPL3154	GSM867037	GSE35371	S. Huwiler	20120128	Others	Others	E-Exp	Aerobic	No	No	Others
E1903	GPL3154	GSM867038	GSE35371	S. Huwiler	20120128	Others	Others	E-Exp	Aerobic	No	No	Others
E1904	GPL3154	GSM867039	GSE35371	S. Huwiler	20120128	Others	Others	E-Exp	Aerobic	No	No	Others
E1905	GPL3154	GSM867040	GSE35371	S. Huwiler	20120128	Others	Others	E-Exp	Aerobic	No	No	Others
E1906	GPL3154	GSM867041	GSE35371	S. Huwiler	20120128	Others	Others	E-Exp	Aerobic	No	No	Others
E1907	GPL3154	GSM867042	GSE35371	S. Huwiler	20120128	Others	Others	E-Exp	Aerobic	No	No	Others
E1908	GPL3154	GSM867043	GSE35371	S. Huwiler	20120128	Others	M9	E-Exp	Aerobic	No	No	Others
E1909	GPL3154	GSM867044	GSE35371	S. Huwiler	20120128	Others	M9	E-Exp	Aerobic	No	No	Others
E1910	GPL3154	GSM867045	GSE35371	S. Huwiler	20120128	Others	M9	E-Exp	Aerobic	No	No	Others
E1911	GPL3154	GSM867046	GSE35371	S. Huwiler	20120128	Others	M9	E-Exp	Aerobic	No	No	Others
E1912	GPL3154	GSM867047	GSE35371	S. Huwiler	20120128	Others	M9	E-Exp	Aerobic	No	No	Others
E1913	GPL3154	GSM867048	GSE35371	S. Huwiler	20120128	Others	M9	E-Exp	Aerobic	No	No	Others
E1914	GPL3154	GSM867049	GSE35371	S. Huwiler	20120128	Others	M9	E-Exp	Aerobic	No	No	Others
E1915	GPL3154	GSM867050	GSE35371	S. Huwiler	20120128	Others	M9	E-Exp	Aerobic	No	No	Others
E1916	GPL3154	GSM867051	GSE35371	S. Huwiler	20120128	Others	M9	E-Exp	Aerobic	No	No	Others
E1917	GPL3154	GSM867052	GSE35371	S. Huwiler	20120128	Others	M9	E-Exp	Aerobic	No	No	Others
E1918	GPL3154	GSM867053	GSE35371	S. Huwiler	20120128	Others	M9	E-Exp	Aerobic	No	No	Others
E1919	GPL3154	GSM867054	GSE35371	S. Huwiler	20120128	Others	M9	E-Exp	Aerobic	No	No	Others
E1920	GPL3154	GSM909095	GSE37026	D. Žgur-Bertok	20121126	MG1655	M9	E-Exp	Aerobic	No	No	Others
E1921	GPL3154	GSM909096	GSE37026	D. Žgur-Bertok	20121126	MG1655	M9	E-Exp	Aerobic	No	No	Others
E1922	GPL3154	GSM909097	GSE37026	D. Žgur-Bertok	20121126	MG1655	M9	E-Exp	Aerobic	No	No	Others
E1923	GPL3154	GSM909098	GSE37026	D. Žgur-Bertok	20121126	MG1655	M9	E-Exp	Aerobic	No	No	Others
E1924	GPL3154	GSM909099	GSE37026	D. Žgur-Bertok	20121126	MG1655	M9	E-Exp	Aerobic	No	No	Others
E1925	GPL3154	GSM909100	GSE37026	D. Žgur-Bertok	20121126	MG1655	M9	E-Exp	Aerobic	No	No	Others
E1926	GPL3154	GSM909101	GSE37026	D. Žgur-Bertok	20121126	MG1655	M9	E-Exp	Aerobic	No	No	Others
E1927	GPL3154	GSM909102	GSE37026	D. Žgur-Bertok	20121126	MG1655	M9	E-Exp	Aerobic	No	No	Others
E1928	GPL3154	GSM998832	GSE40648	S. Shivaji	20120906	Others	M9	E-Exp	Aerobic	No	No	Others
E1929	GPL3154	GSM998833	GSE40648	S. Shivaji	20120906	Others	M9	E-Exp	Aerobic	No	No	Others
E1930	GPL3154	GSM998834	GSE40648	S. Shivaji	20120906	Others	M9	E-Exp	Aerobic	No	No	Others
E1931	GPL3154	GSM998835	GSE40648	S. Shivaji	20120906	Others	M9	E-Exp	Aerobic	No	No	Others
E1932	GPL3154	GSM998836	GSE40648	S. Shivaji	20120906	Others	M9	E-Exp	Aerobic	No	No	Others
E1933	GPL3154	GSM998837	GSE40648	S. Shivaji	20120906	Others	M9	E-Exp	Aerobic	No	No	Others
E1934	GPL3154	GSM998838	GSE40648	S. Shivaji	20120906	Others	M9	E-Exp	Aerobic	No	No	Others
E1935	GPL3154	GSM998839	GSE40648	S. Shivaji	20120906	Others	M9	E-Exp	Aerobic	No	No	Others
E1936	GPL3154	GSM999245	GSE40693	J. Visvalingam	20120912	Others	M9	Others	Aerobic	No	No	Others
E1937	GPL3154	GSM999246	GSE40693	J. Visvalingam	20120912	Others	M9	Others	Aerobic	No	No	Others
E1938	GPL3154	GSM999247	GSE40693	J. Visvalingam	20120912	Others	M9	Others	Aerobic	No	No	Others
E1939	GPL3154	GSM999248	GSE40693	J. Visvalingam	20120912	Others	M9	Others	Aerobic	No	No	Others
E1940	GPL3154	GSM999249	GSE40693	J. Visvalingam	20120912	Others	M9	Others	Aerobic	No	No	Others
E1941	GPL3154	GSM999250	GSE40693	J. Visvalingam	20120912	Others	M9	Others	Aerobic	No	No	Others
E1942	GPL3154	GSM999251	GSE40693	J. Visvalingam	20120912	Others	M9	Others	Aerobic	No	No	Others
E1943	GPL3154	GSM999252	GSE40693	J. Visvalingam	20120912	Others	M9	Others	Aerobic	No	No	Others
E1944	GPL3154	2a_(E_coli_2)	Isalan_20130101	M. Isalan	20130101	MG1655	M9	E-Exp	Aerobic	No	No	Others
E1945	GPL3154	2b_(E_coli_2)	Isalan_20130101	M. Isalan	20130101	MG1655	M9	E-Exp	Aerobic	No	No	Others
E1946	GPL3154	2c_(E_coli_2)	Isalan_20130101	M. Isalan	20130101	MG1655	M9	E-Exp	Aerobic	No	No	Others
E1947	GPL3154	3a_(E_coli_2)	Isalan_20130101	M. Isalan	20130101	MG1655	M9	E-Exp	Aerobic	No	No	Others
E1948	GPL3154	3c_(E_coli_2)	Isalan_20130101	M. Isalan	20130101	MG1655	M9	E-Exp	Aerobic	No	No	Others
E1949	GPL3154	3e_(E_coli_2)	Isalan_20130101	M. Isalan	20130101	MG1655	M9	E-Exp	Aerobic	No	No	Others
E1950	GPL3154	4b_(E_coli_2)	Isalan_20130101	M. Isalan	20130101	MG1655	M9	E-Exp	Aerobic	No	No	Others
E1951	GPL3154	4c_(E_coli_2)	Isalan_20130101	M. Isalan	20130101	MG1655	M9	E-Exp	Aerobic	No	No	Others
E1952	GPL3154	4e_(E_coli_2)	Isalan_20130101	M. Isalan	20130101	MG1655	M9	E-Exp	Aerobic	No	No	Others
E1953	GPL3154	5b_(E_coli_2)	Isalan_20130101	M. Isalan	20130101	MG1655	M9	E-Exp	Aerobic	No	No	Others
E1954	GPL3154	5c_(E_coli_2)	Isalan_20130101	M. Isalan	20130101	MG1655	M9	E-Exp	Aerobic	No	No	Others
E1955	GPL3154	5e_(E_coli_2)	Isalan_20130101	M. Isalan	20130101	MG1655	M9	E-Exp	Aerobic	No	No	Others
E1956	GPL3154	6a_(E_coli_2)	Isalan_20130101	M. Isalan	20130101	MG1655	M9	E-Exp	Aerobic	No	No	Others
E1957	GPL3154	6d_(E_coli_2)	Isalan_20130101	M. Isalan	20130101	MG1655	M9	E-Exp	Aerobic	No	No	Others
E1958	GPL3154	6e_(E_coli_2)	Isalan_20130101	M. Isalan	20130101	MG1655	M9	E-Exp	Aerobic	No	No	Others
E1959	GPL3154	7b_(E_coli_2)	Isalan_20130101	M. Isalan	20130101	MG1655	M9	E-Exp	Aerobic	No	No	Others
E1960	GPL3154	7c_(E_coli_2)	Isalan_20130101	M. Isalan	20130101	MG1655	M9	E-Exp	Aerobic	No	No	Others
E1961	GPL3154	7d_(E_coli_2)	Isalan_20130101	M. Isalan	20130101	MG1655	M9	E-Exp	Aerobic	No	No	Others
E1962	GPL3154	8b_(E_coli_2)	Isalan_20130101	M. Isalan	20130101	MG1655	M9	E-Exp	Aerobic	No	No	Others
E1963	GPL3154	8c_(E_coli_2)	Isalan_20130101	M. Isalan	20130101	MG1655	M9	E-Exp	Aerobic	No	No	Others
E1964	GPL3154	8d_(E_coli_2)	Isalan_20130101	M. Isalan	20130101	MG1655	M9	E-Exp	Aerobic	No	No	Others
E1965	GPL3154	9b_(E_coli_2)	Isalan_20130101	M. Isalan	20130101	MG1655	M9	E-Exp	Aerobic	No	No	Others
E1966	GPL3154	9c_(E_coli_2)	Isalan_20130101	M. Isalan	20130101	MG1655	M9	E-Exp	Aerobic	No	No	Others
E1967	GPL3154	9e_(E_coli_2)	Isalan_20130101	M. Isalan	20130101	MG1655	M9	E-Exp	Aerobic	No	No	Others
E1968	GPL3154	10a_(E_coli_2)	Isalan_20130101	M. Isalan	20130101	MG1655	M9	E-Exp	Aerobic	No	No	Others
E1969	GPL3154	10b_(E_coli_2)	Isalan_20130101	M. Isalan	20130101	MG1655	M9	E-Exp	Aerobic	No	No	Others
E1970	GPL3154	10c_(E_coli_2)	Isalan_20130101	M. Isalan	20130101	MG1655	M9	E-Exp	Aerobic	No	No	Others
E1971	GPL3154	11c_(E_coli_2)	Isalan_20130101	M. Isalan	20130101	MG1655	M9	E-Exp	Aerobic	No	No	Others
E1972	GPL3154	11d_(E_coli_2)	Isalan_20130101	M. Isalan	20130101	MG1655	M9	E-Exp	Aerobic	No	No	Others
E1973	GPL3154	11e_(E_coli_2)	Isalan_20130101	M. Isalan	20130101	MG1655	M9	E-Exp	Aerobic	No	No	Others
E1974	GPL3154	12b_(E_coli_2)	Isalan_20130101	M. Isalan	20130101	MG1655	M9	E-Exp	Aerobic	No	No	Others
E1975	GPL3154	12c_(E_coli_2)	Isalan_20130101	M. Isalan	20130101	MG1655	M9	E-Exp	Aerobic	No	No	Others
E1976	GPL3154	12e_(E_coli_2)	Isalan_20130101	M. Isalan	20130101	MG1655	M9	E-Exp	Aerobic	No	No	Others
E1977	GPL3154	13a_(E_coli_2)	Isalan_20130101	M. Isalan	20130101	MG1655	M9	E-Exp	Aerobic	No	No	Others
E1978	GPL3154	13b_(E_coli_2)	Isalan_20130101	M. Isalan	20130101	MG1655	M9	E-Exp	Aerobic	No	No	Others
E1979	GPL3154	13c_(E_coli_2)	Isalan_20130101	M. Isalan	20130101	MG1655	M9	E-Exp	Aerobic	No	No	Others
E1980	GPL3154	14a_(E_coli_2)	Isalan_20130101	M. Isalan	20130101	MG1655	M9	E-Exp	Aerobic	No	No	Others
E1981	GPL3154	14b_(E_coli_2)	Isalan_20130101	M. Isalan	20130101	MG1655	M9	E-Exp	Aerobic	No	No	Others
E1982	GPL3154	14c_(E_coli_2)	Isalan_20130101	M. Isalan	20130101	MG1655	M9	E-Exp	Aerobic	No	No	Others
E1983	GPL3154	15a_(E_coli_2)	Isalan_20130101	M. Isalan	20130101	MG1655	M9	E-Exp	Aerobic	No	No	Others
E1984	GPL3154	15b_(E_coli_2)	Isalan_20130101	M. Isalan	20130101	MG1655	M9	E-Exp	Aerobic	No	No	Others
E1985	GPL3154	15c_(E_coli_2)	Isalan_20130101	M. Isalan	20130101	MG1655	M9	E-Exp	Aerobic	No	No	Others
E1986	GPL3154	16a_(E_coli_2)	Isalan_20130101	M. Isalan	20130101	MG1655	M9	E-Exp	Aerobic	No	No	Others
E1987	GPL3154	16b_(E_coli_2)	Isalan_20130101	M. Isalan	20130101	MG1655	M9	E-Exp	Aerobic	No	No	Others
E1988	GPL3154	16c_(E_coli_2)	Isalan_20130101	M. Isalan	20130101	MG1655	M9	E-Exp	Aerobic	No	No	Others
E1989	GPL3154	17a_(E_coli_2)	Isalan_20130101	M. Isalan	20130101	MG1655	M9	E-Exp	Aerobic	No	No	Others
E1990	GPL3154	17b_(E_coli_2)	Isalan_20130101	M. Isalan	20130101	MG1655	M9	E-Exp	Aerobic	No	No	Others
E1991	GPL3154	17c_(E_coli_2)	Isalan_20130101	M. Isalan	20130101	MG1655	M9	E-Exp	Aerobic	No	No	Others
E1992	GPL3154	18a_(E_coli_2)	Isalan_20130101	M. Isalan	20130101	MG1655	M9	E-Exp	Aerobic	No	No	Others
E1993	GPL3154	18b_(E_coli_2)	Isalan_20130101	M. Isalan	20130101	MG1655	M9	E-Exp	Aerobic	No	No	Others
E1994	GPL3154	18c_(E_coli_2)	Isalan_20130101	M. Isalan	20130101	MG1655	M9	E-Exp	Aerobic	No	No	Others
E1995	GPL3154	19a_(E_coli_2)	Isalan_20130101	M. Isalan	20130101	MG1655	M9	E-Exp	Aerobic	No	No	Others
E1996	GPL3154	19b_(E_coli_2)	Isalan_20130101	M. Isalan	20130101	MG1655	M9	E-Exp	Aerobic	No	No	Others
E1997	GPL3154	19c_(E_coli_2)	Isalan_20130101	M. Isalan	20130101	MG1655	M9	E-Exp	Aerobic	No	No	Others
E1998	GPL3154	20a_(E_coli_2)	Isalan_20130101	M. Isalan	20130101	MG1655	M9	E-Exp	Aerobic	No	No	Others
E1999	GPL3154	20b_(E_coli_2)	Isalan_20130101	M. Isalan	20130101	MG1655	M9	E-Exp	Aerobic	No	No	Others
E2000	GPL3154	20c_(E_coli_2)	Isalan_20130101	M. Isalan	20130101	MG1655	M9	E-Exp	Aerobic	No	No	Others
E2001	GPL3154	21a_(E_coli_2)	Isalan_20130101	M. Isalan	20130101	MG1655	M9	E-Exp	Aerobic	No	No	Others
E2002	GPL3154	21b_(E_coli_2)	Isalan_20130101	M. Isalan	20130101	MG1655	M9	E-Exp	Aerobic	No	No	Others
E2003	GPL3154	21c_(E_coli_2)	Isalan_20130101	M. Isalan	20130101	MG1655	M9	E-Exp	Aerobic	No	No	Others
E2004	GPL3154	22a_(E_coli_2)	Isalan_20130101	M. Isalan	20130101	MG1655	M9	E-Exp	Aerobic	No	No	Others
E2005	GPL3154	22b_(E_coli_2)	Isalan_20130101	M. Isalan	20130101	MG1655	M9	E-Exp	Aerobic	No	No	Others
E2006	GPL3154	22d_(E_coli_2)	Isalan_20130101	M. Isalan	20130101	MG1655	M9	E-Exp	Aerobic	No	No	Others
E2007	GPL3154	23a_(E_coli_2)	Isalan_20130101	M. Isalan	20130101	MG1655	M9	E-Exp	Aerobic	No	No	Others
E2008	GPL3154	23d_(E_coli_2)	Isalan_20130101	M. Isalan	20130101	MG1655	M9	E-Exp	Aerobic	No	No	Others
E2009	GPL3154	23e_(E_coli_2)	Isalan_20130101	M. Isalan	20130101	MG1655	M9	E-Exp	Aerobic	No	No	Others
E2010	GPL3154	24a_(E_coli_2)	Isalan_20130101	M. Isalan	20130101	MG1655	M9	E-Exp	Aerobic	No	No	Others
E2011	GPL3154	24b_(E_coli_2)	Isalan_20130101	M. Isalan	20130101	MG1655	M9	E-Exp	Aerobic	No	No	Others
E2012	GPL3154	24c_(E_coli_2)	Isalan_20130101	M. Isalan	20130101	MG1655	M9	E-Exp	Aerobic	No	No	Others
E2013	GPL3154	25a_(E_coli_2)	Isalan_20130101	M. Isalan	20130101	MG1655	M9	E-Exp	Aerobic	No	No	Others
E2014	GPL3154	25b_(E_coli_2)	Isalan_20130101	M. Isalan	20130101	MG1655	M9	E-Exp	Aerobic	No	No	Others
E2015	GPL3154	25c_(E_coli_2)	Isalan_20130101	M. Isalan	20130101	MG1655	M9	E-Exp	Aerobic	No	No	Others
E2016	GPL3154	26a_(E_coli_2)	Isalan_20130101	M. Isalan	20130101	MG1655	M9	E-Exp	Aerobic	No	No	Others
E2017	GPL3154	26b_(E_coli_2)	Isalan_20130101	M. Isalan	20130101	MG1655	M9	E-Exp	Aerobic	No	No	Others
E2018	GPL3154	26c_(E_coli_2)	Isalan_20130101	M. Isalan	20130101	MG1655	M9	E-Exp	Aerobic	No	No	Others
E2019	GPL3154	27a_(E_coli_2)	Isalan_20130101	M. Isalan	20130101	MG1655	M9	E-Exp	Aerobic	No	No	Others
E2020	GPL3154	27b_(E_coli_2)	Isalan_20130101	M. Isalan	20130101	MG1655	M9	E-Exp	Aerobic	No	No	Others
E2021	GPL3154	27c_(E_coli_2)	Isalan_20130101	M. Isalan	20130101	MG1655	M9	E-Exp	Aerobic	No	No	Others
E2022	GPL3154	28a_(E_coli_2)	Isalan_20130101	M. Isalan	20130101	MG1655	M9	E-Exp	Aerobic	No	No	Others
E2023	GPL3154	28b_(E_coli_2)	Isalan_20130101	M. Isalan	20130101	MG1655	M9	E-Exp	Aerobic	No	No	Others
E2024	GPL3154	28e_(E_coli_2)	Isalan_20130101	M. Isalan	20130101	MG1655	M9	E-Exp	Aerobic	No	No	Others
E2025	GPL3154	29c_(E_coli_2)	Isalan_20130101	M. Isalan	20130101	MG1655	M9	E-Exp	Aerobic	No	No	Others
E2026	GPL3154	29d_(E_coli_2)	Isalan_20130101	M. Isalan	20130101	MG1655	M9	E-Exp	Aerobic	No	No	Others
E2027	GPL3154	29e_(E_coli_2)	Isalan_20130101	M. Isalan	20130101	MG1655	M9	E-Exp	Aerobic	No	No	Others
E2028	GPL3154	30a_(E_coli_2)	Isalan_20130101	M. Isalan	20130101	MG1655	M9	E-Exp	Aerobic	No	No	Others
E2029	GPL3154	30b_(E_coli_2)	Isalan_20130101	M. Isalan	20130101	MG1655	M9	E-Exp	Aerobic	No	No	Others
E2030	GPL3154	30c_(E_coli_2)	Isalan_20130101	M. Isalan	20130101	MG1655	M9	E-Exp	Aerobic	No	No	Others
E2031	GPL3154	31a_(E_coli_2)	Isalan_20130101	M. Isalan	20130101	MG1655	M9	E-Exp	Aerobic	No	No	Others
E2032	GPL3154	31b_(E_coli_2)	Isalan_20130101	M. Isalan	20130101	MG1655	M9	E-Exp	Aerobic	No	No	Others
E2033	GPL3154	31c_(E_coli_2)	Isalan_20130101	M. Isalan	20130101	MG1655	M9	E-Exp	Aerobic	No	No	Others
E2034	GPL3154	32a_(E_coli_2)	Isalan_20130101	M. Isalan	20130101	MG1655	M9	E-Exp	Aerobic	No	No	Others
E2035	GPL3154	32b_(E_coli_2)	Isalan_20130101	M. Isalan	20130101	MG1655	M9	E-Exp	Aerobic	No	No	Others
E2036	GPL3154	32c_(E_coli_2)	Isalan_20130101	M. Isalan	20130101	MG1655	M9	E-Exp	Aerobic	No	No	Others
E2037	GPL3154	33a_(E_coli_2)	Isalan_20130101	M. Isalan	20130101	MG1655	M9	E-Exp	Aerobic	No	No	Others
E2038	GPL3154	33b_(E_coli_2)	Isalan_20130101	M. Isalan	20130101	MG1655	M9	E-Exp	Aerobic	No	No	Others
E2039	GPL3154	33c_(E_coli_2)	Isalan_20130101	M. Isalan	20130101	MG1655	M9	E-Exp	Aerobic	No	No	Others
E2040	GPL3154	34a_(E_coli_2)	Isalan_20130101	M. Isalan	20130101	MG1655	M9	E-Exp	Aerobic	No	No	Others
E2041	GPL3154	34b_(E_coli_2)	Isalan_20130101	M. Isalan	20130101	MG1655	M9	E-Exp	Aerobic	No	No	Others
E2042	GPL3154	34c_(E_coli_2)	Isalan_20130101	M. Isalan	20130101	MG1655	M9	E-Exp	Aerobic	No	No	Others
E2043	GPL3154	35a_(E_coli_2)	Isalan_20130101	M. Isalan	20130101	MG1655	M9	E-Exp	Aerobic	No	No	Others
E2044	GPL3154	35b_(E_coli_2)	Isalan_20130101	M. Isalan	20130101	MG1655	M9	E-Exp	Aerobic	No	No	Others
E2045	GPL3154	35c_(E_coli_2)	Isalan_20130101	M. Isalan	20130101	MG1655	M9	E-Exp	Aerobic	No	No	Others
E2046	GPL3154	36a_(E_coli_2)	Isalan_20130101	M. Isalan	20130101	MG1655	M9	E-Exp	Aerobic	No	No	Others
E2047	GPL3154	36b_(E_coli_2)	Isalan_20130101	M. Isalan	20130101	MG1655	M9	E-Exp	Aerobic	No	No	Others
E2048	GPL3154	36c_(E_coli_2)	Isalan_20130101	M. Isalan	20130101	MG1655	M9	E-Exp	Aerobic	No	No	Others
E2049	GPL3154	37a_(E_coli_2)	Isalan_20130101	M. Isalan	20130101	MG1655	M9	E-Exp	Aerobic	No	No	Others
E2050	GPL3154	37b_(E_coli_2)	Isalan_20130101	M. Isalan	20130101	MG1655	M9	E-Exp	Aerobic	No	No	Others
E2051	GPL3154	37c_(E_coli_2)	Isalan_20130101	M. Isalan	20130101	MG1655	M9	E-Exp	Aerobic	No	No	Others
E2052	GPL3154	38a_(E_coli_2)	Isalan_20130101	M. Isalan	20130101	MG1655	M9	E-Exp	Aerobic	No	No	Others
E2053	GPL3154	38b_(E_coli_2)	Isalan_20130101	M. Isalan	20130101	MG1655	M9	E-Exp	Aerobic	No	No	Others
E2054	GPL3154	38c_(E_coli_2)	Isalan_20130101	M. Isalan	20130101	MG1655	M9	E-Exp	Aerobic	No	No	Others
E2055	GPL3154	39a_(E_coli_2)	Isalan_20130101	M. Isalan	20130101	MG1655	M9	E-Exp	Aerobic	No	No	Others
E2056	GPL3154	39b_(E_coli_2)	Isalan_20130101	M. Isalan	20130101	MG1655	M9	E-Exp	Aerobic	No	No	Others
E2057	GPL3154	39c_(E_coli_2)	Isalan_20130101	M. Isalan	20130101	MG1655	M9	E-Exp	Aerobic	No	No	Others
E2058	GPL3154	40b_(E_coli_2)	Isalan_20130101	M. Isalan	20130101	MG1655	M9	E-Exp	Aerobic	No	No	Others
E2059	GPL3154	40d_(E_coli_2)	Isalan_20130101	M. Isalan	20130101	MG1655	M9	E-Exp	Aerobic	No	No	Others
E2060	GPL3154	40e_(E_coli_2)	Isalan_20130101	M. Isalan	20130101	MG1655	M9	E-Exp	Aerobic	No	No	Others
E2061	GPL3154	41a_(E_coli_2)	Isalan_20130101	M. Isalan	20130101	MG1655	M9	E-Exp	Aerobic	No	No	Others
E2062	GPL3154	41b_(E_coli_2)	Isalan_20130101	M. Isalan	20130101	MG1655	M9	E-Exp	Aerobic	No	No	Others
E2063	GPL3154	41c_(E_coli_2)	Isalan_20130101	M. Isalan	20130101	MG1655	M9	E-Exp	Aerobic	No	No	Others
E2064	GPL3154	42a_(E_coli_2)	Isalan_20130101	M. Isalan	20130101	MG1655	M9	E-Exp	Aerobic	No	No	Others
E2065	GPL3154	42b_(E_coli_2)	Isalan_20130101	M. Isalan	20130101	MG1655	M9	E-Exp	Aerobic	No	No	Others
E2066	GPL3154	42c_(E_coli_2)	Isalan_20130101	M. Isalan	20130101	MG1655	M9	E-Exp	Aerobic	No	No	Others
E2067	GPL3154	43a_(E_coli_2)	Isalan_20130101	M. Isalan	20130101	MG1655	M9	E-Exp	Aerobic	No	No	Others
E2068	GPL3154	43b_(E_coli_2)	Isalan_20130101	M. Isalan	20130101	MG1655	M9	E-Exp	Aerobic	No	No	Others
E2069	GPL3154	43c_(E_coli_2)	Isalan_20130101	M. Isalan	20130101	MG1655	M9	E-Exp	Aerobic	No	No	Others
E2070	GPL3154	44a_(E_coli_2)	Isalan_20130101	M. Isalan	20130101	MG1655	M9	E-Exp	Aerobic	No	No	Others
E2071	GPL3154	44b_(E_coli_2)	Isalan_20130101	M. Isalan	20130101	MG1655	M9	E-Exp	Aerobic	No	No	Others
E2072	GPL3154	44c_(E_coli_2)	Isalan_20130101	M. Isalan	20130101	MG1655	M9	E-Exp	Aerobic	No	No	Others
E2073	GPL3154	45a_(E_coli_2)	Isalan_20130101	M. Isalan	20130101	MG1655	M9	E-Exp	Aerobic	No	No	Others
E2074	GPL3154	45b_(E_coli_2)	Isalan_20130101	M. Isalan	20130101	MG1655	M9	E-Exp	Aerobic	No	No	Others
E2075	GPL3154	45c_(E_coli_2)	Isalan_20130101	M. Isalan	20130101	MG1655	M9	E-Exp	Aerobic	No	No	Others
E2076	GPL3154	46b_(E_coli_2)	Isalan_20130101	M. Isalan	20130101	MG1655	M9	E-Exp	Aerobic	No	No	Others
E2077	GPL3154	46c_(E_coli_2)	Isalan_20130101	M. Isalan	20130101	MG1655	M9	E-Exp	Aerobic	No	No	Others
E2078	GPL3154	46d_(E_coli_2)	Isalan_20130101	M. Isalan	20130101	MG1655	M9	E-Exp	Aerobic	No	No	Others
E2079	GPL3154	47a_(E_coli_2)	Isalan_20130101	M. Isalan	20130101	MG1655	M9	E-Exp	Aerobic	No	No	Others
E2080	GPL3154	47b_(E_coli_2)	Isalan_20130101	M. Isalan	20130101	MG1655	M9	E-Exp	Aerobic	No	No	Others
E2081	GPL3154	47c_(E_coli_2)	Isalan_20130101	M. Isalan	20130101	MG1655	M9	E-Exp	Aerobic	No	No	Others
E2082	GPL3154	48a_(E_coli_2)	Isalan_20130101	M. Isalan	20130101	MG1655	M9	E-Exp	Aerobic	No	No	Others
E2083	GPL3154	48b_(E_coli_2)	Isalan_20130101	M. Isalan	20130101	MG1655	M9	E-Exp	Aerobic	No	No	Others
E2084	GPL3154	48c_(E_coli_2)	Isalan_20130101	M. Isalan	20130101	MG1655	M9	E-Exp	Aerobic	No	No	Others
E2085	GPL3154	49a_(E_coli_2)	Isalan_20130101	M. Isalan	20130101	MG1655	M9	E-Exp	Aerobic	No	No	Others
E2086	GPL3154	49b_(E_coli_2)	Isalan_20130101	M. Isalan	20130101	MG1655	M9	E-Exp	Aerobic	No	No	Others
E2087	GPL3154	49c_(E_coli_2)	Isalan_20130101	M. Isalan	20130101	MG1655	M9	E-Exp	Aerobic	No	No	Others
E2088	GPL3154	50a_(E_coli_2)	Isalan_20130101	M. Isalan	20130101	MG1655	M9	E-Exp	Aerobic	No	No	Others
E2089	GPL3154	50b_(E_coli_2)	Isalan_20130101	M. Isalan	20130101	MG1655	M9	E-Exp	Aerobic	No	No	Others
E2090	GPL3154	50c_(E_coli_2)	Isalan_20130101	M. Isalan	20130101	MG1655	M9	E-Exp	Aerobic	No	No	Others
E2091	GPL3154	51-1_(E_coli_2)	Isalan_20130101	M. Isalan	20130101	MG1655	M9	E-Exp	Aerobic	No	No	Others
E2092	GPL3154	51-2_(E_coli_2)	Isalan_20130101	M. Isalan	20130101	MG1655	M9	E-Exp	Aerobic	No	No	Others
E2093	GPL3154	51-3_(E_coli_2)	Isalan_20130101	M. Isalan	20130101	MG1655	M9	E-Exp	Aerobic	No	No	Others
E2094	GPL3154	51a_(E_coli_2)	Isalan_20130101	M. Isalan	20130101	MG1655	M9	E-Exp	Aerobic	No	No	Others
E2095	GPL3154	51b_(E_coli_2)	Isalan_20130101	M. Isalan	20130101	MG1655	M9	E-Exp	Aerobic	No	No	Others
E2096	GPL3154	51c_(E_coli_2)	Isalan_20130101	M. Isalan	20130101	MG1655	M9	E-Exp	Aerobic	No	No	Others
E2097	GPL3154	52a_(E_coli_2)	Isalan_20130101	M. Isalan	20130101	MG1655	M9	E-Exp	Aerobic	No	No	Others
E2098	GPL3154	52d_(E_coli_2)	Isalan_20130101	M. Isalan	20130101	MG1655	M9	E-Exp	Aerobic	No	No	Others
E2099	GPL3154	52e_(E_coli_2)	Isalan_20130101	M. Isalan	20130101	MG1655	M9	E-Exp	Aerobic	No	No	Others
E2100	GPL3154	53a_(E_coli_2)	Isalan_20130101	M. Isalan	20130101	MG1655	M9	E-Exp	Aerobic	No	No	Others
E2101	GPL3154	53b_(E_coli_2)	Isalan_20130101	M. Isalan	20130101	MG1655	M9	E-Exp	Aerobic	No	No	Others
E2102	GPL3154	53c_(E_coli_2)	Isalan_20130101	M. Isalan	20130101	MG1655	M9	E-Exp	Aerobic	No	No	Others
E2103	GPL3154	54a_(E_coli_2)	Isalan_20130101	M. Isalan	20130101	MG1655	M9	E-Exp	Aerobic	No	No	Others
E2104	GPL3154	54b_(E_coli_2)	Isalan_20130101	M. Isalan	20130101	MG1655	M9	E-Exp	Aerobic	No	No	Others
E2105	GPL3154	54c_(E_coli_2)	Isalan_20130101	M. Isalan	20130101	MG1655	M9	E-Exp	Aerobic	No	No	Others
E2106	GPL3154	55c_(E_coli_2)	Isalan_20130101	M. Isalan	20130101	MG1655	M9	E-Exp	Aerobic	No	No	Others
E2107	GPL3154	55d_(E_coli_2)	Isalan_20130101	M. Isalan	20130101	MG1655	M9	E-Exp	Aerobic	No	No	Others
E2108	GPL3154	55e_(E_coli_2)	Isalan_20130101	M. Isalan	20130101	MG1655	M9	E-Exp	Aerobic	No	No	Others
E2109	GPL3154	67-1_(E_coli_2)	Isalan_20130101	M. Isalan	20130101	MG1655	M9	E-Exp	Aerobic	No	No	Others
E2110	GPL3154	67-2_(E_coli_2)	Isalan_20130101	M. Isalan	20130101	MG1655	M9	E-Exp	Aerobic	No	No	Others
E2111	GPL3154	67-3_(E_coli_2)	Isalan_20130101	M. Isalan	20130101	MG1655	M9	E-Exp	Aerobic	No	No	Others
E2112	GPL3154	69-1_(E_coli_2)	Isalan_20130101	M. Isalan	20130101	MG1655	M9	E-Exp	Aerobic	No	No	Others
E2113	GPL3154	69-2_(E_coli_2)	Isalan_20130101	M. Isalan	20130101	MG1655	M9	E-Exp	Aerobic	No	No	Others
E2114	GPL3154	69-3_(E_coli_2)	Isalan_20130101	M. Isalan	20130101	MG1655	M9	E-Exp	Aerobic	No	No	Others
E2115	GPL3154	76-1_(E_coli_2)	Isalan_20130101	M. Isalan	20130101	MG1655	M9	E-Exp	Aerobic	No	No	Others
E2116	GPL3154	76-2_(E_coli_2)	Isalan_20130101	M. Isalan	20130101	MG1655	M9	E-Exp	Aerobic	No	No	Others
E2117	GPL3154	76-3_(E_coli_2)	Isalan_20130101	M. Isalan	20130101	MG1655	M9	E-Exp	Aerobic	No	No	Others
E2118	GPL3154	100_1_(E_coli_2)	Isalan_20130101	M. Isalan	20130101	MG1655	M9	E-Exp	Aerobic	No	No	Others
E2119	GPL3154	100_2_(E_coli_2)	Isalan_20130101	M. Isalan	20130101	MG1655	M9	E-Exp	Aerobic	No	No	Others
E2120	GPL3154	100_3_(E_coli_2)	Isalan_20130101	M. Isalan	20130101	MG1655	M9	E-Exp	Aerobic	No	No	Others
E2121	GPL3154	106_1_(E_coli_2)	Isalan_20130101	M. Isalan	20130101	MG1655	M9	E-Exp	Aerobic	No	No	Others
E2122	GPL3154	106_2_(E_coli_2)	Isalan_20130101	M. Isalan	20130101	MG1655	M9	E-Exp	Aerobic	No	No	Others
E2123	GPL3154	106_3_(E_coli_2)	Isalan_20130101	M. Isalan	20130101	MG1655	M9	E-Exp	Aerobic	No	No	Others
E2124	GPL3154	108_1_(E_coli_2)	Isalan_20130101	M. Isalan	20130101	MG1655	M9	E-Exp	Aerobic	No	No	Others
E2125	GPL3154	108_2_(E_coli_2)	Isalan_20130101	M. Isalan	20130101	MG1655	M9	E-Exp	Aerobic	No	No	Others
E2126	GPL3154	108_3_(E_coli_2)	Isalan_20130101	M. Isalan	20130101	MG1655	M9	E-Exp	Aerobic	No	No	Others
E2127	GPL3154	123_1_(E_coli_2)	Isalan_20130101	M. Isalan	20130101	MG1655	M9	E-Exp	Aerobic	No	No	Others
E2128	GPL3154	123_2_(E_coli_2)	Isalan_20130101	M. Isalan	20130101	MG1655	M9	E-Exp	Aerobic	No	No	Others
E2129	GPL3154	123_3_(E_coli_2)	Isalan_20130101	M. Isalan	20130101	MG1655	M9	E-Exp	Aerobic	No	No	Others
E2130	GPL3154	153_1_(E_coli_2)	Isalan_20130101	M. Isalan	20130101	MG1655	M9	E-Exp	Aerobic	No	No	Others
E2131	GPL3154	153_2_(E_coli_2)	Isalan_20130101	M. Isalan	20130101	MG1655	M9	E-Exp	Aerobic	No	No	Others
E2132	GPL3154	153_3_(E_coli_2)	Isalan_20130101	M. Isalan	20130101	MG1655	M9	E-Exp	Aerobic	No	No	Others
E2133	GPL3154	154_1_(E_coli_2)	Isalan_20130101	M. Isalan	20130101	MG1655	M9	E-Exp	Aerobic	No	No	Others
E2134	GPL3154	154_2_(E_coli_2)	Isalan_20130101	M. Isalan	20130101	MG1655	M9	E-Exp	Aerobic	No	No	Others
E2135	GPL3154	154_3_(E_coli_2)	Isalan_20130101	M. Isalan	20130101	MG1655	M9	E-Exp	Aerobic	No	No	Others
E2136	GPL3154	171_1_(E_coli_2)	Isalan_20130101	M. Isalan	20130101	MG1655	M9	E-Exp	Aerobic	No	No	Others
E2137	GPL3154	171_2_(E_coli_2)	Isalan_20130101	M. Isalan	20130101	MG1655	M9	E-Exp	Aerobic	No	No	Others
E2138	GPL3154	171_3_(E_coli_2)	Isalan_20130101	M. Isalan	20130101	MG1655	M9	E-Exp	Aerobic	No	No	Others
E2139	GPL3154	178_1_(E_coli_2)	Isalan_20130101	M. Isalan	20130101	MG1655	M9	E-Exp	Aerobic	No	No	Others
E2140	GPL3154	178_2_(E_coli_2)	Isalan_20130101	M. Isalan	20130101	MG1655	M9	E-Exp	Aerobic	No	No	Others
E2141	GPL3154	178_3_(E_coli_2)	Isalan_20130101	M. Isalan	20130101	MG1655	M9	E-Exp	Aerobic	No	No	Others
E2142	GPL3154	198_1_(E_coli_2)	Isalan_20130101	M. Isalan	20130101	MG1655	M9	E-Exp	Aerobic	No	No	Others
E2143	GPL3154	198_3_(E_coli_2)	Isalan_20130101	M. Isalan	20130101	MG1655	M9	E-Exp	Aerobic	No	No	Others
E2144	GPL3154	198-2_(E_coli_2)	Isalan_20130101	M. Isalan	20130101	MG1655	M9	E-Exp	Aerobic	No	No	Others
E2145	GPL3154	242_1_(E_coli_2)	Isalan_20130101	M. Isalan	20130101	MG1655	M9	E-Exp	Aerobic	No	No	Others
E2146	GPL3154	242_2_(E_coli_2)	Isalan_20130101	M. Isalan	20130101	MG1655	M9	E-Exp	Aerobic	No	No	Others
E2147	GPL3154	242-3_(E_coli_2)	Isalan_20130101	M. Isalan	20130101	MG1655	M9	E-Exp	Aerobic	No	No	Others
E2148	GPL3154	264_2_(E_coli_2)	Isalan_20130101	M. Isalan	20130101	MG1655	M9	E-Exp	Aerobic	No	No	Others
E2149	GPL3154	264_3_(E_coli_2)	Isalan_20130101	M. Isalan	20130101	MG1655	M9	E-Exp	Aerobic	No	No	Others
E2150	GPL3154	264-3_(E_coli_2)	Isalan_20130101	M. Isalan	20130101	MG1655	M9	E-Exp	Aerobic	No	No	Others
E2151	GPL3154	319_1_(E_coli_2)	Isalan_20130101	M. Isalan	20130101	MG1655	M9	E-Exp	Aerobic	No	No	Others
E2152	GPL3154	319_2_(E_coli_2)	Isalan_20130101	M. Isalan	20130101	MG1655	M9	E-Exp	Aerobic	No	No	Others
E2153	GPL3154	319_3_(E_coli_2)	Isalan_20130101	M. Isalan	20130101	MG1655	M9	E-Exp	Aerobic	No	No	Others
E2154	GPL3154	338-1_(E_coli_2)	Isalan_20130101	M. Isalan	20130101	MG1655	M9	E-Exp	Aerobic	No	No	Others
E2155	GPL3154	338-2_(E_coli_2)	Isalan_20130101	M. Isalan	20130101	MG1655	M9	E-Exp	Aerobic	No	No	Others
E2156	GPL3154	338-3_(E_coli_2)	Isalan_20130101	M. Isalan	20130101	MG1655	M9	E-Exp	Aerobic	No	No	Others
E2157	GPL3154	357_1_(E_coli_2)	Isalan_20130101	M. Isalan	20130101	MG1655	M9	E-Exp	Aerobic	No	No	Others
E2158	GPL3154	357_2_(E_coli_2)	Isalan_20130101	M. Isalan	20130101	MG1655	M9	E-Exp	Aerobic	No	No	Others
E2159	GPL3154	357_3_(E_coli_2)	Isalan_20130101	M. Isalan	20130101	MG1655	M9	E-Exp	Aerobic	No	No	Others
E2160	GPL3154	393_1_(E_coli_2)	Isalan_20130101	M. Isalan	20130101	MG1655	M9	E-Exp	Aerobic	No	No	Others
E2161	GPL3154	393_2_(E_coli_2)	Isalan_20130101	M. Isalan	20130101	MG1655	M9	E-Exp	Aerobic	No	No	Others
E2162	GPL3154	393-1_(E_coli_2)	Isalan_20130101	M. Isalan	20130101	MG1655	M9	E-Exp	Aerobic	No	No	Others
E2163	GPL3154	425_1_(E_coli_2)	Isalan_20130101	M. Isalan	20130101	MG1655	M9	E-Exp	Aerobic	No	No	Others
E2164	GPL3154	425_2_(E_coli_2)	Isalan_20130101	M. Isalan	20130101	MG1655	M9	E-Exp	Aerobic	No	No	Others
E2165	GPL3154	425-3_(E_coli_2)	Isalan_20130101	M. Isalan	20130101	MG1655	M9	E-Exp	Aerobic	No	No	Others
E2166	GPL3154	429-1_(E_coli_2)	Isalan_20130101	M. Isalan	20130101	MG1655	M9	E-Exp	Aerobic	No	No	Others
E2167	GPL3154	429-2_(E_coli_2)	Isalan_20130101	M. Isalan	20130101	MG1655	M9	E-Exp	Aerobic	No	No	Others
E2168	GPL3154	429-3_(E_coli_2)	Isalan_20130101	M. Isalan	20130101	MG1655	M9	E-Exp	Aerobic	No	No	Others
E2169	GPL3154	431-1_(E_coli_2)	Isalan_20130101	M. Isalan	20130101	MG1655	M9	E-Exp	Aerobic	No	No	Others
E2170	GPL3154	431-2_(E_coli_2)	Isalan_20130101	M. Isalan	20130101	MG1655	M9	E-Exp	Aerobic	No	No	Others
E2171	GPL3154	431-3_(E_coli_2)	Isalan_20130101	M. Isalan	20130101	MG1655	M9	E-Exp	Aerobic	No	No	Others
E2172	GPL3154	434-1_(E_coli_2)	Isalan_20130101	M. Isalan	20130101	MG1655	M9	E-Exp	Aerobic	No	No	Others
E2173	GPL3154	434-2_(E_coli_2)	Isalan_20130101	M. Isalan	20130101	MG1655	M9	E-Exp	Aerobic	No	No	Others
E2174	GPL3154	434-3_(E_coli_2)	Isalan_20130101	M. Isalan	20130101	MG1655	M9	E-Exp	Aerobic	No	No	Others
E2175	GPL3154	435-1_(E_coli_2)	Isalan_20130101	M. Isalan	20130101	MG1655	M9	E-Exp	Aerobic	No	No	Others
E2176	GPL3154	435-2_(E_coli_2)	Isalan_20130101	M. Isalan	20130101	MG1655	M9	E-Exp	Aerobic	No	No	Others
E2177	GPL3154	435-3_(E_coli_2)	Isalan_20130101	M. Isalan	20130101	MG1655	M9	E-Exp	Aerobic	No	No	Others
E2178	GPL3154	436-1_(E_coli_2)	Isalan_20130101	M. Isalan	20130101	MG1655	M9	E-Exp	Aerobic	No	No	Others
E2179	GPL3154	436-2_(E_coli_2)	Isalan_20130101	M. Isalan	20130101	MG1655	M9	E-Exp	Aerobic	No	No	Others
E2180	GPL3154	436-3_(E_coli_2)	Isalan_20130101	M. Isalan	20130101	MG1655	M9	E-Exp	Aerobic	No	No	Others
E2181	GPL3154	437-1_(E_coli_2)	Isalan_20130101	M. Isalan	20130101	MG1655	M9	E-Exp	Aerobic	No	No	Others
E2182	GPL3154	437-2_(E_coli_2)	Isalan_20130101	M. Isalan	20130101	MG1655	M9	E-Exp	Aerobic	No	No	Others
E2183	GPL3154	437-3_(E_coli_2)	Isalan_20130101	M. Isalan	20130101	MG1655	M9	E-Exp	Aerobic	No	No	Others
E2184	GPL3154	529-1_(E_coli_2)	Isalan_20130101	M. Isalan	20130101	MG1655	M9	E-Exp	Aerobic	No	No	Others
E2185	GPL3154	529-2_(E_coli_2)	Isalan_20130101	M. Isalan	20130101	MG1655	M9	E-Exp	Aerobic	No	No	Others
E2186	GPL3154	529-3_(E_coli_2)	Isalan_20130101	M. Isalan	20130101	MG1655	M9	E-Exp	Aerobic	No	No	Others
E2187	GPL3154	530-1_(E_coli_2)	Isalan_20130101	M. Isalan	20130101	MG1655	M9	E-Exp	Aerobic	No	No	Others
E2188	GPL3154	530-2_(E_coli_2)	Isalan_20130101	M. Isalan	20130101	MG1655	M9	E-Exp	Aerobic	No	No	Others
E2189	GPL3154	530-3_(E_coli_2)	Isalan_20130101	M. Isalan	20130101	MG1655	M9	E-Exp	Aerobic	No	No	Others
E2190	GPL3154	538-1_(E_coli_2)	Isalan_20130101	M. Isalan	20130101	MG1655	M9	E-Exp	Aerobic	No	No	Others
E2191	GPL3154	538-2_(E_coli_2)	Isalan_20130101	M. Isalan	20130101	MG1655	M9	E-Exp	Aerobic	No	No	Others
E2192	GPL3154	538-3_(E_coli_2)	Isalan_20130101	M. Isalan	20130101	MG1655	M9	E-Exp	Aerobic	No	No	Others
E2193	GPL3154	563-1_(E_coli_2)	Isalan_20130101	M. Isalan	20130101	MG1655	M9	E-Exp	Aerobic	No	No	Others
E2194	GPL3154	563-2_(E_coli_2)	Isalan_20130101	M. Isalan	20130101	MG1655	M9	E-Exp	Aerobic	No	No	Others
E2195	GPL3154	563-3_(E_coli_2)	Isalan_20130101	M. Isalan	20130101	MG1655	M9	E-Exp	Aerobic	No	No	Others
E2196	GPL3154	572-1_(E_coli_2)	Isalan_20130101	M. Isalan	20130101	MG1655	M9	E-Exp	Aerobic	No	No	Others
E2197	GPL3154	572-2_(E_coli_2)	Isalan_20130101	M. Isalan	20130101	MG1655	M9	E-Exp	Aerobic	No	No	Others
E2198	GPL3154	572-3_(E_coli_2)	Isalan_20130101	M. Isalan	20130101	MG1655	M9	E-Exp	Aerobic	No	No	Others
E2199	RNA-Seq	GSM1217967	GSE43408	23856776	20130828	MG1655	Others	Others	Aerobic	No	No	Others
E2200	RNA-Seq	GSM1217968	GSE43408	23856776	20130828	MG1655	Others	Others	Aerobic	No	No	Others
E2201	RNA-Seq	GSM1217969	GSE43408	23856776	20130828	MG1655	Others	Others	Anaerobic	No	No	Others
E2202	RNA-Seq	GSM1217970	GSE43408	23856776	20130828	MG1655	Others	Others	Anaerobic	No	No	Others
E2203	RNA-Seq	?	RNASEQ	?	?	MG1655	LB	E-Exp	Aerobic	No	No	Others
E2204	RNA-Seq	?	RNASEQ	?	?	MG1655	MOPS	E-Exp	Aerobic	No	No	Others
E2205	RNA-Seq	GSM1170025	GSE48151	23899370	20130621	MG1655	M9	E-Exp	Aerobic	No	No	Others
E2206	RNA-Seq	GSM1170026	GSE48151	23899370	20130621	MG1655	M9	E-Exp	Aerobic	No	No	Others
E2207	RNA-Seq	GSM1170029	GSE48151	23899370	20130621	MG1655	M9	E-Exp	Aerobic	No	No	Others
E2208	RNA-Seq	GSM1170031	GSE48151	23899370	20130621	MG1655	M9	E-Exp	Aerobic	No	No	Others
E2209	RNA-Seq	GSM1170033	GSE48151	23899370	20130621	MG1655	M9	E-Exp	Aerobic	No	No	Others
E2210	RNA-Seq	GSM1170035	GSE48151	23899370	20130621	MG1655	M9	E-Exp	Aerobic	No	No	Others
E2211	RNA-Seq	GSM1170037	GSE48151	23899370	20130621	MG1655	M9	E-Exp	Aerobic	No	No	Others
E2212	RNA-Seq	GSM1104375	GSE45443	23716638	20130523	EMG2	M9	E-Exp	Aerobic	No	No	Glucose
E2213	RNA-Seq	GSM1104376	GSE45443	23716638	20130523	EMG2	M9	E-Exp	Aerobic	No	No	Glucose
E2214	RNA-Seq	GSM1104377	GSE45443	23716638	20130523	EMG2	M9	E-Exp	Aerobic	No	No	Glucose
E2215	RNA-Seq	GSM1104378	GSE45443	23716638	20130523	EMG2	M9	E-Exp	Aerobic	No	No	Glucose
E2216	RNA-Seq	GSM1104379	GSE45443	23716638	20130523	EMG2	M9	E-Exp	Aerobic	No	No	Glucose
E2217	RNA-Seq	GSM1104380	GSE45443	23716638	20130523	EMG2	M9	E-Exp	Aerobic	No	No	Glucose
E2218	RNA-Seq	GSM1104381	GSE45443	23716638	20130523	EMG2	M9	E-Exp	Aerobic	No	No	Glucose
E2219	RNA-Seq	GSM1104384	GSE45443	23716638	20130523	EMG2	M9	E-Exp	Aerobic	No	No	Glucose
E2220	RNA-Seq	GSM1104387	GSE45443	23716638	20130523	MG1655	M9	E-Exp	Aerobic	No	No	Others
E2221	RNA-Seq	GSM1104390	GSE45443	23716638	20130523	MG1655	M9	E-Exp	Aerobic	No	No	Others
E2222	RNA-Seq	GSM1104393	GSE45443	23716638	20130523	MG1655	M9	E-Exp	Aerobic	No	No	Others
E2223	RNA-Seq	GSM1104396	GSE45443	23716638	20130523	EMG2	M9	E-Exp	Aerobic	No	No	Glycerol
E2224	RNA-Seq	GSM1104399	GSE45443	23716638	20130523	EMG2	M9	E-Exp	Aerobic	No	No	Glycerol
E2225	RNA-Seq	GSM1104402	GSE45443	23716638	20130523	MG1655	M9	E-Exp	Aerobic	No	No	Others
E2226	RNA-Seq	GSM1104405	GSE45443	23716638	20130523	EMG2	M9	E-Exp	Aerobic	No	No	Glycerol
E2227	RNA-Seq	GSM1104408	GSE45443	23716638	20130523	EMG2	M9	E-Exp	Aerobic	No	No	Glycerol
E2228	RNA-Seq	GSM1104411	GSE45443	23716638	20130523	EMG2	M9	E-Exp	Aerobic	No	No	Glycerol
E2229	RNA-Seq	GSM1104414	GSE45443	23716638	20130523	EMG2	M9	E-Exp	Aerobic	No	No	Glycerol
E2230	RNA-Seq	GSM1104417	GSE45443	23716638	20130523	EMG2	M9	E-Exp	Aerobic	No	No	Glycerol
E2231	RNA-Seq	GSM1104420	GSE45443	23716638	20130523	EMG2	M9	E-Exp	Aerobic	No	No	Glycerol
E2232	RNA-Seq	GSM1104423	GSE45443	23716638	20130523	EMG2	M9	E-Exp	Aerobic	No	No	Glycerol
E2233	RNA-Seq	GSM1104426	GSE45443	23716638	20130523	EMG2	M9	E-Exp	Aerobic	No	No	Others
E2234	RNA-Seq	GSM872394	GSE35641	22456704	20120208	EMG2	M9	E-Exp	Aerobic	No	No	Others
E2235	RNA-Seq	GSM872398	GSE35641	22456704	20120208	EMG2	M9	ML-Exp	Aerobic	No	No	Others
E2236	RNA-Seq	GSM872399	GSE35641	22456704	20120208	EMG2	M9	Others	Aerobic	No	No	Others
E2237	RNA-Seq	GSM1027911	GSE41939	23207917	20121031	EMG2	M9	E-Exp	Aerobic	No	No	Glucose
E2238	RNA-Seq	GSM1027913	GSE41939	23207917	20121031	EMG2	M9	E-Exp	Aerobic	No	No	Glucose
E2239	RNA-Seq	GSM533304	GSE21341	20671182	20100414	BW25113	M9	Others	Aerobic	No	No	Others
E2240	RNA-Seq	GSM533305	GSE21341	20671182	20100414	BW25113	M9	Others	Aerobic	No	No	Others
E2241	RNA-Seq	GSM533306	GSE21341	20671182	20100414	BW25113	M9	Others	Aerobic	No	No	Others
E2242	RNA-Seq	GSM533307	GSE21341	20671182	20100414	BW25113	M9	Others	Aerobic	No	No	Others
E2243	RNA-Seq	GSM533308	GSE21341	20671182	20100414	BW25113	M9	Others	Aerobic	No	No	Others
E2244	RNA-Seq	GSM1151297	GSE47509	23812753	20130530	EMG2	M9	E-Exp	Aerobic	No	No	Others
E2245	RNA-Seq	GSM1151289	GSE47509	23812753	20130530	EMG2	M9	E-Exp	Aerobic	No	No	Others
E2246	RNA-Seq	GSM1151291	GSE47509	23812753	20130530	EMG2	M9	E-Exp	Aerobic	No	No	Others
E2247	RNA-Seq	GSM1151293	GSE47509	23812753	20130530	EMG2	M9	E-Exp	Aerobic	No	No	Others
E2248	RNA-Seq	GSM1151295	GSE47509	23812753	20130530	EMG2	M9	E-Exp	Aerobic	No	No	Others
E2249	RNA-Seq	GSM1151299	GSE47509	23812753	20130530	EMG2	M9	E-Exp	Aerobic	No	No	Others
E2250	RNA-Seq	GSM1151301	GSE47509	23812753	20130530	EMG2	M9	E-Exp	Aerobic	No	No	Others
E2251	RNA-Seq	GSM1151303	GSE47509	23812753	20130530	EMG2	M9	E-Exp	Aerobic	No	No	Others
E2252	RNA-Seq	GSM1151305	GSE47509	23812753	20130530	EMG2	M9	E-Exp	Aerobic	No	No	Others
E2253	RNA-Seq	GSM1151307	GSE47509	23812753	20130530	EMG2	M9	E-Exp	Aerobic	No	No	Others
E2254	RNA-Seq	GSM1126845	GSE46232	?	20130419	MG1655	M9	ML-Exp	Aerobic	No	No	Others
E2255	RNA-Seq	GSM991202	GSE40313	23661089	20100823	MG1655	M9	E-Exp	Aerobic	No	No	Others
E2256	RNA-Seq	GSM991204	GSE40313	23661089	20100823	MG1655	M9	E-Exp	Aerobic	No	No	Others
E2257	RNA-Seq	GSM991206	GSE40313	23661089	20100823	MG1655	M9	E-Exp	Aerobic	No	No	Others
E2258	RNA-Seq	GSM991208	GSE40313	23661089	20100823	MG1655	M9	E-Exp	Aerobic	No	No	Others
E2259	RNA-Seq	GSM991210	GSE40313	23661089	20100823	MG1655	M9	E-Exp	Aerobic	No	No	Others
E2260	RNA-Seq	GSM991212	GSE40313	23661089	20100823	MG1655	M9	E-Exp	Aerobic	No	No	Others
E2261	RNA-Seq	GSM991214	GSE40313	23661089	20100823	MG1655	M9	E-Exp	Aerobic	No	No	Others
E2262	RNA-Seq	GSM991216	GSE40313	23661089	20100823	MG1655	M9	E-Exp	Aerobic	No	No	Others

## Sheet: expression
b0001	thrL	-222.215	-221.794	-219.645	-221.123	-219.901	-220.859	-220.157	-220.375	-219.285	-220.355	-143.674	-146.317	-81.301	-81.2933	-143.667	-147.024	-81.0478	-84.1061	762.928	772.224	775.007	787.46	794.397	782.074	810.365	791.746	798.847	801.129	786.798	796.046	815.841	822.715	792.01	802.324	799.593	791.134	787.71	801.68	768.974	797.269	780.822	793.215	111.348	119.643	152.554	169.523	118.535	118.44
b0002	thrA	-22.9426	-23.396	-21.5979	-23.1373	-21.4672	-22.733	-22.3679	-21.9082	-20.9088	-21.3931	-102.63	-108.349	113.973	113.627	-104.5	-109.153	114.674	108.889	-126.037	-126.919	-127.639	-170.956	-174.715	-172.472	-130.845	-158.348	-129.628	-138.151	-130.723	-138.459	-132.702	-133.322	-122.259	-129.628	-108.113	-149.946	-172.141	-119.624	-149.361	-127.357	-148.376	-128.336	42.0256	44.1091	51.5409	37.451	34.0723	36.134
b0003	thrB	-19.6231	-19.6627	-18.5456	-19.581	-17.7731	-19.4427	-18.5083	-18.7741	-17.2618	-17.7922	27.4249	18.7869	59.8236	60.1003	24.7645	17.9313	61.6883	53.5399	-83.1362	-82.8162	-81.5749	-120.747	-121.194	-121.161	-89.0686	-116.305	-83.5506	-100.375	-86.9702	-98.1307	-90.7419	-96.4555	-81.342	-92.1788	-75.9733	-101.513	-119.896	-79.1814	-103.682	-89.8919	-105.02	-88.2897	40.2711	38.5327	43.7696	35.6661	26.9078	29.7916
b0004	thrC	12.9159	12.8865	13.4517	12.8062	13.9234	13.2159	13.505	13.2966	14.2458	13.9771	-15.396	-19.584	18.4312	18.6716	-16.5866	-19.5961	19.3305	15.157	42.8237	44.3584	43.6228	-1.00731	-5.83793	0.453468	29.645	9.8206	42.6002	25.055	39.1947	30.4792	34.7366	27.8586	46.3155	33.9869	50.7384	44.4764	1.86532	47.0266	28.0505	36.5916	21.4787	36.2819	-3.09848	-4.24315	2.53552	-1.5312	-18.9135	-14.9968
b0005	yaaX	8.16701	7.5819	7.67188	7.72225	8.8189	8.06305	8.37435	8.54077	8.54077	7.67998	8.74739	7.83697	9.35474	9.46811	9.12484	7.56781	10.665	8.95435	10.9444	11.5203	12.4635	12.8267	11.493	12.6703	10.9937	12.9272	14.3951	7.91203	13.5647	11.9081	13.2002	12.5726	12.9743	9.22751	10.4815	11.9253	10.7262	13.7051	12.0321	19.0243	12.3604	18.4013	9.47334	10.0578	9.64388	10.3863	6.04054	5.50175
b0006	yaaA	-9.28929	-9.10867	-9.56946	-8.46161	-8.45962	-9.22821	-8.76646	-8.98975	-8.59831	-9.95586	42.8044	42.2302	50.9038	51.537	43.7251	42.1762	50.8223	50.761	42.662	42.6201	40.2654	55.9733	53.8064	55.1826	43.4978	51.5382	41.9902	32.4569	39.8744	38.5578	40.4138	44.2762	45.2634	45.2928	41.5207	53.7862	52.8013	46.1524	53.6493	32.9616	47.4379	37.6759	7.1291	7.62775	13.0061	13.8174	8.61367	12.7065
b0007	yaaJ	9.95424	8.78318	7.92125	8.0649	8.146	7.46553	8.82495	8.46646	9.64903	7.80732	9.54003	8.13186	9.59427	8.96886	9.47227	7.85943	8.83242	8.76871	4.96832	5.73708	4.54804	3.39459	3.37243	3.00014	6.14868	4.28674	7.0321	6.2	6.91786	7.15653	6.70314	8.22075	7.70068	5.88015	6.82628	5.26867	7.30106	6.34915	7.35602	4.38127	5.0294	5.78186	9.89569	9.24509	7.85772	8.1879	7.77985	10.7758
b0008	talB	-33.2547	-32.9887	-34.3132	-33.1318	-33.3655	-33.0663	-32.5348	-33.0663	-33.3802	-33.6693	-10.2526	-11.5629	-10.9933	-9.81836	-10.1622	-12.3807	-10.0395	-11.1704	-283.517	-285.92	-286.54	-299.871	-302.202	-297.251	-289.847	-306.05	-280.992	-286.965	-285.193	-272.76	-283.616	-268.871	-283.826	-264.109	-269.916	-275.477	-294.682	-275.321	-282.993	-301.029	-278.706	-282.359	112.32	116.381	127.28	128.434	124.826	126.909
b0009	mog	-3.74335	-3.57146	-5.01986	-3.68188	-3.81084	-4.36855	-3.03036	-3.77356	-4.31291	-4.29683	11.5236	10.6049	35.9306	36.7569	11.7464	10.2278	36.5039	35.8083	7.74402	6.98067	2.47405	17.916	15.3215	18.8095	6.32061	17.3496	11.242	1.95497	8.65299	8.04046	6.93511	11.3803	12.4831	8.86151	7.74402	20.155	18.3145	11.3978	17.4568	16.4401	22.8585	29.4359	-9.32222	-8.71746	5.133	8.36745	-6.13134	-0.122095
b0010	yaaH	-25.9065	-26.6142	-26.6742	-27.1692	-26.4422	-27.0019	-25.8148	-25.7505	-26.112	-26.8055	30.2548	29.4505	89.4098	90.5092	30.9716	29.9105	91.097	90.3353	46.8851	41.4783	41.5654	51.9583	52.9657	49.9647	48.4296	60.7352	52.546	44.1093	51.7308	49.7912	51.0636	54.0882	57.6055	51.4763	52.1191	60.0585	62.4143	55.2171	69.6409	87.8952	75.5835	91.9805	-39.2472	-36.5149	-26.7061	-22.659	-43.4434	-40.5815
b0011	yaaW	8.2936	8.24975	8.5225	7.90232	8.74969	8.16691	8.75955	8.61284	8.84805	8.46129	8.68482	8.52728	9.34401	9.49965	8.86168	8.64553	9.69597	9.33636	6.1378	5.41015	5.35742	8.0226	7.28666	7.81768	6.35037	7.16137	7.36051	3.98887	6.36622	7.07495	5.60674	7.38275	7.76555	7.00802	6.22487	9.92636	9.071	7.01112	8.50167	4.96895	7.39881	7.18085	9.69502	8.86653	9.0208	9.49437	7.11106	7.80636
b0012	htgA	7.22253	7.37743	7.2003	7.13898	8.18187	7.02193	7.53221	7.632	7.89098	7.45741	6.66207	6.47843	7.16927	7.119	7.11752	6.42407	7.23018	6.59521	7.21397	8.10606	7.09566	6.23417	7.38109	6.9394	8.44019	6.99169	9.16795	5.79909	9.0242	9.25727	8.16536	9.68652	9.42544	8.35484	7.01744	8.73285	9.04098	8.59918	8.79022	5.79909	8.77181	8.39207	7.30515	7.38112	5.07018	6.60777	5.72449	6.10296
b0013	yaaI	9.62806	9.8043	9.72007	9.38988	10.1318	9.44424	9.99978	9.65494	10.1427	9.78495	13.9306	13.3187	13.5362	13.7499	14.0703	13.5087	14.081	13.0396	-1.06826	-2.40745	-5.95233	-0.193299	1.0818	2.42719	-1.47626	-2.18025	4.83	-7.79552	2.55946	3.72255	-2.91416	7.32729	5.63769	0.463373	0.098001	5.76452	5.97676	3.79133	3.74991	-7.49606	4.32948	1.49751	11.6539	8.44204	8.35887	12.8256	1.73077	3.59945
b0014	dnaK	-113.907	-111.757	-109.518	-112.132	-110.682	-111.046	-110.941	-111.119	-110.783	-112.196	61.3446	63.7814	193.496	197.076	61.9907	63.3438	196.166	198.926	100.164	99.8642	97.1051	78.2128	74.9154	80.6208	95.2066	78.5744	127.117	88.1948	124.89	96.6856	115.434	98.4304	114.828	92.2992	105.981	86.9346	78.6713	120.335	79.2593	72.2678	86.9093	125.859	129.282	128.967	122.748	121.933	121.416	112.435
b0015	dnaJ	7.32213	8.37291	9.32016	8.21085	8.68319	8.8456	8.36826	8.04263	8.57694	8.36605	5.68311	7.61605	20.2894	21.4171	6.04334	6.98781	21.0326	22.1649	32.2966	30.7758	30.8763	28.0875	26.4637	30.3342	29.6898	28.1239	53.014	22.5634	55.0838	29.4974	45.9073	33.9386	41.7676	23.8593	32.8595	29.3645	28.552	51.0879	28.9088	25.9659	30.1575	64.9827	31.1877	31.7031	18.5275	16.4705	15.011	9.42355
b0016	insL-1	9.18203	9.21577	10.8539	12.8427	9.60832	11.9743	10.5781	9.83424	9.51984	10.8756	9.02556	11.892	12.9711	12.6202	9.21132	10.1471	13.1987	14.3671	0.345686	1.16438	0.803523	-2.96551	-2.40492	-3.81233	-2.50662	-2.66678	3.40813	-3.56166	4.7563	-2.87516	0.641882	-1.51126	0.219869	-6.7618	-3.43426	-8.88401	-6.68167	0.5781	-6.72187	1.84327	-3.85034	14.1489	12.3906	17.1498	13.4938	15.6264	4.8029	4.45334
b0019	nhaA	21.4728	21.2202	24.6994	20.9571	21.6551	21.0038	21.8066	21.7294	23.3016	22.0249	61.2918	62.4393	48.9631	48.4967	59.4697	61.8084	48.5311	49.7514	-5.94578	-4.6122	-8.26822	-8.50014	-5.39486	-5.50246	-2.29535	-1.84878	-8.41287	8.47765	-11.7384	-5.3184	-10.6466	-8.82777	-8.25382	-6.35691	1.38441	-6.96936	-2.81856	-10.4958	-0.205198	1.09204	-1.69117	1.59906	14.3601	12.9136	13.6283	16.7163	1.47692	4.91415
b0020	nhaR	11.5434	11.3907	12.2495	11.0378	11.4414	11.1161	11.897	11.5666	12.1222	11.4477	23.559	22.8324	21.1206	20.7639	22.8081	23.3609	20.5547	20.2467	-5.19773	-2.89038	-5.49721	3.42817	4.0989	-0.389799	-0.0873061	4.32176	3.25383	6.88742	-3.4082	1.75241	0.240283	1.80277	-0.514109	-0.427276	0.65621	1.6271	3.58945	-1.64093	7.05222	14.6515	4.86902	15.9098	16.2538	16.441	13.6434	16.1699	1.17901	5.42763
b0022	insA-1	22.7552	22.8128	23.6742	22.8796	23.5593	24.347	22.9394	24.2396	24.1394	23.0203	30.2052	31.1721	30.137	30.5088	30.9478	29.9812	30.405	29.9167	-42.1338	-29.8882	-36.5233	-19.2806	-18.1577	-16.1588	-31.9459	-22.4059	-50.4032	-40.4718	-31.7406	-31.8666	-31.4208	-26.3009	-36.5903	-25.1197	-29.1113	-29.3393	-19.5395	-33.7368	-21.0996	-7.67276	-18.5366	-8.94652	6.84206	5.28745	21.049	26.4318	0.768076	7.09734
b0023	rpsT	-79.5208	-80.1667	-79.7751	-79.2644	-80.3972	-79.0424	-79.288	-79.4205	-79.5546	-80.1	-118.447	-118.197	-196.758	-196.25	-117.725	-118.971	-195.58	-195.552	-166.324	-168.072	-160.025	-164.737	-165.028	-168.901	-154.596	-137.651	-157.53	-177.874	-152.924	-182.572	-155.285	-174.927	-147.224	-174.42	-173.503	-162.242	-165.077	-140.764	-137.651	-138.882	-134.332	-131.969	162.341	165.519	208.476	204.49	144.358	154.3
b0024	yaaY	7.10609	7.1491	6.43414	5.14091	8.12203	4.73931	6.93715	6.74121	7.45248	6.25545	20.3384	23.3518	25.9985	26.423	21.7265	20.7261	24.7672	24.8929	-10.5192	-4.56018	-0.569139	-8.603	4.49962	-10.2375	-5.95877	-1.18312	-0.0496738	-7.95276	-5.82801	-1.7594	-1.94554	1.63282	-1.57416	-4.47739	-2.44805	-3.48392	-1.28629	-3.56544	-10.2936	-4.97666	-1.83155	10.8458	-7.01804	-6.69679	-16.3911	-16.6952	-15.8712	-7.12786
b0025	ribF	13.4572	13.7558	13.7115	13.6311	13.6797	13.8488	14.3651	13.8423	14.3737	14.3392	25.2476	24.4888	17.7206	18.9404	25.2977	23.4068	18.9041	17.2846	-24.5179	-23.3743	-26.4366	-25.8407	-26.7604	-24.375	-20.6497	-20.5619	-26.6949	-31.0902	-29.2267	-29.4574	-27.4458	-25.9078	-23.3003	-20.1037	-21.7674	-23.5603	-28.6773	-21.392	-24.9812	-25.2964	-19.3029	-15.6465	14.1162	10.2652	20.4131	16.4128	14.2769	23.0943
b0026	ileS	27.6885	27.9208	27.4298	27.9166	27.9337	28.0718	28.3862	28.2076	28.0622	28.1752	-12.4115	-13.7165	32.264	33.327	-13.4324	-14.1487	33.13	31.3977	133.696	131.377	131.056	109.378	106.326	108.568	134.066	125.568	134.28	124.603	131.755	125.534	132.625	133.696	134.723	138.904	142.526	119.703	104.874	138.404	129.992	136.306	139.05	145.023	-49.3348	-51.2286	-42.1887	-44.9773	-47.2664	-45.7387
b0027	lspA	15.4678	15.5964	14.669	15.4192	15.2569	15.9283	15.8314	16.35	15.7617	15.7523	10.8533	9.05462	16.6274	17.7905	9.07452	8.0073	17.9893	15.6626	3.59247	2.78156	2.59475	-11.2748	-10.1171	-8.55898	4.28122	-1.22985	2.69945	-3.61226	2.97248	-0.637577	1.95629	0.346798	4.21861	5.33642	6.21097	-4.55968	-8.27989	5.33642	0.176406	5.26765	6.17504	9.8549	12.4637	12.9591	10.5717	4.417	9.34906	12.5117
b0028	fkpB	7.72611	7.76643	6.84129	8.2828	7.38414	8.86519	8.30472	8.51616	7.82692	8.434	-4.4022	-6.58609	32.8888	34.5299	-5.78143	-8.11759	34.8915	31.5969	36.3837	35.3347	36.4097	20.5139	18.1748	20.9143	37.2538	27.2923	41.5802	31.2479	38.2455	33.1358	37.761	34.3707	38.4661	43.8242	43.6835	24.016	21.8264	42.2558	31.9253	40.387	44.0031	49.613	19.0977	16.2418	12.8375	7.03313	4.0538	9.33351
b0029	ispH	17.3611	17.2257	17.0803	17.5549	17.6943	17.8682	17.414	17.8133	17.4764	17.5598	23.6492	23.2518	18.7035	18.9787	23.3415	22.9059	18.9907	18.6351	46.1511	47.0993	46.6652	47.891	45.6731	46.5146	46.4996	38.3997	52.0099	43.9226	50.4609	45.2894	49.1962	49.622	51.6735	52.7767	55.4575	59.5177	48.8737	55.105	52.8726	53.8279	56.7411	60.3057	4.00104	5.32005	5.28907	-0.573442	-7.34067	-2.62764
b0030	rihC	11.1062	10.7779	8.93148	10.4059	10.7893	9.61819	10.5667	10.0609	9.18564	8.896	8.78822	9.86686	10.882	11.1729	8.65621	9.57326	10.6451	11.9737	7.75213	7.36729	5.955	11.5864	9.46559	14.0932	8.26094	2.88353	11.9299	6.16561	12.9866	10.6886	10.7771	13.7719	11.7888	6.16561	8.58261	8.27007	11.4806	10.9528	12.1499	8.66273	11.3393	9.87532	10.2884	10.5523	7.42689	6.44692	15.658	15.8055
b0031	dapB	10.9606	11.0052	10.2689	10.9	11.0982	10.895	10.9959	10.9403	11.0633	10.7407	9.28611	10.0295	11.4654	11.017	9.43887	10.2182	11.1539	11.6152	23.058	20.4076	20.7483	20.6842	21.7357	21.3669	19.5579	12.9869	29.1292	17.5494	32.355	16.5777	29.0066	16.1344	33.4707	16.953	15.0583	29.694	23.3509	40.2001	19.0619	7.35314	11.6501	6.71673	7.20635	6.00689	7.05107	3.06721	5.52081	9.42298
b0032	carA	24.4986	24.9239	24.6026	24.5524	25.2855	24.107	24.3012	27.624	24.6866	24.3859	-5.93809	-4.63172	22.2641	22.8723	-5.55467	-5.03953	22.6552	24.9784	120.434	117.337	114.7	60.7476	57.7418	60.2293	101.818	64.8255	123.581	51.4681	112.253	59.8019	102.763	61.5357	110.066	54.2033	57.5209	54.7251	59.9789	113.248	58.1883	69.2473	89.3109	94.1456	-22.7643	-16.5391	-21.0588	-27.9986	-12.1009	-10.7626
b0033	carB	7.0397	7.28464	6.72552	7.02403	7.21825	6.86892	6.8404	8.37734	6.88887	6.76822	404.055	404.875	204.736	205.023	404.361	404.37	205.045	205.444	644.486	636.354	641.642	610.812	608.48	613.759	634.711	621.332	649.747	603.396	645.399	605.21	644.167	609.259	646.721	604.561	606.162	625.318	607.351	652.358	630.204	612.473	622.283	626.485	-147.217	-144.708	-142.069	-145.602	-141.644	-140.47
b0034	caiF	10.8375	11.3383	5.81296	5.64955	7.81012	7.05593	8.5127	10.5992	8.16883	7.16346	8.74679	10.5517	12.5907	11.3214	8.82838	9.49563	11.6944	13.9687	13.1484	10.9131	12.6061	19.666	14.9346	17.4343	6.1496	10.6518	19.4839	4.02965	19.8377	5.99606	11.9782	7.01625	13.933	10.16	4.9278	19.0647	22.3887	18.137	9.20877	-2.80231	5.84635	1.50965	4.23185	6.69258	8.62418	7.37343	17.7437	23.795
b0035	caiE	8.89588	8.95509	9.61091	9.37572	9.50069	9.32772	10.01	9.45684	10.0536	8.99237	8.73219	8.87159	9.09344	8.48792	8.66592	9.11323	10.1077	9.8104	9.25865	9.37835	8.55507	10.8117	9.96546	11.357	8.0024	8.59438	9.88507	9.43413	8.85314	9.07555	7.70255	9.04748	7.90633	8.46925	9.51073	9.97244	10.133	9.31523	10.4734	8.24867	9.34686	8.05832	8.42455	8.18069	9.2329	8.66194	8.26687	8.03712
b0036	caiD	9.15798	8.32587	9.19077	8.94946	9.39493	9.39493	9.2792	9.91891	10.0908	8.42559	8.7183	8.30229	10.6714	11.2334	8.09219	9.68628	11.8995	13.3996	13.8092	11.6554	12.0719	14.4148	11.6408	17.3185	9.0317	12.3133	14.8281	10.5018	10.7151	12.5399	8.39444	11.7438	9.20517	10.9302	11.1176	12.7237	11.5828	12.2216	14.745	8.31544	10.6585	9.58685	6.2562	5.62948	6.86036	5.34996	8.5107	3.59192
b0037	caiC	8.52953	8.42876	8.5577	8.68818	8.69321	8.62399	8.66829	8.8593	8.74837	8.54017	10.2602	10.0522	9.59614	9.40749	10.1246	10.3727	9.55801	9.3775	12.2714	12.1054	12.2051	13.0733	10.6958	12.848	11.6004	11.8188	12.6448	11.3462	12.2317	11.6582	10.5737	12.16	12.2497	12.018	11.2766	11.4557	12.6575	12.8073	12.7781	9.02885	11.7036	10.3746	7.19796	7.40234	7.01585	6.96115	7.10577	6.91122
b0038	caiB	8.78169	9.19535	8.58284	8.67974	8.87508	8.56891	9.06328	8.75628	8.49412	8.14391	11.4577	10.7459	10.8506	10.991	11.5358	10.2955	11.1038	9.97415	6.13037	7.48116	5.92615	8.27759	5.36559	8.87897	5.90469	8.12392	9.73647	9.23653	6.8342	12.0678	5.68608	11.684	4.62536	4.48044	6.10028	6.21135	2.90076	4.78036	8.51854	7.51911	5.59094	9.85584	8.02236	8.13444	6.11898	5.60655	7.68552	7.31678
b0039	caiA	10.7133	10.8767	10.3241	10.5202	10.7529	10.6407	11.0745	10.6803	10.6567	10.3573	9.27993	8.98952	9.14006	9.40546	9.49538	8.78004	9.33147	8.8809	3.37192	1.51729	0.310947	9.26359	7.52959	8.67562	1.66449	7.23555	6.06213	1.05048	2.71302	4.20496	0.639447	2.54414	3.56882	2.45853	2.80444	6.90741	8.0919	2.31142	8.28698	1.48827	4.62597	5.37439	6.95056	9.64994	9.14001	10.3992	7.11627	9.35967
b0040	caiT	7.82798	8.41783	8.51745	7.86114	9.09713	8.26492	9.03142	8.2275	9.08506	8.33717	13.8096	14.6308	11.0674	12.1603	15.1454	14.3381	11.5649	11.6514	5.17652	2.81761	1.85766	6.37207	5.83731	6.2826	3.85416	10.63	7.8098	-0.911699	5.51555	3.37889	3.53349	8.27156	3.33588	3.86781	4.65715	8.01761	5.55479	4.18392	12.3346	4.11502	9.14707	9.47935	7.14875	6.3841	0.810575	6.83595	5.45734	2.81148
b0041	fixA	7.61867	7.9014	7.56263	8.18261	8.05041	7.78559	8.44586	7.60598	7.68474	7.15809	11.6933	11.1755	9.90128	10.253	12.6059	11.6168	10.1547	9.29213	6.83111	7.86211	6.51278	3.42131	-2.50589	2.07375	6.61901	5.39155	7.31828	3.24145	7.49683	4.83538	5.01631	6.44093	6.63667	7.10309	6.24293	7.64147	9.0297	8.28099	13.6082	1.49814	6.67224	6.33446	8.48671	8.59985	6.71093	7.89019	7.28319	7.86015
b0042	fixB	9.50884	9.10302	9.13649	9.05747	9.68278	9.21997	9.68776	9.17461	9.84752	8.75668	9.11795	8.44584	9.64341	10.6655	10.3049	10.1672	10.6276	10.0181	9.48468	9.07989	7.44678	13.2634	10.5408	13.7354	8.63128	10.0886	13.5264	4.69439	8.10956	9.32495	6.26328	11.6019	9.95914	8.19503	8.1199	13.9014	11.5799	10.7689	13.6537	1.34155	11.6799	10.4761	10.4959	10.4555	6.98252	7.8916	6.39043	5.90376
b0043	fixC	8.78124	8.6503	9.00076	8.6103	9.22124	8.89591	9.49834	9.00589	9.3258	9.51441	7.53566	5.458	10.25	10.1687	7.52156	6.68121	11.2443	10.5896	8.47436	5.83292	5.33272	11.9825	7.21096	10.3408	6.66598	7.01446	11.9016	5.92703	7.13365	9.90474	6.45292	9.50393	10.8388	11.3823	6.41198	12.4572	12.6106	11.2097	19.0975	3.58304	11.4991	8.03022	11.2379	9.61985	6.70906	5.41335	6.50206	7.47076
b0044	fixX	8.13892	7.7867	8.69689	7.47936	8.61843	8.54416	8.88862	8.14903	9.12854	8.70632	8.73362	7.71744	8.84808	9.72317	10.0419	9.8526	10.0523	9.17339	8.86582	8.37801	7.58316	11.862	10.1805	11.1484	8.30836	7.85156	9.84041	6.98699	8.50242	10.2648	8.16447	10.6108	10.4286	9.38932	8.04529	11.2365	10.7998	9.95426	11.9868	6.09013	9.64205	7.80139	8.63926	8.29385	7.40655	6.75978	7.7162	6.23128
b0045	yaaU	8.97304	8.54923	9.76472	8.75372	9.35365	8.64341	9.09045	9.29791	9.57262	9.01473	10.4923	10.1675	7.23313	7.42143	10.9404	11.1199	7.57124	7.25186	7.40727	6.23112	4.86218	8.4696	7.92754	8.7837	6.04794	6.58626	9.55338	3.53179	7.14645	8.61993	5.79913	9.99049	10.3788	9.26694	8.21908	11.8125	9.56062	9.41489	9.01277	3.01927	9.04299	7.54738	8.97631	9.01231	7.58868	9.7648	6.22094	6.43557
b0046	kefF	7.93537	7.97871	8.00329	7.41797	8.34145	7.76517	8.29802	7.56638	8.1602	7.94428	7.82282	7.10895	9.88166	8.59333	7.66348	7.75878	9.68266	7.70595	8.51471	7.96108	6.65951	7.20188	8.21244	7.1446	8.40105	6.40819	10.5014	8.81453	8.45046	9.50655	6.89893	8.94496	9.24067	7.489	8.6096	8.77909	9.11318	9.105	8.43075	5.08881	6.5048	5.95791	8.11887	8.50179	7.46622	9.12094	8.95022	9.60698
b0047	kefC	10.1081	10.3148	10.6121	10.0292	10.533	10.405	10.3835	10.2357	10.7809	10.3465	10.4837	10.1142	10.386	10.3776	9.84001	10.6104	10.7466	9.76278	10.5626	9.60158	10.1987	14.0265	12.6347	13.7298	11.0095	9.04457	12.8815	11.385	9.5838	12.6108	9.40061	11.6314	10.5155	10.6297	11.7538	14.4647	12.4334	10.0616	10.13	7.2801	9.49204	8.02503	8.6729	7.49416	7.53371	8.59547	8.90097	7.77618
b0048	folA	-20.25	-20.551	-18.9861	-20.0058	-20.8003	-18.6833	-18.4176	-19.5071	-18.5899	-19.3428	44.6066	46.5378	60.8492	60.622	46.7329	47.3347	62.8063	63.7938	7.70891	5.47274	7.39364	31.141	30.3684	28.6074	7.49302	46.1071	13.3719	-0.997762	5.39887	0.585383	2.61155	-3.91908	5.99516	-4.37763	2.42867	19.9004	20.2643	10.6349	44.8189	37.3037	18.4748	16.2141	-16.1984	-10.3708	-9.09272	2.43435	-26.8938	-23.8334
b0049	apaH	15.6836	16.0157	15.4031	14.4311	15.2424	15.6819	15.6417	15.4713	15.6434	15.4031	3.11467	2.57789	9.26776	10.215	4.02975	2.83151	10.6576	7.62364	34.9443	34.4631	34.4281	17.2344	21.848	18.8745	32.7168	29.6265	35.6897	32.5413	33.9706	31.7406	33.3984	31.078	35.5719	23.8053	31.9885	24.6132	24.5491	32.9758	30.7619	32.4591	26.5435	28.1499	15.1711	13.1543	2.30453	6.14501	12.5118	12.729
b0050	apaG	12.3451	12.863	13.1458	12.2044	11.8254	12.1874	12.2426	12.4151	12.86	12.2299	16.4118	15.2947	10.9543	11.0529	16.013	15.568	11.2831	9.24852	11.674	13.1472	12.5037	5.14866	4.44955	5.96013	11.9026	-0.714185	12.5479	12.4154	9.3126	11.4109	5.94669	7.03089	6.29624	3.51881	11.5521	-2.35211	2.47744	4.88841	2.88115	-0.333514	2.69917	2.09187	14.7562	16.5934	11.5537	14.2035	15.6542	16.2381
b0051	rsmA	18.0452	18.179	18.5974	17.9509	16.442	18.1972	18.019	17.2102	17.7442	17.2625	15.9038	16.5361	33.4038	34.0361	15.9925	15.4535	34.1211	32.9438	24.2449	27.1407	24.7513	16.0296	15.0117	16.4879	25.5701	15.3687	25.3366	25.6388	19.1846	20.3106	14.8452	12.2754	16.8467	11.5886	21.8538	10.9025	13.2831	16.7557	20.4703	9.18527	17.8611	11.2079	5.701	9.07078	3.9607	5.93682	5.42746	7.01684
b0052	pdxA	16.5928	16.2574	15.559	16.2654	15.2648	16.3896	15.9879	15.8412	15.414	16.1116	2.70803	2.59583	13.3508	14.529	3.42479	2.5151	14.6637	12.0818	38.5198	37.428	37.3082	21.0232	19.8419	22.0843	37.2202	24.5559	37.2794	24.1737	32.4785	21.7541	27.5002	23.9681	30.0023	17.2923	23.8266	21.3446	23.4095	31.5247	26.1112	18.2899	27.4638	23.9845	17.762	16.6754	5.53926	7.27362	7.00566	11.7994
b0053	surA	8.11509	8.57712	8.20465	8.56381	8.68112	8.83611	8.47808	8.21638	8.22789	8.44018	28.4636	27.7953	19.7662	20.6251	28.7052	26.3838	20.9617	16.9516	1.87556	1.29281	2.09704	-25.9056	-21.0622	-29.3104	4.172	-16.6514	1.29281	-5.1881	0.529431	-6.44784	-2.54767	-4.74043	-1.23766	-2.54767	1.55513	-9.35529	-20.5411	-1.01462	-5.12055	-14.0393	1.66037	-7.35416	19.9903	22.1768	22.9548	9.63993	18.8682	22.5162
b0054	lptD	19.6011	19.6534	20.3115	19.8694	20.3547	20.0359	20.1004	19.8235	19.847	19.8591	17.2426	17.2746	15.6281	15.9776	18.0544	16.8501	16.1159	13.8748	28.6674	30.294	29.5964	8.93459	9.05796	7.27129	31.7378	10.0399	28.9263	24.2247	25.2207	23.8332	25.3989	26.3782	21.2461	27.883	24.5628	10.9989	5.26971	21.0645	15.4669	7.72469	29.4045	19.4416	19.9663	20.8208	18.1202	13.0391	19.8511	22.9387
b0055	djlA	10.4847	10.2751	10.0779	10.2506	10.7342	10.5813	10.9616	10.3427	10.4263	10.3835	12.0646	12.8968	17.8621	18.2275	12.4239	12.0085	18.2327	18.0866	7.78093	9.83608	8.97799	18.4374	18.4831	19.7998	8.0848	22.7343	8.39265	6.2288	7.74027	5.87158	5.60695	8.89096	9.5218	6.74979	6.42324	19.8983	19.4803	8.16811	18.1207	12.0349	13.3659	8.61906	5.76016	8.50477	11.9538	15.0925	1.88828	3.50803
b0056	yabP	8.88812	8.6341	9.0281	8.74933	9.33217	9.39275	9.60533	9.19089	9.35249	8.5904	8.01604	7.664	10.1209	9.5121	7.56132	7.24276	9.8785	9.06577	10.4903	12.0542	10.9121	17.9081	15.9731	18.7301	9.88604	12.5722	10.3057	11.2046	10.8895	12.8049	9.16433	11.2046	9.22353	11.7327	10.9719	13.9247	14.5823	8.92067	10.0169	10.6024	11.1117	8.6903	8.70105	7.42279	11.0909	10.9915	3.16107	4.10492
b0058	rluA	9.52081	8.86581	10.2125	10.5862	9.64482	10.3322	9.44709	9.34837	9.77234	9.20457	6.15925	7.05462	11.8832	12.3845	4.35648	5.91132	11.3918	12.1711	-0.0359972	-0.604291	0.513957	5.46985	6.2743	4.66886	4.14653	3.80237	-0.288109	7.01397	3.66113	2.48738	4.11164	3.95325	5.02279	4.55406	12.5942	8.61691	8.69539	6.09734	11.065	13.731	13.1053	15.5934	7.2928	8.79667	14.1863	12.697	-1.00012	0.498948
b0059	hepA	14.5474	13.8491	14.6758	15.4219	13.4017	15.5635	14.3025	14.2923	13.9369	14.5474	0.833097	1.135	11.6478	12.3799	-1.08851	-0.184257	11.6	12.0662	20.8973	18.9836	19.4238	20.3418	17.6868	20.3564	23.4189	14.6524	25.5119	24.1354	22.5105	19.5541	19.0518	15.657	22.9375	21.141	34.3135	20.5965	20.3564	24.7621	33.6347	37.2306	35.268	43.2144	-3.13449	-1.9516	12.7246	9.07001	-16.4742	-13.633
b0060	polB	8.21696	8.18167	8.01911	8.24544	8.15439	8.06837	8.2517	8.21379	8.11259	8.06412	10.6807	10.8691	9.80496	9.77232	10.2306	10.9536	9.62118	9.70909	12.8168	12.4691	12.797	10.358	11.2928	11.2614	13.0402	8.22381	13.1439	13.5372	13.5646	13.141	13.11	13.0152	12.9846	12.9172	14.1736	11.6921	12.283	13.7415	12.5644	11.1255	12.2684	12.2212	8.86192	8.52053	7.57182	7.36109	8.11502	6.89534
b0061	araD	9.09509	8.65673	8.73935	8.94365	9.53517	8.71356	8.56449	9.24539	8.99984	8.8022	8.6171	10.22	8.50116	9.20306	7.90335	9.03233	8.89868	10.8652	8.94309	8.66774	8.39093	9.45946	9.55405	9.79579	8.45579	8.47904	10.3686	9.03392	9.08788	8.95266	9.38951	10.2836	10.3898	9.4247	9.60394	11.4588	10.1462	10.2518	10.4755	8.87587	9.67467	9.57924	8.95113	9.02325	8.97391	8.09833	9.55441	8.7743
b0062	araA	8.66354	9.08856	8.8879	8.3244	9.37613	8.57288	8.37875	8.74026	9.06322	8.65766	7.87957	9.04571	7.86482	8.74299	7.31397	8.12204	8.31913	9.60123	9.04043	9.05086	8.42859	10.1987	9.46451	11.2692	9.2093	8.61378	10.7839	10.0347	10.0041	10.341	9.05621	10.3104	9.75276	9.02966	10.0548	10.8497	9.67069	10.89	10.6678	9.26652	11.1978	10.976	8.46751	8.32974	8.41998	8.06892	10.6238	10.693
b0063	araB	8.50812	8.45529	8.4152	8.25623	9.67425	8.07182	7.84323	8.5016	9.14652	8.45681	8.25736	9.32798	8.10004	8.44983	8.28932	8.8729	8.06271	10.3212	9.01816	9.23805	9.33952	8.08048	8.75398	9.1579	8.62177	8.38301	10.4633	9.40055	9.0455	9.57439	8.77883	9.86619	9.90295	9.65666	9.29654	10.3307	9.07309	10.4045	9.66272	6.97953	9.43424	8.70769	8.52973	8.63396	8.64256	8.00485	10.4185	10.1622
b0064	araC	6.51121	7.03756	6.61224	7.03084	7.72994	5.57565	7.18112	7.00644	6.48424	6.76934	7.23195	6.61565	7.90017	7.13217	6.54635	6.4107	7.02717	7.25765	6.87949	5.77954	5.14399	6.70361	11.6964	7.88879	2.02699	8.89635	8.3717	10.4828	8.59117	10.5722	6.93431	12.6284	7.62468	10.4828	12.4764	7.93896	10.1074	8.89635	5.87436	15.348	7.76996	11.9513	6.06045	7.91252	9.44512	8.83856	16.0348	16.4769
b0065	yabI	9.49093	9.27616	9.80384	9.79387	10.0007	9.53333	10.095	9.99599	9.82995	9.6481	8.36091	8.87045	7.83091	7.46818	8.71057	9.13187	8.39181	9.14409	8.22677	7.76131	8.2591	9.45733	9.64107	10.1762	7.05263	11.2962	8.57372	6.9943	6.94129	7.70702	6.2783	7.19907	7.97077	7.87172	7.35851	9.87185	9.2284	9.4503	12.2185	12.9617	10.1762	12.4004	7.57957	6.91683	10.2709	7.84943	7.87622	7.82231
b0066	thiQ	7.77014	7.58666	8.02295	7.88349	7.8703	7.82388	7.93203	8.13012	8.17933	7.81325	8.11515	8.26081	7.77575	7.79238	7.77304	8.68376	8.35369	8.39992	8.40107	7.70285	7.38518	8.28132	7.69636	9.83646	6.5402	6.56566	8.96767	7.22222	7.32638	7.43055	5.47002	6.48288	7.93152	6.79112	7.03529	9.77983	7.88606	9.93586	9.33288	6.88117	7.26101	8.35492	8.49246	8.72673	10.0697	9.57297	7.28789	7.05263
b0067	thiP	8.37692	8.41657	8.25446	8.97022	8.29649	8.77901	8.8114	8.77168	8.41936	8.43257	8.94938	8.61823	8.12889	8.48432	8.78202	8.87037	8.48039	8.31899	10.5383	10.3882	10.2497	8.58229	8.696	8.38433	10.3177	9.39535	10.1784	8.96209	10.1177	8.3087	10.0424	8.64883	10.4249	8.38263	8.27518	8.91753	8.20402	10.6436	9.59442	10.4174	10.0258	10.5597	8.31827	8.58846	8.72566	8.83218	6.71634	7.21085
b0068	tbpA	8.69048	8.52804	8.68829	9.37048	9.91626	8.92564	9.45498	9.20945	9.12209	8.9187	7.65687	8.50907	8.86931	10.2122	8.24361	9.07887	10.6864	10.7125	13.2666	13.0888	13.4203	10.0441	9.10328	10.1203	13.1077	12.4085	14.5209	8.80148	11.4822	8.95645	10.4808	8.9954	11.664	9.00681	8.53076	8.60578	8.62717	12.081	12.1866	11.083	11.6876	12.2594	8.60302	7.76703	8.82345	9.78159	6.49132	6.47383
b0069	sgrR	8.29732	8.463	7.23252	8.33839	8.16658	7.96865	8.68057	8.29331	8.41667	6.7778	6.06702	5.41381	8.89255	8.89507	6.39814	6.3018	9.02749	8.30459	11.0294	10.8622	10.1666	6.6277	5.50446	8.09819	10.8012	10.0682	12.4036	11.1413	12.3378	13.5755	11.164	13.6995	11.5721	11.5324	11.1526	11.0241	7.42672	12.2243	13.0705	6.66113	10.3195	8.99409	6.9319	6.9505	8.31325	7.7959	5.12767	6.04932
b0070	setA	4.09954	4.08341	4.16791	3.9831	4.45774	3.96491	4.67733	4.64819	4.74792	3.87342	15.203	15.1572	5.99797	6.13205	15.7484	14.8381	6.10933	5.5562	-24.1588	-23.6778	-24.5516	-6.7576	-8.72993	-9.60973	-27.9373	-11.4794	-23.9897	-27.5636	-24.7179	-22.1751	-26.6432	-17.1112	-22.1751	-16.6145	-22.0033	-8.67075	-9.77769	-21.8545	-9.2722	-17.8871	-15.7713	-17.6134	16.8745	18.8677	13.2996	16.6315	11.9169	15.2284
b0071	leuD	-45.9348	-45.4567	-44.0994	-46.0018	-44.4507	-43.5608	-44.9985	-43.1257	-42.7972	-45.0962	72.1107	62.2618	60.1032	61.9991	70.263	62.9992	59.2786	52.9382	83.687	88.3354	88.22	45.4816	47.7016	40.6985	99.4656	38.4776	96.9879	103.97	104.897	101.745	105.843	107.224	89.3968	98.493	101.484	96.285	47.2503	83.2823	62.59	42.9961	50.4944	42.2198	45.567	47.712	44.7846	41.5671	35.433	35.433
b0072	leuC	21.8513	21.9156	22.0077	21.4915	22.2653	22.7315	22.1014	22.7202	22.8292	22.0412	18.7073	14.5627	5.73262	7.01219	18.4543	14.9109	4.9413	3.01971	109.018	110.247	107.457	77.6464	78.7067	78.0971	120.856	76.042	121.898	120.725	125.985	130.161	124.518	129.967	111.791	119.412	120.856	109.414	81.1894	110.004	91.594	77.6997	86.3691	78.9816	11.1087	13.1833	6.01652	8.33919	-0.868002	0.297063
b0073	leuB	13.888	14.2453	14.4276	13.6726	14.3315	15.1118	14.2199	14.9448	15.1084	14.4708	18.4099	14.1371	7.84258	8.73795	17.6077	14.2878	7.5917	4.63086	84.2359	86.6491	82.4508	50.6325	47.6622	49.3516	91.0532	48.1268	87.4316	90.6715	95.8521	94.1424	90.5495	91.4313	83.0706	88.3516	94.7478	75.0257	54.0875	81.4386	64.9398	57.6732	62.4656	54.7996	14.3488	13.4288	9.22032	2.66207	2.3523	2.64313
b0074	leuA	2.95484	3.70369	4.21738	2.98151	3.89302	4.57335	3.74529	4.71536	4.96608	3.92991	14.3081	9.63451	4.67237	6.21571	12.7077	9.44685	3.94984	1.93537	19.9115	20.9703	17.0822	-15.3012	-18.5739	-15.8476	25.4452	-16.9649	17.2919	21.1064	29.0911	21.3986	19.1536	17.5029	12.7758	28.7116	29.5082	-4.80689	-16.1254	9.84408	-11.6256	-7.54006	-4.53095	-10.5957	29.5851	28.6923	25.46	24.8849	13.4045	15.1896
b0075	leuL	-31.8976	-31.7648	-31.6885	-31.8659	-31.6829	-31.9778	-31.761	-31.7748	-31.6678	-31.9962	-96.9051	-98.1709	-93.0771	-93.2879	-95.3184	-97.9359	-93.1105	-95.6997	-289.553	-285.563	-287.889	-242.227	-265.283	-239.829	-282.428	-281.461	-288.3	-297.505	-279.292	-280.521	-288.3	-286.542	-289.578	-282.708	-288.274	-243.976	-260.107	-293.619	-299.307	-292.678	-319.326	-343.641	157.319	156.121	164.508	173.245	153.106	156.206
b0076	leuO	6.86482	7.37502	8.08133	6.69802	9.46091	6.27723	7.90027	6.69106	8.93065	7.74585	11.9664	7.6452	9.02889	8.30133	9.73265	8.93536	9.35975	4.67665	1.07181	0.40975	-0.732532	20.6783	24.699	16.4593	0.432319	7.14723	5.88082	-2.08154	3.39651	6.79916	-0.785115	11.2535	2.0461	8.89072	6.84534	13.7249	22.0216	1.73549	2.16034	12.3177	2.31006	4.7931	7.5434	13.4708	11.534	9.17543	7.3079	7.21428
b0077	ilvI	10.7907	11.1038	11.0367	10.4571	11.4124	11.1276	11.0497	10.8657	11.1584	10.9034	-1.72372	-3.91446	20.026	19.4105	-0.557539	-2.06329	20.4598	17.0812	39.6656	38.6637	36.6666	5.71554	6.28395	7.58021	33.299	6.22348	34.2259	23.8419	31.3688	29.6338	34.5248	29.8276	38.4357	35.0053	22.6857	24.3797	4.21534	35.3957	16.477	2.80565	16.8783	8.05853	14.4609	7.64869	-3.37304	-0.789504	0.906006	6.78514
b0078	ilvH	9.6251	10.144	10.4464	8.89334	10.341	9.70076	9.99813	9.83821	10.5792	9.41242	13.5923	12.4519	38.7336	38.214	15.3588	13.7634	39.7586	35.7518	49.5446	47.778	47.8572	25.7015	29.1219	27.2445	47.7598	24.4091	43.4017	45.2756	44.0219	46.5629	52.7591	50.167	51.3491	53.0563	43.2204	47.1836	24.2187	52.2539	33.4292	22.1028	35.6502	25.3134	10.6127	9.79769	-4.32516	-3.05132	3.71567	0.684664
b0079	fruL	8.10289	7.93777	8.03175	7.33067	8.01602	7.86846	7.99835	8.37401	8.27463	7.83911	7.66255	7.12737	8.97997	8.52053	8.49649	7.51038	9.67594	7.26294	10.1894	10.6769	10.3982	7.61852	6.80115	7.78546	9.98832	7.79436	10.1677	9.14135	9.36524	9.0787	10.1352	9.56116	10.1206	8.70774	8.30256	7.15958	6.54582	9.78144	7.00226	7.43944	8.26389	7.55909	8.82121	8.27898	7.66582	7.77593	6.46247	6.10345
b0080	cra	7.50086	6.79223	4.77088	6.43314	6.75659	6.14633	6.95507	6.91704	5.62584	5.3251	8.98717	9.7174	14.6595	14.3227	9.34628	9.67664	14.8472	15.4648	0.662935	2.48432	0.927135	-12.4331	-12.4837	-14.2348	-1.2871	1.9573	3.86812	-10.2089	0.535804	-3.77478	0.980417	-3.36067	0.768394	-6.17701	-8.58753	-15.2671	-5.33334	-1.69789	0.684192	6.66569	-0.214282	-1.80045	19.7843	19.6466	10.9847	13.3119	21.4331	24.3172
b0081	mraZ	12.5175	12.5363	12.751	12.503	12.9037	12.5232	12.6755	12.5825	12.4445	12.048	0.643304	1.35437	5.09031	5.73804	1.33073	1.28827	6.03255	6.32482	-77.3349	-75.9994	-78.7602	-51.9855	-55.1457	-51.2475	-73.1286	-59.9771	-75.4727	-71.8886	-76.6607	-71.3373	-78.1887	-70.2694	-76.856	-66.7301	-67.7169	-55.3135	-54.81	-77.5187	-62.0998	-57.2886	-66.4928	-69.5748	19.2814	12.5272	30.8401	32.8774	19.5801	23.2863
b0082	rsmH	8.56105	8.45836	8.72317	8.40917	9.33192	8.8411	8.6659	8.52049	8.63194	8.13721	11.4791	12.1421	11.1396	11.9538	12.0056	12.1993	11.6797	11.9925	-16.4396	-15.9386	-16.7369	-12.9074	-14.4005	-12.6368	-17.9399	-2.48161	-14.2128	-12.5101	-16.9149	-13.4766	-17.9862	-11.3534	-16.0568	-10.3308	-11.3766	-16.6053	-13.5363	-16.9795	-10.6977	1.12001	-10.2821	-9.09859	11.0688	10.7021	19.988	21.9474	10.3665	14.4402
b0083	ftsL	9.77248	9.64808	9.69054	9.56838	10.2473	9.85741	9.72824	9.7077	9.78186	9.55845	5.85726	6.3177	6.77627	7.32718	6.14576	6.43933	7.18016	6.93975	-18.1496	-17.9431	-18.0382	-15.2665	-15.4812	-14.9659	-18.3705	-6.84917	-15.9893	-14.5754	-17.2233	-14.1275	-18.99	-12.686	-15.8973	-11.5276	-12.8598	-18.3848	-13.3628	-16.7418	-13.2923	0.276866	-11.2178	-10.3825	12.4447	10.5694	21.1637	18.5183	9.79649	14.8783
b0084	ftsI	20.0639	19.9887	19.9522	19.7236	20.4949	19.9967	19.7779	19.9922	19.8303	19.6758	29.932	30.1346	28.1596	28.6604	30.3619	30.0861	28.7233	28.2046	88.549	89.8825	88.4302	73.1764	66.4534	71.2947	88.3708	74.952	90.1796	89.2988	88.2117	91.0447	83.4915	88.7308	86.4706	89.7794	89.1362	81.4767	75.5553	85.7919	75.8125	75.772	79.9096	77.9372	5.8431	3.6165	13.6994	4.59133	0.199196	3.98095
b0085	murE	15.4593	15.3423	15.1903	15.2789	15.7411	15.6207	15.0929	15.446	15.1251	15.1649	15.4216	16.0527	14.8517	15.724	15.7085	16.0735	15.5195	15.7741	35.5631	34.3131	34.5182	20.2294	22.071	22.2664	33.8544	23.4547	37.6182	36.6884	37.3508	35.6282	33.4442	38.1573	35.7377	32.4963	35.455	18.4632	22.1051	37.2288	19.9247	22.0129	26.3538	23.8694	4.82085	3.65863	5.92927	-0.26496	-1.79522	-1.09358
b0086	murF	10.7881	10.6349	10.3455	10.7204	11.2163	10.9018	10.7259	10.887	10.6471	10.5756	15.5202	15.6708	10.4533	10.7814	15.4754	15.8473	10.8542	10.6587	25.772	25.872	29.2103	18.0116	18.7459	20.3473	26.6969	18.9356	29.4943	26.1923	26.8314	29.3606	25.3706	30.0857	28.8612	21.7814	24.8626	21.3049	18.5117	28.6832	21.441	11.2176	21.9207	18.3264	11.4612	10.5988	6.99618	3.25134	2.91957	2.96349
b0087	mraY	16.0572	16.4324	15.8002	16.099	17.3043	16.6746	15.7672	16.1634	15.1089	15.5963	-1.06564	-1.38851	17.6057	18.8113	-1.4944	-1.32971	18.7947	16.5437	45.0416	43.907	45.6734	16.7953	16.6916	15.2343	46.5376	33.5512	42.5335	43.798	46.5259	43.918	45.9419	45.5406	46.9448	36.0782	44.9748	29.8887	21.6688	46.2989	33.069	35.7132	34.9682	37.2277	5.97669	7.2863	7.30727	4.38758	-2.78687	-0.126171
b0088	murD	11.3578	11.3019	11.2583	11.3943	11.7442	11.3812	11.3452	11.4228	11.203	11.3489	34.371	34.586	17.7834	18.0175	33.9869	34.6513	17.9417	17.9369	51.1951	50.1413	53.2728	48.5241	49.0963	51.4645	50.9445	48.1052	52.0124	52.1238	52.9309	55.6349	51.0689	57.0563	55.9937	47.897	53.0818	50.8737	49.9873	56.5521	48.4591	49.7168	48.8185	49.8688	3.20049	3.84254	5.72379	3.25662	-4.76586	-3.95544
b0089	ftsW	12.5233	12.5507	12.4392	12.5097	12.9657	12.5969	12.3393	12.5964	12.2068	12.4046	28.1136	28.0249	22.0125	22.2522	28.168	27.8293	22.3617	21.6539	36.4904	36.524	36.6128	23.4777	23.581	20.9074	37.0955	38.801	32.3129	35.2331	36.8929	33.3154	35.2964	36.3136	36.9042	28.5906	32.9962	25.3009	25.1271	38.1973	41.9318	39.0403	40.4113	37.7092	4.6323	5.43195	10.5692	7.68706	-5.42235	-0.347563
b0090	murG	22.5464	22.2169	21.6734	22.2874	23.5029	22.0531	22.3066	22.4843	22.1222	21.9339	4.34485	5.77347	23.0649	24.3941	4.07528	5.89381	24.0267	24.6756	27.7155	27.1357	27.7341	28.14	28.0658	27.6609	28.741	20.9354	29.8577	24.4749	27.8619	27.6237	26.9022	29.6041	29.066	20.2967	27.0993	26.079	25.8747	29.9386	38.0751	32.6976	34.2838	34.6672	2.72638	8.27891	9.13268	11.4079	-1.23075	-1.85631
b0091	murC	9.34276	9.30834	9.08054	9.33696	9.513	9.29921	9.26122	9.30732	9.23222	9.18658	42.3121	42.4936	25.6615	25.9129	42.2187	42.4442	25.8273	26.0145	50.2243	50.4935	50.5675	47.0696	44.8657	46.608	49.8089	43.6737	55.6419	48.9846	52.6159	50.2057	49.1926	51.0838	54.4252	46.3253	51.5685	51.1933	47.6527	55.461	55.0344	53.8343	57.4479	57.0595	-0.917278	3.98426	6.47335	1.81468	-4.50066	-4.35105
b0092	ddlB	13.6218	13.6116	13.3329	13.515	13.968	13.4284	13.5315	13.5954	13.1602	13.3279	16.4914	16.4781	16.6228	16.9702	16.6264	16.5038	17.0219	15.837	14.8866	16.299	12.9293	17.0211	10.1763	14.3016	18.935	15.933	16.1937	18.1728	15.3647	19.261	12.2122	19.8727	12.3209	9.44418	17.1298	10.7062	11.4767	15.8026	17.2418	21.8184	19.1423	24.2638	8.45001	1.99294	13.9144	9.17714	4.23746	8.32592
b0093	ftsQ	18.5386	18.6803	18.6291	17.9206	19.6331	18.1144	18.6877	18.805	18.7091	17.8193	13.5862	13.2629	9.47706	10.5413	13.5936	13.2182	11.2867	9.19843	-0.397446	2.8504	-1.78276	2.48991	-5.24003	4.19108	-4.66668	-5.27608	-1.31755	-1.03259	-4.27014	2.48991	-10.5495	-2.63763	-7.94542	-9.24147	-4.02981	-3.86845	-4.23066	-5.64858	-6.51548	0.417948	-3.61782	1.61787	8.07575	5.10237	17.9305	16.405	3.54967	6.06835
b0094	ftsA	20.2188	20.3043	20.162	20.0375	20.4496	20.1319	20.1468	20.2774	20.3493	20.2663	45.6244	45.771	35.5749	35.6273	45.698	45.7574	35.611	35.783	67.1557	71.7655	65.0439	62.0414	55.2954	65.3048	63.5061	63.8888	64.9412	69.6659	60.448	72.1639	57.5603	69.6659	59.9696	64.3307	64.7899	63.1286	56.8836	61.8657	58.7658	58.8389	63.0799	62.1266	-2.05713	-5.66044	3.132	-3.38257	0.626578	1.77372
b0095	ftsZ	20.0938	20.2784	19.9132	19.9294	20.5852	20.0144	20.3801	20.1659	20.2002	20.2636	3.47709	2.62068	19.2753	18.7768	3.27202	2.84323	19.3607	18.1586	76.7294	77.1356	75.6413	85.7223	85.7223	88.9006	75.7379	82.2736	78.8626	90.0478	73.9268	94.1299	76.7294	96.222	75.3585	87.8	82.9895	92.3439	88.7127	77.6618	86.5526	76.8332	73.0105	74.0109	0.582425	4.25254	19.4315	10.6247	17.6807	18.6127
b0096	lpxC	175.504	175.635	176.134	175.817	176.096	175.652	176.151	175.764	175.889	175.654	22.537	23.962	3.54938	3.23945	22.3228	22.6431	3.03029	2.73463	-460.031	-461.937	-460.862	-422.585	-415.619	-426.114	-451.296	-419.818	-458.831	-452.084	-456.289	-448.907	-451.041	-439.624	-455.11	-433.879	-436.646	-419.818	-418.232	-450.956	-418.691	-423.743	-430.581	-433.178	116.296	122.629	132.054	127.727	122.959	124.464
b0097	secM	18.7237	18.6587	18.5506	18.8955	18.7991	18.786	18.8796	18.8546	18.5762	18.6739	-0.131064	0.0944173	1.34509	1.46636	-0.181523	-0.546609	1.55966	1.05399	-34.1057	-30.2382	-33.9173	-63.7516	-58.6851	-61.784	-32.282	-53.0667	-30.6522	-43.2157	-35.7203	-40.1173	-40.7019	-40.7019	-41.7389	-43.4182	-45.424	-54.8293	-61.0482	-38.2372	-47.9721	-52.3201	-35.1564	-42.7711	28.1709	26.9135	23.4539	28.7521	23.8498	21.8561
b0098	secA	14.3183	14.5166	13.8816	14.7017	14.3572	14.7144	14.5585	14.5855	13.7726	14.0019	50.7701	50.2082	25.4919	26.1527	50.4708	50.0759	25.8877	25.111	66.9544	72.1957	72.4283	50.6602	48.6833	52.2751	73.6887	47.2852	77.3697	71.1008	75.4726	71.2258	74.976	75.8251	73.6705	73.4784	67.7836	66.8855	48.9011	73.6705	70.7552	45.3408	78.1465	68.6878	-5.02029	-3.89311	6.19515	2.82535	-12.738	-13.503
b0099	mutT	8.40776	8.3384	8.29744	8.60424	8.40842	8.5338	8.7727	8.49963	8.27897	8.29115	9.09071	8.82721	7.95868	8.20159	9.23514	8.58629	8.32214	7.61369	10.4813	10.7193	10.295	9.31906	8.09779	10.1306	11.319	9.77215	12.1393	8.75596	11.6124	8.09171	10.0569	9.59546	10.4929	9.41757	7.61917	10.1642	7.28772	11.33	11.7135	6.17631	12.568	9.6068	8.52945	9.14808	8.19688	8.59324	4.87469	4.59478
b0100	b0100	9.86798	9.82789	9.88598	10.2914	9.84083	9.99163	9.89623	9.42141	9.78222	9.49246	10.624	10.0056	9.98575	10.3854	10.012	9.29599	9.86706	9.84285	10.1092	10.2798	10.1212	10.5025	11.0201	10.5754	10.5957	11.758	10.1356	10.7896	10.4975	10.6871	10.6494	10.9874	10.8638	10.8246	10.9902	11.0971	11.5739	11.078	12.2152	11.5618	11.4631	10.955	9.23351	9.18551	10.0369	9.89826	8.89998	8.99331
b0101	yacG	7.10211	7.03053	6.67157	7.29118	7.00907	7.39062	7.33294	6.84255	6.84327	7.14057	3.74284	2.81875	4.67432	4.78038	3.86095	2.74146	4.30529	2.92223	-20.9409	-21.3597	-21.3801	-9.87655	-8.70345	-12.3009	-20.5769	-10.8828	-21.0775	-21.3703	-23.9605	-22.4306	-20.0966	-17.5761	-18.7851	-17.8136	-15.7249	-14.4442	-6.82102	-19.4773	-6.77951	-17.103	-15.6207	-24.434	10.9223	11.7035	21.3789	20.8788	7.00974	9.71575
b0102	zapD	9.49383	9.68696	9.62666	10.0775	9.39446	9.87066	9.80872	9.26728	9.40814	9.4825	10.2328	9.37397	10.9622	11.003	10.643	8.92801	10.6207	9.19731	-0.208472	-0.140882	-0.488007	6.23151	7.9222	4.61664	-0.569546	4.60541	-1.09145	-2.50158	-1.86256	-2.67926	-1.25799	-0.340563	-0.732718	-0.315755	0.656439	2.92043	7.59829	-0.332232	7.56927	1.44955	2.02584	-3.00794	9.79009	11.3963	15.9786	18.3935	9.41372	10.2632
b0103	coaE	9.17782	9.36481	9.63174	9.29181	9.15842	9.24427	9.42397	9.08724	9.27304	9.14774	2.56102	2.01695	8.30048	8.28262	2.62296	1.96286	8.2571	7.65029	-5.72407	-6.05204	-6.6556	3.13369	1.49118	2.50113	-5.77252	-3.80838	-7.01613	-7.52886	-8.89149	-7.17485	-9.30109	-6.61946	-6.73795	-4.64078	-6.26777	2.1166	0.0235435	-7.03388	-0.770498	-8.4727	-4.59885	-9.20188	14.0812	12.6362	17.1052	18.6246	9.42896	14.023
b0104	guaC	15.1849	15.5388	14.792	15.5304	15.0394	15.9709	15.3938	16.1983	15.2922	15.1439	6.24008	5.16574	8.49149	8.19042	7.60866	5.85644	9.54441	8.33678	30.364	25.815	26.5649	27.4331	28.173	22.6707	27.1743	20.0255	26.7091	29.368	28.0741	33.1921	32.6203	36.5531	38.5308	33.8373	26.932	34.7525	26.7091	36.8301	35.7466	26.2824	27.957	31.6243	1.17324	1.19465	8.91943	6.30992	8.83473	11.564
b0105	b0105	9.24049	9.02021	8.56271	8.74298	8.96171	9.27405	9.33569	9.85105	9.4803	9.16381	7.79863	7.30793	9.20061	9.25086	9.1746	8.21704	10.0323	9.1192	8.07402	6.21592	6.02899	9.35144	10.0843	8.41958	6.65713	7.66123	6.75403	6.85657	8.99306	7.79121	11.0101	11.8534	11.5151	9.68207	8.33198	10.5248	11.5432	10.4061	12.4832	10.2016	9.17865	11.4301	6.20559	9.28788	9.71221	10.0257	5.98401	6.96755
b0106	hofC	8.13956	8.75481	8.729	7.87251	8.05462	8.57843	9.29767	8.57843	9.2802	8.30322	7.20623	5.99089	10.3975	10.4388	8.19594	7.59522	11.0838	9.58971	2.64837	2.46083	2.29345	7.4777	5.74752	5.64777	5.61159	7.57189	7.48467	2.04127	6.09413	5.26439	4.28321	7.81353	8.07119	4.16695	5.33501	7.75719	8.67381	7.49181	8.59373	7.23846	6.54722	8.195	7.67352	8.41462	9.0264	9.69916	5.88223	6.96347
b0107	hofB	8.35577	8.42167	8.23176	8.31048	8.48396	8.05354	8.82894	8.24756	8.35343	7.8778	9.16075	8.35803	9.04419	9.66934	9.0336	9.32594	9.63843	8.45641	5.34507	4.55548	4.29708	2.99867	3.98683	3.93251	5.04224	4.80708	6.83179	-0.0623561	4.05624	4.20518	3.37869	4.64101	6.55467	4.98649	4.08306	6.90274	5.191	5.64858	6.97456	4.46735	5.84765	7.1295	6.68443	7.929	7.40171	8.00494	7.15317	8.33544
b0108	ppdD	8.65814	8.6728	9.01183	8.41636	8.85689	8.5442	9.01352	9.02677	9.71417	8.31288	8.80533	8.36066	8.12159	9.07355	8.9523	9.37502	9.53681	8.66668	7.86903	7.62183	8.11038	8.51207	8.57581	8.90993	7.93986	7.97006	9.15191	6.75202	7.42643	7.71632	7.45154	8.78102	8.3021	7.72132	8.00895	8.8627	8.48098	8.47304	8.6559	6.43718	8.36192	7.78137	8.59207	8.7442	7.96663	7.45212	7.84449	7.6031
b0109	nadC	-51.7773	-50.8254	-52.4237	-51.7078	-51.5292	-51.5525	-51.236	-52.5743	-51.7368	-52.5957	38.7947	37.6401	131.538	130.566	40.6081	37.4322	131.936	126.817	102.427	100.888	100.996	105.3	105.357	102.468	107.726	103.312	107.354	95.7112	100.673	102.319	105.062	107.741	104.248	112.359	104.863	111.851	101.802	100.766	105.627	91.211	104.136	88.6054	27.4655	27.2481	22.1893	24.0686	25.2039	26.267
b0110	ampD	13.7971	13.8061	13.3314	13.1617	13.3081	13.1078	13.4149	13.3081	13.1574	13.0101	0.585469	0.302782	7.30325	7.2616	1.0113	0.338747	7.34006	6.30924	-12.3453	-11.8012	-15.0085	-8.91276	-8.11406	-6.65752	-9.36955	-15.2587	-10.0054	-10.4838	-13.8463	-5.04982	-12.0208	-3.44235	-13.7394	2.33802	-6.33025	-1.43488	-7.27918	-14.1738	-12.3713	-26.1849	-13.6957	-22.7949	19.6422	15.1688	7.35529	9.83607	22.2453	23.2522
b0111	ampE	10.5493	10.2068	9.26386	8.11304	9.56619	8.78166	8.90259	8.95844	9.38063	8.51957	10.0313	8.95726	12.3055	13.5452	10.0494	10.0082	13.3286	12.7062	9.02432	8.36706	9.02432	8.45829	13.8021	9.87591	10.1216	12.2614	9.63042	9.98832	10.2191	13.6205	11.1238	14.1379	11.8779	16.4957	14.0745	20.523	13.0571	10.1441	13.2056	10.0246	12.133	12.2464	10.8582	11.3183	8.5745	9.25224	11.6955	13.386
b0112	aroP	9.54765	9.45519	9.01556	9.31942	9.35661	9.35565	9.72194	9.43768	9.61216	8.74283	13.3363	12.2425	10.226	10.4751	13.7077	12.0327	10.0224	9.16639	7.64302	7.54122	7.0203	-8.66883	-7.55961	-10.1266	10.9579	-6.62099	8.90916	4.51508	8.34687	4.79582	10.3232	5.67384	10.3741	1.96436	0.546248	4.95329	-7.58522	7.08154	0.420987	-5.91102	-0.0112628	0.137778	15.1102	15.916	19.0522	20.5184	9.65039	10.0735
b0113	pdhR	27.3753	27.6259	27.1278	27.8462	27.3098	28.0268	27.7007	27.4598	27.3196	26.879	47.1445	46.5136	47.5487	47.289	46.6525	47.0872	47.175	46.9757	-143.02	-147.181	-143.26	-137.773	-132.217	-143.354	-145.333	-128.929	-146.437	-147.459	-146.973	-151.486	-146.437	-148.684	-142.579	-143.314	-143.301	-150.187	-144.193	-141.713	-122.548	-143.395	-122.951	-132.635	19.2806	31.4456	32.3616	36.313	3.33197	4.77107
b0114	aceE	-106.474	-106.08	-106.837	-106.298	-106.749	-106.514	-106.534	-106.571	-106.811	-106.715	1258.67	1258.31	915.357	915.491	1258.72	1258.44	915.315	914.679	1461.51	1459.34	1461.51	1398.95	1395.29	1392.92	1455.52	1427.62	1450.24	1442.48	1447.16	1444.02	1443.52	1441.64	1453.28	1439.76	1464.12	1442.25	1401.12	1451.76	1445.33	1417.51	1444.62	1444.36	-352.959	-351.504	-336.964	-344.382	-356.261	-349.995
b0115	aceF	-94.0745	-93.718	-94.4201	-93.9632	-94.2779	-94.1926	-94.1971	-94.1672	-94.3008	-94.2397	1060.54	1060.32	743.833	743.935	1060.65	1060.25	743.85	743.26	1267.84	1264.65	1271.23	1212.93	1212.04	1204.22	1263.95	1241.59	1257.14	1247.22	1256.87	1251.71	1254.34	1251.78	1260.6	1244.3	1267.67	1259.21	1208.95	1261.17	1258.29	1228.66	1256.33	1251.38	-296.291	-292.556	-270.161	-278.848	-293.467	-290.258
b0116	lpd	-66.2579	-66.0323	-66.3929	-66.0834	-66.0895	-66.1828	-66.1582	-66.1681	-66.298	-66.1923	1133.7	1133.69	757.096	757.26	1133.8	1133.34	757.096	756.503	1342.21	1336.86	1345.06	1308.66	1311.69	1304.49	1337.53	1338.29	1346.97	1333.43	1343.69	1343.8	1344.42	1348.46	1346.12	1339.56	1352.86	1333.63	1316.04	1348.31	1345.18	1343.33	1355.64	1351.57	-305.761	-305.761	-287.866	-293.274	-297.012	-295.765
b0117	yacH	8.96693	8.84878	9.02234	8.85314	9.09612	8.91603	8.97234	9.19645	9.16494	9.04738	10.6532	11.0684	10.073	10.2312	10.6559	10.8664	10.209	10.2843	12.4245	12.7533	14.3245	14.43	11.4441	14.2486	12.2634	13.9361	13.0766	13.0132	11.0842	12.663	11.9158	14.4816	14.2037	11.4296	12.1852	13.3386	11.5132	11.9158	14.0895	8.62017	14.0209	12.903	4.97889	6.48196	7.41552	5.83981	5.20419	4.64146
b0118	acnB	46.1227	46.1845	46.5149	46.3803	47.4974	46.9599	46.7495	46.9599	47.0895	47.1942	158.016	158.117	74.0863	74.471	157.917	158.219	74.8183	74.0734	348.061	345.587	349.017	335.066	335.023	332.752	348.504	356.35	360.465	357.167	363.274	367.219	372.127	379.869	370.808	371.417	367.164	371.212	337.058	367.652	360.957	363.756	366.532	361.734	-75.3239	-71.2977	-90.143	-96.9231	-56.1518	-56.7886
b0119	yacL	12.5804	12.3517	12.417	12.414	12.4541	12.5894	12.8321	12.9871	12.6385	12.5556	5.98334	6.40432	-0.532258	-0.433631	5.55116	6.1774	-0.494589	0.153147	11.3889	13.5061	12.5144	43.7041	42.3442	43.7041	14.4003	33.6521	17.2335	26.5373	12.0056	26.7841	14.6595	27.9919	14.9064	23.7398	21.7961	45.0796	40.7483	13.4176	31.4989	22.8005	17.1062	16.8314	6.78108	3.60802	20.6305	22.246	5.79745	5.1147
b0120	speD	12.0548	12.4417	11.0842	13.322	11.8072	13.1246	11.5371	14.3945	11.2057	11.8861	2.08339	0.607861	16.8816	17.0919	3.22767	-0.00573879	17.8308	13.9098	8.78909	8.12878	8.16022	-26.5748	-28.9197	-28.8219	6.2841	-23.9919	7.27456	-7.74306	5.7679	-9.29034	4.09966	-7.08642	5.28402	-6.25893	-6.41729	-12.0974	-33.7521	6.33301	-6.79688	-15.6077	-1.96892	-12.7454	16.2706	15.8117	16.6454	16.0402	-9.20636	-6.13562
b0121	speE	10.9173	11.4813	9.98053	13.2074	11.0735	12.7569	9.85268	15.0621	10.1422	11.2348	-33.0145	-35.0332	50.4953	51.0045	-30.6946	-35.0787	51.9643	47.6417	108.429	104.35	103.759	47.4926	48.4879	49.0316	96.2173	47.1696	103.954	71.8149	100.656	78.6064	89.5777	75.2496	98.6699	70.4677	78.7269	59.712	57.4871	101.143	74.087	77.0218	84.8292	72.9027	-7.94236	-13.9575	-8.44203	-13.7005	-41.9575	-39.6216
b0122	yacC	10.1068	9.87397	9.52875	10.0299	9.57381	9.89158	10.0526	9.75807	9.7308	9.79172	-1.77844	-1.72607	10.3772	10.4765	-1.43045	-2.29905	10.7363	10.3724	-15.4076	-14.0629	-15.4076	-5.03626	-3.13928	-1.91153	-8.89091	-16.8456	-16.2962	-15.9807	-15.2406	-14.9611	-16.4243	-13.9671	-15.9151	-10.1986	-12.3941	-3.61112	-3.93851	-15.1319	-8.11478	-13.4158	-13.7316	-16.6136	20.8739	17.1018	20.0634	20.1471	8.16825	11.924
b0123	cueO	11.2047	11.2361	11.1067	11.081	11.6914	11.3689	11.195	11.4771	11.4084	11.6926	9.07287	9.0037	12.9477	13.0937	9.30169	9.06508	14.3499	13.1727	21.1406	24.8375	21.8123	29.0392	29.4632	27.5005	19.3894	20.6938	30.9097	34.3766	27.707	34.8482	33.415	31.4623	28.3708	27.8999	25.1644	28.0827	24.3206	30.9245	26.3198	21.2567	27.1727	24.8956	1.94541	3.93077	7.21001	2.50433	10.5347	7.2764
b0124	gcd	13.0277	12.7077	12.922	13.1834	13.0705	12.9962	12.8286	12.8845	12.9744	13.0292	29.7136	29.1065	24.0194	23.8039	28.8559	29.0283	24.0006	23.934	57.0111	57.1066	57.1306	45.0872	45.3685	45.1258	61.5074	43.3061	57.1545	70.9621	56.0594	67.9173	56.0139	63.0272	57.1426	60.5471	71.7643	56.1724	44.2826	56.1496	53.9056	52.1054	58.9872	60.5334	-2.98267	-0.324981	5.41921	1.80363	-7.91101	-9.63003
b0125	hpt	14.521	14.4694	13.9945	14.9342	14.5089	14.6257	14.2948	14.039	14.0689	14.1236	21.1924	20.484	18.0213	18.4334	20.9335	20.1411	17.4934	17.3173	-142.625	-144.748	-141.557	-128.304	-124.142	-128.881	-138.909	-124.311	-140.245	-146.286	-140.399	-142.416	-142.463	-140.573	-138.162	-132.925	-134.524	-116.228	-122.06	-135.911	-117.126	-130.111	-123.375	-132.71	35.5269	31.5218	45.5373	43.0478	20.5448	23.4018
b0126	can	14.7922	14.9793	15.3511	15.8975	15.2725	15.7753	15.614	15.3531	15.3791	15.2177	-3.81945	-4.17968	28.1674	28.7964	-3.85057	-5.05116	28.642	27.9822	-50.7372	-42.0707	-50.7372	-64.8646	-68.105	-57.3605	-56.556	-56.3388	-56.9574	-58.7174	-58.5298	-55.2772	-63.565	-54.4102	-62.9795	-65.1513	-60.1578	-67.622	-72.5964	-61.2003	-69.8737	-76.3649	-70.4888	-83.228	20.1225	11.5972	21.9444	20.9341	25.3488	33.151
b0127	yadG	13.71	14.3673	14.2917	14.9202	14.0313	14.269	14.1864	14.1059	14.0872	13.9839	9.10949	7.33224	14.0832	13.3996	8.75366	7.81532	13.062	10.9789	14.5127	14.867	14.401	21.8005	22.7742	21.641	17.8899	21.9604	18.7603	17.8487	19.1276	20.7124	17.232	21.641	13.5551	24.1947	24.4767	23.2235	20.1138	13.4371	22.8235	20.0685	19.2131	14.5616	9.48574	10.649	5.62721	2.54381	2.04321	1.83633
b0128	yadH	10.7543	10.9394	10.8445	11.4337	10.9464	10.8648	10.8658	10.6298	10.5198	10.5741	10.6035	8.46901	13.2286	12.8027	9.417	7.77556	12.23	10.0143	8.74702	8.67527	7.61256	10.0924	16.0589	8.75407	10.1625	13.469	8.73263	11.6023	10.7496	11.7771	11.9228	13.531	10.6799	17.0611	16.3202	18.4371	14.1079	10.2888	17.0139	16.1553	13.5378	12.4897	9.59894	10.156	7.57722	2.17555	4.20965	4.23375
b0129	yadI	11.1831	11.0945	9.47301	10.5619	10.4194	10.4648	10.6162	10.8474	9.86052	10.0293	11.0653	12.7891	11.1621	11.6425	10.4668	12.5303	11.0893	13.331	-7.13511	-6.55278	-5.54452	-10.8775	-9.07132	-11.7583	-3.61032	-1.45797	-2.20542	-4.29386	-5.33357	-6.65348	-7.46233	-7.4978	-5.39262	-3.78865	-3.94607	-2.27769	-10.918	-3.73779	-0.763881	1.47529	-3.6871	0.975932	5.65511	7.48138	5.129	3.09551	16.0954	16.7173
b0130	yadE	9.52806	9.18737	7.92726	9.90917	8.95709	8.30355	9.89516	8.45829	8.13406	8.47183	8.99198	8.38103	10.7889	11.2572	9.16476	7.44114	10.4366	9.41808	5.93371	5.60996	5.81377	7.03507	6.48975	2.78352	5.39515	7.77342	5.58443	5.98168	4.29493	4.39469	4.67771	4.3291	5.06169	5.23268	5.53049	6.70549	6.12345	5.68641	8.68115	11.2416	6.97483	10.2932	5.81588	7.28607	8.05493	9.27195	5.84857	7.28607
b0131	panD	-9.92141	-9.77845	-9.53654	-9.39075	-9.26303	-9.45053	-9.10551	-9.62776	-9.13638	-9.7936	-40.5311	-40.8414	-25.5503	-25.1033	-39.9178	-41.9457	-26.011	-26.7699	-149.25	-148.913	-146.158	-114.442	-111.537	-116.25	-142.217	-142.721	-148.988	-158.544	-150.64	-157.211	-152.525	-152.652	-145.878	-134.967	-136.413	-113.26	-112.772	-142.217	-133.57	-153.21	-144.097	-158.198	68.8468	64.8048	76.2353	80.4995	67.4874	71.2951
b0132	yadD	8.60332	8.95923	8.75647	8.7043	9.32343	8.975	9.08148	8.90764	9.04924	8.95174	7.56688	7.53853	7.4472	7.55228	8.00407	7.29482	7.29908	6.85117	1.80664	2.80445	2.00738	8.72879	6.50729	7.94785	3.17231	4.90224	1.81422	2.27883	1.95984	2.46808	2.50085	3.84501	2.86747	5.54789	2.64816	11.1215	7.06115	2.02904	5.58294	4.86761	4.2671	4.24393	9.77139	8.38297	10.1054	9.92751	6.81335	7.34119
b0133	panC	3.45848	3.6438	2.91451	3.11486	3.58545	3.38306	3.5231	3.3776	3.14998	3.02519	8.89754	7.08487	9.72688	10.1444	9.34626	6.35646	9.56887	7.6856	-11.6994	-14.7085	-11.992	-1.6609	-1.56159	-4.72297	-12.1515	-8.174	-10.6667	-11.5527	-10.1486	-6.59993	-10.3906	-7.97042	-9.15817	2.29662	-2.97511	4.39703	-2.74338	-9.93974	-4.39855	-13.8915	-8.7068	-13.9363	17.4057	17.994	21.0746	18.5244	17.4519	19.7285
b0134	panB	4.66224	4.93518	4.31786	4.41723	4.53164	4.32809	4.73287	4.25932	4.20069	4.08771	2.42075	0.680396	1.36254	1.65336	2.42689	0.297043	1.24502	-0.263926	7.50844	6.13362	5.73395	3.52163	3.06059	3.54484	8.53003	2.80022	9.29621	4.53326	7.94958	11.1022	8.1005	12.3576	11.5317	20.0062	14.1421	4.89811	4.43043	11.7507	12.7474	0.88807	10.6064	4.92298	16.7043	17.5104	12.346	10.5253	10.5253	15.9615
b0135	yadC	6.89291	6.80353	6.79334	7.26474	6.59823	7.17046	9.11383	8.16101	9.03013	8.10408	8.05968	6.38071	10.6145	10.1916	9.11177	7.25606	10.9507	8.61042	3.05709	3.17553	3.01604	14.3822	12.9158	13.0357	3.41337	7.32757	4.33435	4.10964	4.44026	5.80796	3.10731	5.79042	3.54889	4.59957	3.9013	8.10832	12.4249	2.94105	4.80737	10.843	3.71463	5.95533	7.79617	7.75812	12.7821	10.8403	4.31012	5.44049
b0136	yadK	7.43994	7.58419	7.38648	7.17648	7.7369	7.35533	8.95372	7.74931	8.43314	7.9152	8.17813	7.3729	6.84132	6.42502	8.71941	7.92655	6.79739	5.87137	6.56663	6.37461	6.18414	10.068	8.79048	9.46754	6.02194	6.57445	7.05472	6.81239	7.56262	7.014	6.30167	7.87209	6.88467	6.56663	6.52685	6.99014	11.1793	6.5821	6.77909	9.37195	6.44336	7.09461	8.16468	7.56837	7.43729	7.77663	8.01571	7.23692
b0137	yadL	6.91812	7.02649	7.25215	6.55188	7.57663	7.00041	8.31116	7.41401	7.58869	7.40274	8.53207	7.6418	9.51813	7.86052	8.3691	8.29741	7.92372	6.95159	8.2906	7.98964	7.93968	13.2403	13.0875	12.9419	7.87703	8.58669	8.83866	7.94489	8.55352	9.21746	7.96494	10.0563	8.3862	8.37855	8.61564	9.30843	12.6951	7.99954	8.48547	10.6464	8.08499	8.27004	7.69913	7.30208	8.51423	8.09176	8.92645	9.68843
b0138	yadM	7.03842	7.32592	7.0664	7.11847	7.37097	7.27859	8.30215	7.4391	7.56988	7.22251	7.15104	6.60385	7.8289	7.16499	6.92743	6.84403	7.24386	6.57165	4.37296	4.14479	3.86942	9.64114	8.78386	9.15107	4.22044	5.23929	4.86028	4.13442	4.91768	5.23054	4.03321	5.24228	4.45429	4.52998	4.83061	6.39747	9.30496	4.44545	4.89314	6.82454	4.28409	4.37296	8.91677	7.86771	8.53799	8.4102	7.59641	8.4102
b0139	htrE	6.46241	6.99886	7.35024	6.63024	7.49588	6.55652	7.85888	6.85006	7.97477	6.14225	6.09006	4.94128	8.24227	8.29372	5.36521	5.94739	8.72773	7.38723	4.7042	3.91577	4.28021	10.3159	7.91799	9.51936	4.14984	6.31661	5.19093	3.28839	5.2356	5.39418	4.03661	5.92561	5.51719	5.55614	5.1299	6.90503	9.99577	5.78207	5.86687	10.0241	5.63342	5.1299	8.42104	7.32121	6.3294	7.28085	6.00418	5.32858
b0141	yadN	9.17421	8.66489	8.84073	7.79824	8.06665	9.00745	8.91786	9.26472	9.95165	7.90772	6.94102	7.45265	9.28082	10.1848	8.25902	8.45829	10.2728	5.83349	9.53274	6.92671	7.97701	6.81241	5.52919	6.40691	7.65038	6.58428	11.153	0.935751	7.86957	7.92289	5.4002	8.49586	10.6705	5.85167	6.58428	8.08318	3.37288	10.2697	10.4486	12.9047	10.7994	11.2389	6.07487	7.70116	3.39045	5.18881	3.53104	4.43954
b0142	folK	9.3328	9.06454	8.80097	9.86204	9.02403	10.0933	9.43331	10.0442	8.882	9.21509	9.34984	9.6036	7.29481	7.61475	10.268	9.20466	7.81372	6.19238	5.71056	3.83466	4.59289	-1.57319	-2.02768	-0.853764	3.48681	-0.600062	5.11574	-0.93912	4.09923	0.694757	6.19329	2.59098	8.7776	-0.93912	0.683081	-1.53727	-2.04313	8.07044	1.30769	1.23904	1.74253	1.66434	12.2995	11.3171	10.9799	14.0788	5.66033	7.88439
b0143	pcnB	16.049	15.8916	15.8135	16.6498	15.8469	16.8375	16.1071	16.5319	15.5849	16.0907	16.5619	16.0489	16.1591	16.2853	17.3701	15.8931	16.9235	15.3565	26.2731	25.6906	25.3501	8.91052	11.7708	10.0933	23.6791	23.1467	26.7967	17.1674	24.7764	17.758	27.4963	20.8135	29.8798	12.6698	14.8275	8.72896	16.263	31.165	28.013	33.8397	26.3794	34.2294	3.37694	5.70234	15.2548	17.7887	-1.19668	2.44485
b0144	gluQ	9.38951	9.49519	10.0425	9.91566	9.26583	10.2278	9.85975	9.312	8.97561	9.64393	10.7601	11.343	10.4868	11.0523	10.6102	10.6781	10.7544	9.61506	3.67936	5.03031	5.05342	2.68677	2.51369	2.85042	4.87791	6.27309	6.01908	4.02224	4.18069	3.49572	4.3559	1.95543	4.57202	1.03102	3.49096	0.781574	3.94508	4.39746	6.29546	11.6437	6.04874	9.49184	10.4807	11.0834	11.0704	11.3686	4.84785	7.16046
b0145	dksA	4.93279	4.88762	5.16057	5.39252	5.07492	5.26594	5.71689	5.40502	5.20656	4.92022	-63.6748	-63.6142	12.5103	12.1872	-64.1105	-63.8139	12.8058	12.8872	-228.034	-224.914	-227.384	-204.993	-204.993	-205.564	-221.996	-212.292	-220.003	-208.242	-221.813	-202.729	-216.628	-207.501	-219.756	-205.564	-208.874	-208.874	-209.185	-216.774	-209.933	-199.47	-215.632	-208.396	88.8703	88.9835	111.16	114.516	84.0475	93.9701
b0146	sfsA	9.50389	9.39705	9.97621	6.13349	8.05807	6.45309	8.16283	8.26135	9.40329	6.52601	16.7646	17.8454	14.7557	14.2457	15.5062	17.6666	16.9974	19.5587	1.87075	7.76075	1.17393	12.0267	8.45954	15.876	6.66829	4.96672	1.84931	24.1455	-2.32873	28.8467	-1.23845	13.0175	1.95911	14.5419	11.5193	13.8901	9.19222	-3.00171	4.69223	1.42807	0.892341	-3.26919	20.8555	14.93	12.37	16.5824	14.1645	21.7144
b0147	ligT	8.79073	8.69006	8.79214	8.5449	8.91503	8.83757	8.81287	8.80066	9.02459	8.6658	8.4554	8.38678	8.00463	8.36799	8.84752	8.37902	8.59547	8.32324	6.96304	6.75544	6.4381	4.56901	4.10008	4.48776	5.62208	4.19027	6.79795	3.0966	5.36824	5.61248	5.30192	6.22948	6.08909	5.48793	4.45124	2.64302	2.85044	5.1183	4.33382	3.99675	5.17935	4.37874	10.6083	9.26063	10.593	11.1378	9.053	10.1191
b0148	hrpB	10.837	10.685	10.9751	10.2558	11.0499	10.6148	10.7854	10.6936	10.4109	9.47	9.46347	10.0698	15.9703	16.605	10.0139	9.73649	16.462	17.1273	3.27304	4.46949	3.53413	11.4713	8.32911	12.3593	3.46839	9.69398	6.93544	2.63084	2.40427	4.42968	0.997287	4.34733	1.80819	4.07879	3.75798	9.09963	6.92012	1.4553	5.33224	5.84912	9.50207	14.8155	6.4811	5.7694	11.0599	11.9854	6.3875	7.6357
b0149	mrcB	13.4151	13.099	13.0749	13.2297	13.8752	13.6408	13.5336	13.4476	13.7001	12.9248	7.42157	8.18971	15.1218	15.6081	7.31287	8.35516	15.1677	16.0443	13.3057	12.625	14.8078	16.0268	17.8629	18.4772	13.7094	23.7592	21.2153	13.0671	11.7765	14.7737	13.8236	16.9503	15.7093	16.5864	15.5511	19.0897	18.0135	16.8033	21.7274	23.063	20.6328	21.4362	7.09424	9.22134	9.45659	10.9313	5.47353	4.43304
b0150	fhuA	13.7486	13.8249	13.6544	13.3151	13.6133	13.4453	13.7091	13.4302	13.3903	13.2188	14.9144	15.8561	21.8649	22.1823	15.58	15.6204	21.9352	22.219	15.6149	14.6343	17.2618	-2.00085	5.0504	-1.85744	16.4093	9.81432	17.636	2.46065	17.3637	-1.52208	20.6688	5.03874	14.4663	5.27592	3.3405	13.8669	6.36521	13.7496	12.2693	15.283	11.5102	9.32436	7.54166	13.2314	13.2986	13.0525	-8.22255	-3.17235
b0151	fhuC	10.9543	10.8402	10.1861	10.2581	10.9995	10.2207	10.7419	10.7959	10.6323	10.1194	14.8262	16.3038	15.0242	15.81	15.4657	15.5627	15.2305	15.3452	9.09145	7.79736	9.47924	-1.58861	-2.12256	-1.00979	7.88424	0.0998352	8.38475	-1.29913	8.13171	0.721804	6.58886	2.87162	7.12781	-1.59904	-0.0861983	0.478046	-3.14118	7.11338	1.57053	3.13367	3.33927	1.24033	13.6061	11.8504	14.7227	5.78826	1.75595	2.92406
b0152	fhuD	10.0966	10.4641	9.40569	9.67872	9.80864	9.42429	9.97426	10.3462	10.0327	8.65803	4.4891	7.15385	9.14458	9.77876	6.41875	6.61242	9.44673	9.74818	9.03004	9.54801	11.2157	-1.26531	-0.886136	0.00920119	11.1188	7.76815	10.7897	4.0986	10.044	2.23415	9.71938	3.83775	10.2939	1.85987	2.19025	5.41843	1.97742	9.54801	7.6542	11.6111	6.78809	7.80639	7.05029	10.1145	9.78074	6.98301	-2.1485	-0.775196
b0153	fhuB	11.7176	11.242	11.5742	11.2496	12.0335	11.3191	11.1226	11.3442	11.196	11.3292	8.57055	9.16602	8.68271	9.25857	8.2745	9.08851	8.84661	9.04057	14.7824	15.7408	15.4876	4.84566	7.361	4.81041	13.4867	11.0587	12.5322	9.48925	13.1373	8.56315	13.0277	9.40406	12.4484	8.79317	9.7889	10.4844	8.58204	12.202	10.5844	15.4127	11.6721	13.4217	8.56347	8.46316	7.62473	7.84793	0.272102	2.84891
b0154	hemL	22.5263	22.559	21.7906	22.8254	22.4675	22.5715	22.6043	22.6093	21.4145	21.6429	106.498	107.271	151.156	150.692	105.116	105.09	150.389	149.552	124.45	123.077	123.623	113.425	114.301	112.018	124.316	122.378	120.467	122.581	123.603	128.14	123.645	129.153	123.858	132.632	128.578	115.715	113.655	125.32	122.561	125.87	131.308	133.227	-58.9988	-59.0328	-51.4341	-55.6629	-60.4424	-57.3539
b0155	clcA	11.3652	11.8055	11.7792	11.5113	10.0354	11.2942	11.0558	11.0528	11.1594	10.9956	16.0058	14.8021	21.6328	20.7575	13.089	14.6414	20.7485	19.6918	3.6325	4.97574	2.76014	13.5506	9.48741	9.6528	6.26574	10.4189	2.34854	10.7498	-0.254985	9.38177	1.70737	3.8219	2.08975	9.30683	11.0653	9.68301	7.63461	-0.0595497	4.80463	6.63376	10.7338	8.59677	9.80379	6.46254	12.0182	11.5412	8.35137	13.0737
b0156	erpA	10.1421	10.2149	10.67	10.2451	10.9371	10.3604	10.1945	10.4379	10.8051	10.4985	-4.96286	-4.21238	-32.9457	-32.9713	-5.12366	-4.7562	-33.0928	-32.3579	-36.1964	-35.5609	-33.9837	-9.80025	-10.0464	-9.92488	-34.5177	-10.5342	-29.9108	-27.9429	-30.6356	-27.4597	-30.2924	-24.9594	-27.7613	-19.6017	-16.9351	-4.1025	0.296597	-32.1912	-7.04446	-8.26618	-17.2382	-15.8257	17.3727	13.3623	41.6902	41.57	17.5572	19.0482
b0157	yadS	7.27147	6.76683	6.69868	7.21145	7.05172	7.30019	7.16159	7.37966	7.0786	7.23815	12.9929	14.2216	17.626	17.912	13.3086	13.3432	18.4199	19.1571	1.75751	-0.188495	1.11528	-3.51124	-0.478263	-3.65195	-0.0768721	-2.8577	5.53023	-3.74947	2.16447	-4.07598	4.15558	3.43534	3.71048	-3.3843	-1.37194	2.38563	0.891341	3.68471	6.68164	8.64872	6.74538	9.88458	12.9409	14.9134	13.5181	14.3186	9.2201	7.94818
b0158	btuF	10.2484	10.1803	9.1145	9.95714	9.92633	9.87866	9.79344	9.97211	9.60603	9.64995	10.4396	11.1278	11.3441	11.7665	10.5454	11.207	11.4963	11.6767	7.75228	8.34393	7.86923	1.19877	1.12714	3.48496	7.25186	-0.786986	9.00342	1.84545	7.58208	2.05033	5.71743	4.1781	7.46503	3.44283	3.54885	5.14152	5.53837	9.04517	3.46375	4.59841	4.14248	4.46516	10.1476	11.4599	12.3745	11.0694	7.14536	6.59164
b0159	mtn	-12.0601	-11.2965	-13.0301	-11.3244	-11.7324	-12.4717	-12.3838	-12.7828	-12.8439	-13.3088	48.7953	48.3004	45.1501	46.0374	48.1727	46.7815	44.3641	43.8072	30.8523	29.827	29.3803	39.8429	39.5283	37.8828	29.4798	30.7203	35.5845	29.7782	33.3187	35.3621	30.5159	34.4579	33.7003	29.9807	29.5539	42.2877	36.4615	33.2591	38.6893	30.8776	31.6551	27.7728	-12.4573	-13.694	-10.2241	-11.2425	-13.7279	-12.5592
b0160	dgt	7.49954	8.68815	6.60828	7.83395	8.65777	6.24367	7.56609	6.75786	7.09786	6.22177	9.3359	5.77413	12.9465	8.41838	8.95921	5.42376	10.2196	7.78739	1.21099	2.5038	1.50226	1.61567	2.09684	0.049197	1.48823	0.502308	1.77415	8.92214	3.28344	9.07807	4.11514	9.39777	3.3929	9.2269	4.30926	2.05027	3.6186	1.52391	-2.14503	6.63744	0.468007	1.17291	13.7915	11.116	7.96036	5.52852	12.3461	14.1087
b0161	degP	40.1102	40.2838	40.652	40.4427	41.8103	40.0538	40.589	40.429	40.8024	40.7978	37.3542	37.3471	36.5253	36.473	37.0344	37.2607	36.5235	37.229	-53.0589	-53.8334	-50.0822	-52.1179	-53.7149	-49.388	-52.7573	-55.3197	-50.7271	-47.3737	-53.6244	-47.2484	-49.1708	-43.1548	-49.4214	-47.7461	-51.0752	-44.7346	-51.6251	-48.2518	-52.4238	-50.0009	-53.7446	-49.4379	13.8108	12.8284	24.4812	20.5267	36.8943	32.9192
b0162	cdaR	9.85567	9.0497	8.58752	9.23243	9.45025	9.87377	11.078	9.61188	9.30125	9.29119	10.4925	10.5272	11.0343	11.3284	10.5144	10.8912	11.4422	12.1448	-0.312041	1.12424	3.43791	3.19548	5.56925	5.55821	0.085135	3.81955	4.58487	0.964846	2.33914	6.99101	0.142766	0.142766	4.94227	3.59135	4.70478	8.19923	7.71336	6.49309	3.17385	1.4394	5.65664	2.44932	10.8909	10.4407	6.50841	5.56556	14.7554	11.0357
b0163	yaeH	8.42302	8.71989	8.02787	8.03822	8.17627	7.52232	7.98948	8.38328	7.46067	7.14168	21.5642	20.1522	8.00889	6.28303	21.4648	18.984	8.08201	5.94262	30.8088	30.3335	27.471	47.9564	51.7345	47.1314	37.5763	35.4772	33.2303	55.3255	30.2094	49.6284	36.7145	49.9889	29.5797	52.6482	48.1075	57.1279	44.6385	28.9333	35.3104	19.4631	24.3246	16.9055	9.62087	8.66154	15.4844	10.6983	25.6663	25.1926
b0164	yaeI	9.84876	9.74277	9.69637	9.83842	9.83159	9.83365	9.97647	9.97721	9.94265	9.4672	9.59149	9.63934	9.69815	9.80148	9.37507	9.66852	10.0847	10.0567	7.41039	6.99956	6.26554	7.88987	5.41652	6.97352	5.93318	7.97182	8.98745	5.13606	7.17783	5.7686	5.69054	4.83925	5.5557	4.50713	4.50254	5.73009	3.38037	6.54054	7.40134	7.09055	5.64292	6.11018	9.24237	9.33262	9.49386	6.89898	9.275	8.58499
b0165	b0165	9.54103	9.3854	9.1014	9.48153	9.22393	9.26415	9.40252	9.12304	8.93775	9.01253	9.55987	9.19626	9.17721	9.31724	9.33173	9.37479	9.36281	9.39132	10.8605	10.609	10.5372	9.71772	9.98618	10.2436	9.62948	9.69162	10.7464	9.85417	10.8475	10.1185	10.2303	10.2303	10.5279	9.82961	9.54037	10.1771	9.60365	10.7538	10.288	10.237	9.43259	9.62364	9.06539	8.92767	8.67036	8.16629	9.31772	9.2286
b0166	dapD	-8.26042	-7.98368	-8.68952	-7.73337	-7.62241	-7.5056	-6.73409	-8.30745	-8.2277	-8.66178	42.6651	39.1771	23.8147	23.8208	45.2637	38.8428	24.4315	18.8202	16.8916	16.9833	16.5812	31.0407	37.8111	30.7286	12.7578	7.65407	22.7308	11.3734	21.17	10.9766	24.2563	15.2304	21.6956	21.461	13.264	39.1902	28.8856	22.2352	11.7773	-0.796935	1.37225	-5.9626	3.742	6.65745	1.50899	0.722856	12.8428	14.0896
b0167	glnD	9.40216	9.38662	9.4037	9.3346	9.51933	9.43732	9.42151	9.4006	9.39619	9.28545	23.034	22.5932	22.0363	22.332	22.9502	22.5724	22.1205	21.7217	30.7544	31.2359	30.6543	24.9367	24.0209	24.726	30.2114	25.715	30.6033	30.1149	30.4686	31.5278	30.3728	31.6682	29.4856	30.4592	31.0901	26.8016	23.2894	29.1956	26.9071	23.894	27.3085	25.2184	5.99449	4.99525	3.88128	3.44034	6.6011	6.53827
b0168	map	-37.7593	-38.116	-37.918	-37.1132	-37.5789	-37.1491	-36.9261	-38.5343	-38.3468	-39.3225	62.972	62.8961	79.7122	81.0441	64.1398	59.3049	78.4629	76.965	20.6534	20.1853	22.544	31.7983	31.7206	30.065	25.351	36.7725	20.6932	8.69145	19.0863	10.6652	18.7935	11.8003	19.2725	15.7985	11.0484	34.6831	32.1074	18.5748	34.6831	18.3615	24.6479	21.8897	-30.0384	-30.4817	-21.1848	-21.1048	-41.6171	-42.5812
b0169	rpsB	91.1907	90.9818	90.4975	91.5052	90.1598	91.45	91.45	91.4637	90.5989	90.8418	62.2269	61.611	5.53324	5.54348	63.279	61.2052	5.52289	4.56896	-194.853	-195.079	-195.079	-213.337	-216.109	-217.605	-198.808	-196.602	-197.441	-222.424	-199.564	-225.218	-206.132	-225.218	-204.98	-204.246	-210.364	-226.707	-220.097	-200.846	-192.089	-196.602	-190.127	-193.263	88.7371	89.5815	89.3	88.7371	77.277	83.1296
b0170	tsf	13.8253	13.7133	13.2078	14.0682	12.9347	14.1074	13.865	13.9883	13.147	13.529	65.8846	64.3353	30.2621	30.4595	66.528	64.2984	30.1637	28.1802	-21.4236	-24.6505	-21.9878	-43.3437	-45.3304	-45.9217	-14.4594	-20.926	-20.2355	-35.1951	-19.3395	-39.7652	-22.5431	-33.2769	-20.3257	-31.5462	-26.0784	-49.4155	-44.3785	-18.869	-15.4148	-21.3424	-7.25001	-7.78183	3.98588	3.22214	4.96542	10.5468	-7.15507	-1.44276
b0171	pyrH	7.21377	7.29596	6.78151	7.55957	6.81607	7.39799	7.23674	7.64264	6.8185	7.06596	50.6234	50.034	18.3285	18.5635	51.0272	50.4617	18.5416	18.3543	55.3843	53.8628	54.3525	48.5042	46.5452	49.4393	49.0827	54.7995	55.9311	31.5509	50.8705	30.4323	44.4214	32.6853	52.8278	35.0878	36.8297	47.0587	39.5732	54.2971	56.4367	56.6364	63.0981	63.7099	-16.3178	-13.5476	0.848086	-2.34536	-5.56853	-4.25547
b0172	frr	30.4566	30.5247	30.4819	30.5585	30.3664	30.5675	30.8465	30.6103	30.5823	30.5219	-72.8778	-73.4732	109.828	109.419	-72.4279	-73.2913	109.711	108.557	-347.485	-350.14	-346.489	-322.408	-316.867	-323.596	-346.139	-327.758	-339.513	-344.942	-347.186	-347.222	-344.46	-344.415	-342.621	-357.01	-350.749	-320.174	-328.651	-342.278	-327.987	-337.876	-338.443	-336.409	63.4426	66.3537	75.6155	77.3607	65.0375	68.6103
b0173	dxr	10.6781	10.6551	10.6132	10.5087	10.3474	10.742	10.7042	10.5463	10.5985	10.6045	17.0666	16.6244	11.3801	11.4727	17.209	16.9717	11.4552	10.9208	15.8851	15.4865	16.8817	13.4194	13.7978	13.0176	16.8305	24.5842	17.9688	19.049	17.7444	17.6278	16.1806	16.1132	20.4959	16.9657	18.7071	17.4194	15.0758	19.83	19.532	25.7528	20.6807	20.6723	6.64677	5.10118	8.58361	8.90308	0.220263	1.99316
b0174	ispU	17.9025	17.7515	17.5909	17.5941	18.6042	18.6749	19.1761	18.3656	18.1824	17.8493	57.3088	56.5123	64.4646	64.0074	59.527	58.1657	65.846	65.4931	-54.7008	-55.8682	-52.279	-45.8749	-45.9069	-48.4212	-54.8431	-32.8762	-55.53	-72.1883	-56.6661	-69.4236	-60.0646	-64.2568	-55.5887	-62.7122	-69.1959	-52.3929	-53.3644	-55.2506	-39.9903	-36.9208	-38.8835	-40.0295	19.2782	14.9612	8.12815	13.9909	-3.96021	1.38489
b0175	cdsA	17.0751	16.6652	16.8269	16.5792	17.1696	17.7471	17.4704	17.0845	16.4293	16.1107	44.5371	43.1161	32.3836	32.4488	44.9794	44.6716	33.004	30.5247	-34.3665	-35.7728	-33.4976	-26.0981	-24.6019	-25.4798	-29.4926	-10.3071	-31.1135	-47.1158	-34.7542	-41.2027	-35.384	-37.1639	-32.9373	-33.1717	-39.5712	-28.8927	-26.3628	-32.62	-16.2264	-7.8476	-13.1604	-11.1415	14.9232	16.6645	6.18832	9.02958	0.21738	-0.0237104
b0176	rseP	21.6762	21.8541	21.9058	21.2614	21.9212	22.114	22.18	22.0047	22.1772	21.6895	14.9754	13.3353	18.4138	18.7568	15.42	14.8626	19.113	16.2661	9.24309	8.99395	8.53547	5.49913	6.47318	8.09257	8.85208	10.6531	8.50087	-1.08568	6.13581	0.300143	5.98529	2.80361	7.13235	5.05622	-0.656609	2.82957	5.20328	7.92128	9.53375	15.6376	12.4075	16.5943	16.1835	13.2648	1.48096	6.86356	2.59753	8.55908
b0177	bamA	17.76	17.9928	17.772	17.5704	17.5301	18.0476	17.807	17.9056	17.7018	17.4646	120.498	119.921	55.8519	55.9136	120.636	120.47	55.9378	54.2237	148.63	149.479	151.142	137.253	134.301	134.379	152.31	143.246	152.562	140.641	148.946	144.171	148.767	144.002	143.944	142.228	143.165	143.609	128.978	140.812	140.641	148.116	142.359	149.591	-20.0493	-19.1931	-36.5021	-29.9374	-25.5745	-22.7239
b0178	hlpA	13.972	14.289	13.4415	13.8828	13.4497	14.2508	14.112	13.896	13.6412	13.573	17.9814	17.3072	17.9539	17.707	18.2701	17.8386	18.1343	16.1527	47.7736	45.2642	51.778	51.2707	54.1297	42.873	52.6707	42.7691	47.632	49.5446	51.1094	49.697	48.3562	49.8475	50.1451	59.3673	56.7216	65.5567	50.6255	50.1451	41.5269	41.8334	42.0431	41.6255	23.5929	19.3503	16.8702	19.1384	11.1179	16.0901
b0179	lpxD	36.3606	36.3246	35.7941	36.231	35.1281	37.346	36.7869	36.231	35.7285	35.6458	30.3551	29.1682	152.557	154.099	30.4726	28.2808	154.147	149.898	33.7923	32.7352	36.94	21.6802	23.2432	21.1995	41.6616	42.8668	35.8432	24.7538	35.3246	25.7476	37.5128	30.8632	38.4578	32.6882	39.6071	25.6103	27.3125	40.8485	37.1315	44.1678	48.1432	51.7824	-44.8003	-47.2496	-37.9636	-36.5996	-55.5012	-55.2808
b0180	fabZ	26.7569	26.7773	26.7272	26.4707	26.6362	26.9321	26.826	26.8066	26.6256	26.4552	-38.9644	-39.1677	74.9815	75.5664	-38.8795	-39.6639	75.3319	74.2298	-332.34	-333.509	-329.743	-332.715	-335.169	-332.937	-331.085	-331	-331.4	-345.347	-333.44	-338.537	-334.594	-335.97	-331.877	-326.158	-326.585	-334.189	-335.296	-330.918	-329.115	-330.34	-322.354	-320.818	71.9409	67.6654	78.6325	80.8889	60.8987	63.6805
b0181	lpxA	82.1821	81.8866	81.7676	80.8167	81.4073	82.2679	81.4982	80.4167	80.4367	80.2019	-1.23413	-3.02567	186.308	188.002	-2.75191	-5.38095	186.273	181.154	194.829	194.624	198.714	187.017	192.221	189.096	198.016	200.195	197.959	189.515	199.327	192.333	199.446	194.541	201.871	200.775	204.333	189.559	190.725	202.248	204.356	209.591	210.358	215.429	-55.9029	-56.5986	-40.1326	-43.0244	-63.233	-57.287
b0182	lpxB	14.1712	13.8532	13.8096	13.4455	14.1183	13.9119	13.9049	13.6867	14.0133	13.6652	13.5179	13.6047	12.8525	13.616	13.2787	13.7645	13.6368	13.8232	17.5753	17.9265	19.3466	12.0828	13.5906	12.8674	16.7867	18.9232	18.4565	11.2322	18.5268	12.1105	14.4058	12.508	17.8727	8.39205	12.9555	11.4943	10.7268	19.1979	18.3854	27.7741	19.5147	29.5339	9.03173	9.6159	11.4317	11.9975	-0.40872	-0.518609
b0183	rnhB	16.5047	15.7089	14.9213	15.3346	14.2514	16.1892	16.0517	15.2898	15.1624	14.9135	7.9322	7.28246	8.52755	10.3319	7.02427	7.13942	10.5233	8.4758	9.34376	7.81861	10.6674	1.01247	3.12066	0.460909	7.52768	11.4458	8.76271	2.29093	8.91681	1.69833	6.37728	3.35168	9.40088	1.30259	5.96985	4.60291	4.90446	10.0693	9.96706	21.8221	9.24294	22.1502	13.4164	13.3181	14.3522	15.6661	-2.2052	-0.152838
b0184	dnaE	6.89245	6.96711	6.93485	6.91198	6.7611	7.04599	6.90643	6.89665	6.89727	6.72852	66.9768	66.6357	48.3664	48.5163	67.1671	66.6185	48.514	48.1693	75.2595	73.7807	76.0436	72.3511	71.1863	72.3195	77.8329	72.0423	78.4732	71.5792	77.9627	71.2161	72.5703	72.0721	79.7362	77.2558	76.0436	72.7598	70.1583	77.0944	76.4594	76.6523	83.4708	81.6535	-0.691818	-7.3416	3.44977	3.32932	-20.4362	-15.255
b0185	accA	21.4684	21.606	20.9462	21.901	21.4684	22.7434	21.9743	21.5641	21.8803	21.3137	48.881	48.0205	84.6717	84.2151	50.2548	48.0891	84.5638	83.4162	-66.8058	-70.4171	-66.6302	-50.238	-39.5178	-54.3613	-65.8586	-55.3363	-62.642	-66.3157	-60.4023	-67.5394	-58.4054	-62.4585	-54.964	-56.0379	-59.1304	-39.9586	-44.3805	-57.3764	-40.3166	-54.552	-46.8631	-52.5137	7.65643	13.8254	7.97856	14.7699	0.368528	2.00098
b0186	ldcC	17.6245	18.0055	19.3997	16.9639	17.5631	17.6748	17.501	17.0424	19.0459	18.8767	14.612	13.9442	13.8813	12.9209	13.154	13.1368	13.1177	12.5011	24.2507	28.7489	25.7764	25.6552	20.703	25.0116	30.2012	24.9651	30.2879	43.9455	20.7531	36.1666	17.0178	19.6012	20.8242	19.5248	29.3463	24.7578	22.1637	18.8451	22.6774	31.704	21.8331	28.9529	6.81971	9.53633	1.33314	-1.38348	13.5605	11.9831
b0187	yaeR	9.10285	9.7574	10.2554	9.45124	9.61728	10.1958	10.3784	9.48409	10.226	10.0879	7.95671	8.57331	12.5857	11.9699	9.1045	8.18751	12.9074	11.6924	17.6283	19.4806	18.4935	27.1953	26.9485	26.7366	19.3644	24.7482	18.5694	24.0245	18.0952	20.9216	16.7589	18.5488	17.2483	17.8551	18.9759	26.9086	25.5609	16.2154	20.5061	23.7278	18.8072	18.9616	11.6126	10.0064	8.75496	2.46609	11.0421	12.3189
b0188	tilS	10.3288	10.0075	10.045	10.0186	10.3879	10.3314	10.3692	10.2227	10.4012	10.2612	9.16018	9.97377	10.9476	11.4671	9.94513	10.0621	11.4101	11.8586	7.35793	5.09552	8.16556	9.77951	10.9621	6.6776	7.15819	15.027	10.0796	7.90706	8.24468	5.41814	7.67707	8.90145	10.1904	6.71789	8.53183	8.91109	10.5341	10.6348	13.8065	13.1366	13.5638	9.83988	8.18098	8.76125	10.9159	6.17847	6.01188	6.07235
b0189	rof	12.4161	12.4394	12.8311	12.2017	12.7314	12.0551	12.4923	12.1317	12.3274	12.1113	30.9731	30.9481	35.5391	35.5671	30.538	30.2871	35.3819	35.0982	28.5466	29.1069	30.2206	59.9588	61.0896	59.0599	32.9812	41.5976	38.8277	50.3536	33.0967	51.9356	34.8707	52.1126	31.0768	47.8921	42.4125	54.9297	50.7111	28.0165	39.8409	38.4293	34.2517	35.4729	6.96485	8.55788	13.2243	12.3067	12.5339	12.392
b0190	yaeQ	10.5263	10.5647	10.4958	10.3794	10.6322	10.349	10.6506	10.1778	10.2812	10.2801	13.191	13.2059	12.1141	11.789	13.0259	13.7242	12.1061	11.8793	-1.88657	-2.42718	-2.99701	4.60748	0.89587	4.9234	-3.23792	5.72586	0.373845	-4.12182	-3.10834	-0.156626	-4.94033	-0.0113378	-2.88332	-4.28434	-6.92047	4.24257	3.60736	-3.55468	7.91363	-3.91926	-0.261369	-3.97416	17.8165	14.3609	13.249	13.0493	9.33159	9.98345
b0191	arfB	10.6489	10.5597	10.6884	10.5618	10.2645	10.5088	10.6793	10.6456	10.4664	10.3939	10.0702	10.2346	11.1624	10.8814	9.5174	10.4146	11.0954	11.01	-2.80707	-2.07728	-2.48227	2.97617	2.61892	3.66984	-1.8015	5.14054	-1.19486	-0.106134	-1.75863	0.243181	-3.49221	1.01922	-2.81719	-2.35842	-0.882168	2.67747	2.1922	-2.31694	4.3	-0.689648	-0.141859	-1.26006	12.979	11.8521	10.6905	7.98083	10.4189	10.3317
b0192	nlpE	-1.64541	-1.41068	-2.25047	-1.77908	-2.81275	-1.73705	-2.13063	-2.00935	-2.56396	-1.9998	24.395	23.9614	25.2977	23.0225	23.7065	24.5468	23.3764	21.9711	24.935	28.5569	25.6449	33.9563	33.5094	34.5161	27.9191	41.6105	27.9859	35.0807	26.2711	35.0807	22.2833	31.9245	22.8339	26.3766	31.0099	27.2553	34.2515	22.1746	32.9799	34.6193	23.6686	24.4795	16.4225	13.0136	15.8248	13.3529	10.7793	16.2049
b0193	yaeF	8.30979	8.35438	7.98254	8.26788	8.51542	7.94257	8.22485	8.192	8.03457	7.80761	8.39582	8.74619	7.35916	7.16304	7.98736	8.08496	7.33862	7.5099	4.81032	5.18895	4.8395	4.03023	5.39204	4.37714	5.32941	4.71251	7.2765	5.7177	4.72685	4.22367	5.51466	6.40827	5.5991	5.04524	5.87087	6.47313	6.12714	6.4953	6.45132	11.4043	7.36831	10.478	8.43772	8.9962	9.23042	6.98233	7.12294	7.03905
b0194	proS	15.4097	15.4376	15.1868	15.9841	15.5176	16.0916	15.5701	16.0752	15.7039	15.6533	15.3027	15.118	15.5586	15.723	14.9821	14.8942	15.4305	15.9711	27.3868	24.7701	27.1756	12.7462	13.1184	15.1406	30.0138	20.0619	32.701	21.4978	30.5187	21.3683	31.2467	26.6725	32.294	27.9483	27.9019	21.06	19.0476	33.7226	33.9063	32.1481	38.6727	36.7085	-5.65953	-2.10185	8.2879	9.41651	-4.4241	-4.91641
b0195	yaeB	9.61671	9.45273	9.12092	9.74907	9.77419	9.69458	9.5722	9.60363	9.31081	9.53615	9.3137	9.76921	11.0274	11.0132	9.18473	9.61732	10.8606	11.454	10.8867	10.7209	10.4878	9.19795	10.5999	8.77454	10.4503	0.999927	10.7357	7.11603	9.26408	6.06021	8.42387	6.70903	10.668	8.0798	9.9184	12.0691	8.57975	12.6269	8.21487	5.04751	10.4428	9.01936	8.72724	7.96997	11.6152	8.30991	6.05387	7.51254
b0196	rcsF	11.7373	11.769	11.5746	11.8874	11.6665	11.9096	11.8426	11.7986	11.4488	11.5042	-8.72627	-9.37317	-15.2268	-15.7228	-8.62355	-9.63172	-15.3314	-15.8028	-8.115	-6.95587	-7.10097	-12.4213	-14.1859	-12.4764	-1.45872	-16.7543	-4.55587	-9.65107	-8.81549	-9.61938	-7.63134	-4.76268	-9.49263	4.04676	0.747807	-13.6705	-10.1131	-8.28179	-12.0027	-10.2932	-5.4098	-8.71876	17.5561	13.1913	26.7903	28.1451	27.6534	28.0442
b0197	metQ	-18.2633	-17.4909	-18.8969	-17.8508	-17.9237	-17.5397	-18.9723	-17.1845	-18.2028	-18.2819	72.9399	70.9634	-19.7173	-20.0275	72.9914	70.473	-19.5694	-22.1308	-76.6952	-75.7104	-78.1104	-86.7381	-88.1263	-85.1339	-86.4951	-102.809	-63.001	-77.7017	-63.7176	-72.7054	-69.8661	-74.6661	-70.4963	-89.1669	-83.3101	-76.6052	-86.0035	-69.0793	-88.5206	-105.979	-103.324	-94.9698	75.3892	70.051	68.9456	65.9638	64.2304	64.9238
b0198	metI	10.2497	10.3696	9.75593	10.4486	10.2635	10.5308	10.1086	10.7098	10.1572	9.98203	-4.15905	-4.61721	11.5428	11.6902	-4.16891	-4.55624	11.5479	11.6238	-26.6969	-28.5866	-31.5706	-37.2357	-37.0095	-37.3109	-35.7683	-37.8292	-16.9177	-35.6075	-13.1541	-34.6065	-20.1611	-35.2191	-20.6529	-40.675	-40.1519	-35.8793	-37.6957	-21.7172	-27.3705	-47.172	-33.203	-26.1402	23.739	24.153	19.6976	17.304	15.6312	16.6327
b0199	metN	6.02954	6.26661	5.77101	6.6811	5.92578	6.76964	6.23585	6.88384	5.78379	5.88961	3.74893	4.01105	4.1517	3.81794	4.26095	4.18755	4.67446	4.39077	-16.5118	-18.562	-24.3509	-33.6551	-35.5284	-33.066	-26.3977	-26.0978	-8.26949	-24.5332	-3.70237	-25.7553	-9.56089	-28.3736	-10.2395	-36.0826	-30.08	-35.9544	-38.4639	-10.7263	-12.8037	-38.4208	-20.1784	-12.0463	19.6139	21.9873	22.3791	20.7586	10.7235	12.8115
b0200	gmhB	10.76	10.7476	10.4601	10.6183	10.5893	10.5868	10.7292	10.6554	10.4004	10.457	5.82707	5.65142	-1.04485	-1.01037	6.03454	5.64503	-0.809757	-0.982813	11.8041	12.1657	10.553	17.6512	15.4234	17.2444	9.61831	11.9704	12.1996	9.13563	10.6127	14.1174	8.63519	14.1546	9.76037	11.9042	9.36164	16.8473	14.1917	11.7395	15.3847	3.43061	7.15324	1.48212	12.5108	9.58643	18.2644	10.7847	10.0644	11.0135
b0201	rrsH	-221.108	-221.164	-221.164	-221.108	-221.164	-221.164	-221.164	-221.164	-221.164	-221.164	2626.22	2626.16	1002.85	1002.9	2626.16	2626.22	1002.85	1002.85	2753.22	2753.22	2753.22	2753.22	2753.22	2753.22	2753.22	2750.47	2753.22	2753.22	2753.22	2753.22	2753.22	2753.22	2753.22	2753.22	2753.22	2753.22	2753.22	2753.22	2750.47	2750.47	2750.47	2750.47	-789.048	-789.048	-792.742	-798.542	-789.048	-789.048
b0205	rrfH	3.45252	3.56706	3.56706	3.45252	3.56706	3.6673	3.56706	3.76017	3.76017	3.76017	35.7311	35.8456	-16.9347	-17.0492	36.0387	35.7311	-16.9347	-16.9347	-33.7476	-27.1583	-27.1583	-27.1583	-27.1583	-27.1583	-31.4483	-54.7054	-27.1583	-27.1583	-27.1583	-27.1583	-27.1583	-27.1583	-27.1583	-27.1583	-27.1583	-27.1583	-27.1583	-27.1583	-31.4483	-33.7476	-38.5652	-36.607	-2.86966	-2.86966	0.819822	0.819822	-2.86966	-2.86966
b0207	dkgB	6.00561	6.16642	6.76111	6.59273	6.66855	6.39893	6.50234	6.50911	6.31061	6.19079	9.53178	10.8503	8.52391	10.118	8.57097	8.94661	8.13701	8.78528	-0.514686	-1.53691	-1.15462	-4.56372	-5.06784	-8.6529	-3.82839	-3.1243	-1.06219	0.255125	-3.06141	2.89244	-2.7389	3.59399	-1.38512	-2.51857	2.6242	-2.21472	-10.3128	-1.64884	0.0234894	5.32766	-1.84331	4.38726	6.58195	7.28735	15.7952	11.7642	12.4238	14.0395
b0208	yafC	7.85969	8.24628	7.85848	8.19075	8.34039	7.58946	7.95133	7.78864	7.74514	7.61802	7.90547	7.52055	7.91129	7.50465	7.50617	7.12223	7.20879	6.90112	8.24639	8.24639	6.12874	9.52348	9.38896	8.16787	5.84486	4.09907	9.65327	12.3452	8.23335	14.1915	9.67194	13.9068	7.68238	11.7104	11.4669	7.09855	7.23307	7.06452	7.19895	0.560417	5.30104	3.15284	10.4379	9.11864	12.7471	13.8709	10.6544	12.4332
b0209	yafD	52.1781	52.464	52.1632	52.0347	52.4938	51.6361	52.1197	51.5322	52.2391	52.1224	99.3818	99.1531	94.1637	94.4362	99.3866	98.3568	93.8268	93.117	-155.01	-152.998	-152.365	-147.478	-144.381	-147.796	-151.732	-149.001	-155.26	-149.169	-159.091	-150.318	-154.977	-150.222	-154.424	-147.449	-148.054	-149.155	-146.042	-155.586	-150.182	-152.945	-157.073	-154.733	22.4813	21.9769	7.37104	12.8534	22.8424	24.821
b0210	yafE	9.33521	10.5247	9.10007	8.95307	9.27141	9.0975	9.26682	9.4781	9.54107	9.31054	12.1434	11.3564	14.2672	14.7084	12.501	10.9317	13.8596	11.8303	-0.542658	-0.294962	1.13068	10.5924	7.58553	6.64812	2.64915	6.86013	-1.25006	-1.14902	-3.0169	-0.150636	-0.127071	-0.343296	0.50173	6.47135	3.75596	9.99232	7.57371	-0.294962	9.10355	7.57965	7.51009	5.6142	16.1216	14.7601	7.22511	9.66246	2.18916	4.51323
b0211	mltD	15.9532	16.1181	15.8845	16.1854	16.1301	15.8336	15.8047	15.7904	15.7598	15.7977	68.8274	68.741	72.1885	72.0541	68.8389	68.031	71.9284	71.3425	136.888	133.007	135.638	127.447	128.194	122.081	139.157	147.639	136.385	122.921	133.608	112.972	136.265	124.632	134.255	116.575	117.738	125.895	126.006	141.435	149.022	149.398	154.618	153.948	-12.1919	-8.97781	10.8923	12.8336	-21.7377	-20.1656
b0212	gloB	11.2002	11.9428	11.0966	11.0976	11.1358	10.6562	11.1554	10.6085	10.84	11.1057	9.71126	9.10549	14.1416	13.8933	9.93198	8.92733	13.451	12.8941	16.4356	16.5296	16.3985	16.8226	12.1366	13.0452	14.2754	3.22345	15.514	22.1233	15.1352	19.2393	12.9608	18.5487	13.4423	14.939	13.4423	7.85708	18.5487	9.97699	7.33059	3.42132	9.29663	5.02557	10.821	9.26295	4.01027	7.47862	13.2069	16.8851
b0213	yafS	9.52433	9.45418	8.98407	9.05338	9.32383	8.77289	9.15485	9.09551	9.00749	9.27077	9.9359	9.10965	8.53728	7.8557	10.4117	9.08321	8.28912	7.63863	2.52343	2.32812	2.08029	6.62574	9.3886	6.03973	3.07851	2.72037	2.63794	6.12703	2.32812	4.76499	4.04417	6.5071	4.41098	8.42111	6.01598	7.62916	8.2932	3.92324	4.3856	1.52427	2.59679	2.31736	10.1833	9.07859	9.67581	10.0467	10.4799	12.7791
b0214	rnhA	0.809002	0.591766	0.308077	0.146439	0.6555	1.01441	1.07041	0.479374	0.614797	0.176855	18.1593	16.5831	25.2848	25.7211	18.9895	18.6384	26.0098	25.3716	15.6563	18.3218	15.4765	19.2611	15.1021	18.6393	15.5843	11.7524	17.0629	9.83495	13.6723	10.9412	10.5132	13.0267	13.4742	14.4055	11.9416	18.3421	17.253	14.9272	15.2978	-0.587032	14.4743	3.83725	16.04	14.1723	14.4948	16.1372	3.55759	5.58917
b0215	dnaQ	11.4867	11.8581	12.3631	11.4473	11.8323	11.4556	11.695	11.4949	11.7823	11.7319	6.92892	5.96213	10.6339	10.6207	7.20984	6.41125	10.5371	9.64991	-11.1839	-10.8246	-11.2615	5.86964	4.5704	5.97898	-10.4418	-0.0772929	-11.1062	-8.82892	-13.0367	-9.8952	-12.3872	-9.48292	-10.4318	-9.74392	-6.76338	3.32647	3.4178	-11.2517	-1.16686	-9.66468	-7.07096	-9.85404	6.6025	5.87527	18.1894	19.1395	9.36402	10.9464
b0217	yafT	6.2207	6.17606	5.87206	5.88617	5.43871	6.70305	7.10674	6.83817	6.30265	5.93509	9.02444	7.89506	10.0621	9.87681	9.52892	10.5008	12.3172	8.95547	4.65863	5.77834	4.43159	3.63048	0.496474	1.80821	3.67481	7.06558	6.78328	1.93084	4.74232	4.51528	3.41854	6.11059	5.96322	3.56085	3.58454	3.72156	1.09954	6.55769	6.95105	24.4717	6.7298	8.49834	8.16005	10.9495	8.52161	10.1559	1.12665	2.39252
b0218	yafU	6.39407	6.35935	6.93347	5.88102	6.32553	6.14966	6.62011	6.65267	6.52328	5.83913	5.91647	4.45033	7.38349	7.35139	5.85364	6.00908	7.51144	6.38788	6.34847	6.25502	6.88576	8.51535	6.79934	8.66198	6.53341	7.1383	7.76433	3.11788	6.71365	6.44082	4.98046	8.36855	7.84104	7.76433	6.97267	9.09182	8.36855	7.60867	9.51757	8.22138	8.36855	7.84104	7.60928	6.24002	6.83931	6.7449	5.35497	5.35497
b0219	yafV	9.21782	9.24707	9.41384	8.93705	9.12867	8.84401	9.05162	8.95822	9.10848	8.57805	8.8626	8.55718	9.22318	9.33184	8.50829	8.75928	9.17683	8.37222	9.43779	7.53696	8.48285	13.1109	13.9791	13.9791	8.78435	9.86138	10.11	10.4606	7.68879	11.2014	7.41315	9.63599	8.91338	12.9718	11.8258	15.3045	14.7115	9.16393	11.82	7.62676	8.62685	7.60778	11.0089	9.36018	9.35095	10.8053	10.8053	10.9534
b0220	ivy	1.36441	2.00351	3.41504	1.11402	3.0257	2.85116	2.1501	3.01849	3.95024	3.13152	8.9166	7.22289	12.0053	8.98588	8.98141	8.80053	11.5745	8.03867	13.788	12.9395	12.9395	31.1925	31.3492	31.4316	27.5467	34.1022	16.7468	36.6336	11.9817	31.1925	11.5163	34.4948	17.426	32.3561	27.2316	32.9007	26.4527	12.9648	18.713	27.6733	18.6085	9.77805	14.5045	10.9256	19.1808	26.756	30.1827	29.9659
b0221	fadE	13.7158	13.0246	14.9014	12.7695	16.0952	14.7543	14.8743	14.5334	16.5447	15.012	10.1281	14.3068	10.3712	12.1161	10.5525	14.4161	11.4872	11.9605	15.8992	12.1155	13.6657	11.8586	8.67343	13.7853	14.027	17.6054	16.1405	10.2787	13.2661	15.397	11.829	14.3996	15.9725	16.6638	19.0627	18.7718	11.1344	13.0455	16.9328	20.3783	15.5312	19.5721	7.02991	5.33189	3.40274	5.46419	15.4337	12.5015
b0222	lpcA	17.3159	17.7294	18.2161	16.8995	18.3498	17.6419	17.1699	17.0925	16.6492	15.8738	92.793	91.3153	118.258	119.234	94.1373	89.5665	118.402	115.815	76.3682	75.323	75.0342	96.6069	94.9335	96.3343	74.0197	82.6932	76.1877	69.6911	74.1317	84.7059	71.7092	76.5523	75.3519	86.4496	77.7473	97.856	95.0184	74.3266	82.9423	74.1317	82.0398	73.6335	-17.2602	-24.381	-20.0137	-18.2281	-7.99819	-2.96794
b0223	yafJ	6.57415	6.44348	6.36044	5.26312	6.81206	5.86163	6.09997	6.24974	5.6964	5.24716	4.65966	3.93566	21.2697	21.5003	5.27107	3.7024	21.5064	19.6055	12.605	13.0863	12.7276	21.3541	21.7158	24.0396	13.3519	16.8896	17.7465	8.57434	12.6972	18.5521	13.7508	19.7065	14.2351	18.4948	16.9073	17.8198	21.272	13.6066	12.2837	19.2782	13.6708	18.7212	12.4626	11.7474	12.1339	14.5715	12.7923	12.8135
b0224	yafK	13.346	13.3907	13.4732	12.9935	13.6725	13.9933	13.555	13.3225	13.9609	13.9284	8.19996	8.74182	21.2973	21.4365	9.10219	7.97435	21.6901	21.9981	-15.0871	-9.80879	-13.539	-4.48781	-3.56289	-2.17017	-8.53797	-5.54225	-13.4003	-23.0868	-15.4955	-20.5757	-14.0022	-14.1622	-17.9213	-13.8391	-11.2716	-15.4696	-8.94634	-19.378	-8.15398	4.71571	-12.6232	-4.03068	18.9427	15.3414	11.784	18.9427	5.16192	7.08053
b0225	yafQ	4.12074	4.23184	3.86417	3.197	4.00923	3.64322	3.17335	3.84421	3.63827	3.59016	-6.06894	-7.22202	-4.92945	-5.20439	-6.4997	-6.85723	-4.87653	-5.93829	-36.8972	-32.8303	-31.0709	-4.58072	-3.32022	-5.68922	-25.8199	-11.0094	-36.9381	-36.7487	-36.7487	-38.7463	-36.5083	-36.1015	-36.8024	-38.1662	-26.2152	-24.8305	-13.5035	-45.4355	-21.8043	-15.7307	-27.6623	-22.846	44.4359	41.1349	25.0862	30.4465	30.393	38.503
b0226	dinJ	-144.853	-144.053	-142.099	-146.166	-143.527	-145.453	-146.511	-144.968	-143.394	-143.88	205.652	203.527	264.269	264.059	203.471	204.531	263.901	263.767	165.734	170.906	166.32	214.158	206.249	217.538	169.37	198.387	160.485	163.64	159.174	173.266	153.938	168.697	160.082	180.354	185.101	203.823	212.033	156.104	188.544	180.51	182.395	178.051	-136.939	-141.643	-141.824	-133.876	-141.562	-137.449
b0227	yafL	8.32177	7.90179	8.82918	7.74954	8.28072	7.85189	7.96044	8.12172	8.31048	7.79149	8.26648	8.92319	7.26393	8.32222	8.15533	9.20373	7.67665	8.15694	6.14046	5.85305	5.68016	7.66467	7.80071	7.43818	5.71939	6.50001	6.45496	6.58146	6.03312	7.15616	5.80101	6.35738	6.50888	6.56333	7.72984	8.24679	8.0188	6.06948	7.27145	5.75798	6.82619	6.33503	7.26494	7.44028	8.77747	8.61031	6.27724	7.56699
b0228	rayT	8.87799	9.03838	8.41246	8.44518	8.71771	8.42991	8.6093	8.74242	8.40289	8.10752	6.92484	6.67905	6.18114	6.0015	6.86228	6.97799	5.97043	6.03203	4.32691	4.9924	4.70806	8.72747	8.37339	7.08765	4.86056	4.44973	4.81127	5.04281	4.43177	4.8688	4.77544	5.55123	5.52491	5.71079	5.72288	7.73907	6.9285	4.60174	4.88505	3.51643	4.84969	4.09192	10.3927	9.93858	8.80807	10.1668	10.616	11.2335
b0229	lfhA	8.83459	8.42345	8.84193	8.35816	8.80791	8.36556	8.55037	8.30427	8.80067	8.30639	7.75363	8.19045	8.29647	8.94974	8.09994	8.87847	8.61918	9.74043	8.4436	7.58329	8.60124	9.62927	8.96831	10.1694	7.59035	9.07932	9.35963	8.2855	8.01306	8.46327	7.65155	8.71333	8.11094	8.02663	8.82175	10.2331	8.51063	7.45234	9.31747	6.99769	9.23352	8.27198	8.25387	7.56285	7.74977	7.1131	7.92991	6.83404
b0230	lafU	8.3384	8.25247	8.2591	7.90186	9.00681	8.73672	8.59265	8.48147	8.73469	7.7184	7.06101	8.29179	8.85396	9.98256	8.06605	8.77302	9.20045	9.63378	7.84832	6.81467	8.92691	7.99751	7.84832	7.83562	7.6328	11.1723	8.67347	8.81595	8.14522	9.07298	6.45594	8.11453	9.03168	8.3688	8.53763	10.6976	10.4609	8.05277	10.4222	8.73261	9.92516	9.65387	8.82252	8.46857	7.85997	5.21398	6.84127	7.73421
b0231	dinB	10.9605	10.825	10.9207	10.7143	10.6688	10.8938	11.1913	11.1468	11.2635	10.7327	10.5877	11.7653	11.2593	11.6877	10.8372	11.6295	11.4608	11.8559	-0.643131	-0.605262	1.03791	1.57252	6.62832	3.69415	-0.0742776	2.50178	4.02707	2.7504	1.4976	1.90625	-0.389082	4.21279	4.43506	1.93145	3.91527	5.60207	3.56062	3.32715	4.79267	5.3444	3.58548	2.06777	6.34636	5.65052	10.1595	5.92858	6.75974	7.46081
b0232	yafN	7.37394	7.61191	7.75886	7.54633	7.57841	7.65979	8.05062	7.87724	7.80176	7.91993	3.55873	3.32876	8.45128	8.50829	3.14145	3.73479	7.92491	7.87957	-0.218805	0.0028751	-0.506171	2.20777	1.19492	1.27144	-2.26333	-1.08086	-2.0967	3.87802	-0.937546	1.09577	-2.55172	-0.733699	-0.470383	0.3329	3.41212	-2.31176	6.84497	-1.38434	-4.21522	5.31763	-2.59875	0.959452	10.3995	7.52803	10.2727	10.8677	7.8273	9.73968
b0233	yafO	7.80711	7.59759	7.74495	7.74495	7.77923	7.70334	8.17262	7.92674	7.80924	7.83866	5.83726	5.71264	6.9819	7.05207	5.19013	5.70498	6.73563	6.58298	2.15849	2.98691	2.23115	4.00875	3.83636	3.52367	1.03941	2.43149	2.06982	3.57179	1.70045	2.22524	1.67948	2.18933	1.56114	2.02522	3.72552	0.833062	5.35956	1.70045	1.05603	6.89269	1.37237	4.20979	10.9607	9.6703	10.8935	11.0995	8.82131	9.71357
b0234	yafP	8.11454	8.00981	7.94319	8.016	8.0907	8.06119	8.49859	8.28239	8.39247	8.3019	8.26392	8.32536	7.90793	7.66604	7.65246	8.36668	7.48259	7.75499	6.18499	6.43958	6.59846	8.79839	8.47814	8.57229	5.91881	7.82604	6.6701	6.73459	6.51529	6.21069	6.1555	6.46528	6.39969	6.06789	6.69919	6.96269	9.38364	6.55515	6.3047	9.60587	6.41646	7.21377	8.16578	7.04679	9.5693	8.58975	6.66904	7.419
b0235	ykfJ	6.90681	6.31377	6.54093	7.06681	7.11433	6.52888	7.42454	7.7628	7.51806	6.32681	8.04107	8.265	11.1836	9.74869	6.33121	8.52225	9.82297	11.5996	6.96879	7.65946	7.40792	12.2063	15.8994	11.9648	7.50998	11.3714	7.96061	8.59906	8.4615	7.37694	8.08391	9.06991	9.23641	6.90295	8.2427	9.73331	13.4733	10.598	8.77909	22.8458	10.5581	13.9692	5.13703	7.07929	8.04503	4.86753	2.77304	3.68295
b0236	prfH	8.41094	8.27848	8.1546	8.31348	8.32188	8.13927	8.19945	8.13887	8.16704	7.95771	8.47275	8.64006	8.41961	8.45347	8.02626	8.61737	8.12587	8.49705	9.04784	9.01878	9.07132	9.23743	9.31997	9.72934	9.21636	9.29336	9.28235	8.82248	8.97635	9.04186	8.96847	9.19957	9.17742	8.82045	9.01201	9.37649	9.76089	9.46359	9.74517	10.7906	9.67318	10.0584	7.5411	8.20019	7.48367	7.40292	7.39653	7.27712
b0237	pepD	13.7092	13.8938	13.1007	13.5693	13.3821	13.4446	13.5647	13.2651	13.034	13.3421	36.2756	35.3707	52.8291	52.6968	35.9444	35.1214	52.5376	51.7467	64.7191	64.4079	63.5647	44.4171	44.6976	46.9522	70.1209	37.8375	69.7837	76.1893	69.7469	74.681	74.399	80.3861	70.7478	74.7745	80.7724	58.1718	49.7183	69.638	52.7369	50.1578	60.2008	55.1175	13.2734	13.6482	9.52305	3.21075	21.436	20.3116
b0238	gpt	-2.2119	-2.18989	-2.069	-2.05532	-2.07126	-1.40062	-1.57666	-1.60346	-1.9095	-1.81995	-3.9226	-3.85717	-7.78169	-8.04538	-3.036	-4.32303	-6.96014	-6.20689	-41.033	-43.7724	-39.1485	-27.8058	-29.5513	-27.9946	-38.7604	-18.0941	-36.1719	-50.1293	-34.0295	-55.3516	-39.4072	-50.2556	-36.4143	-41.1455	-42.2611	-32.5843	-34.6078	-33.2697	-9.10499	-17.2541	-12.0548	-18.158	23.8922	26.6463	36.1823	33.492	11.4936	13.7492
b0239	frsA	-12.0049	-11.6816	-13.2983	-12.7049	-12.8904	-14.2277	-14.0476	-14.133	-15.2484	-13.8885	18.993	16.7918	56.8672	58.3058	17.9304	15.6403	55.6695	54.2306	40.533	41.6377	41.1525	28.9363	33.5081	26.325	41.7993	38.2989	40.4389	51.6121	44.1874	48.8062	43.0712	51.3038	40.4257	47.5059	50.863	24.5915	35.7853	43.2918	38.4868	47.081	46.0233	45.2004	7.85389	7.00645	19.8381	11.3286	21.6077	22.2061
b0240	crl	3.91387	3.9356	5.01591	4.6721	5.73634	4.5604	4.61812	4.12413	5.45817	5.36922	10.9124	11.8881	10.8541	11.2204	11.6759	11.6995	10.9793	11.2571	-34.8741	-35.3782	-31.6853	-29.1807	-32.8373	-29.3454	-7.69765	4.71066	-3.99242	2.46598	-33.514	-33.8175	-37.8559	-33.2895	-35.4303	-31.1437	-35.5345	-31.0221	-32.7367	-28.5315	-32.8089	-17.4605	-30.1831	-20.8347	22.4718	13.0993	17.3656	15.8866	31.9505	31.526
b0241	phoE	-36.1621	-36.1722	-36.207	-36.1628	-36.1119	-36.0022	-36.2389	-36.0899	-36.0977	-36.2568	777.825	777.739	710.677	710.569	777.707	777.73	710.649	710.797	1293.45	1293.67	1294.89	1288.28	1285.07	1289.24	1293.09	1293.48	1296.67	1299.96	1292.35	1302.6	1291.28	1300.3	1298.95	1309.6	1296.76	1297.68	1298.3	1301.93	1293.21	1298.33	1300.08	1302.74	-190.915	-188.316	-186.065	-194.892	-191.176	-192.855
b0242	proB	17.3706	17.8055	19.0847	18.9389	18.607	18.968	18.9653	18.2999	19.3597	18.4978	14.6662	12.6069	51.1122	51.4187	14.8014	11.9334	50.6101	48.4278	27.9746	28.6365	26.905	40.4203	37.6561	40.948	23.0288	32.8233	23.8355	24.5256	23.5636	24.6086	21.0343	23.0571	22.0598	39.6489	36.327	36.0305	42.0071	23.1347	31.7625	31.8437	33.5947	33.4252	4.88973	1.46384	8.27226	-1.23689	0.63025	6.53763
b0243	proA	15.1316	15.0939	15.2028	15.3632	15.3349	15.4075	15.3675	15.2671	15.6033	15.3433	28.2803	27.4903	18.8763	18.6212	28.0796	27.3479	18.6606	18.0324	35.6748	34.9994	35.8297	43.236	45.2673	44.5645	33.1048	36.1503	35.1255	37.4977	33.951	37.3118	34.4101	37.7289	31.7162	45.0914	44.6344	43.2527	46.4554	32.416	39.5835	34.2978	37.5382	34.2351	0.0958261	3.22249	6.60898	2.87422	0.966268	-0.801739
b0245	ykfI	8.01987	8.03079	8.10522	8.45892	8.44017	8.16034	8.47703	8.1699	8.50263	7.9296	2.83626	2.68346	9.98748	10.2302	2.90651	3.03387	10.2174	10.2302	7.5419	7.98609	8.80495	7.98609	6.93578	9.15238	6.24894	7.16572	12.0431	7.43662	2.74723	5.31895	3.02313	6.47922	4.68441	5.16938	7.12294	10.7508	7.83836	7.43662	10.936	-3.29378	8.20016	6.26916	2.97992	2.31101	10.5886	3.1972	1.00635	-1.09546
b0246	yafW	9.26263	9.08268	9.34567	9.60336	9.92685	9.60207	9.7379	10.0357	9.93748	9.38478	5.29303	5.29958	10.0382	10.6533	5.25824	5.99758	10.7073	11.9835	6.04565	5.91893	6.87945	10.2964	9.19201	10.4102	4.95337	9.53671	8.49237	4.67763	4.11957	4.53843	4.98505	5.99337	4.31344	5.10126	2.88234	8.82642	5.33592	6.5939	12.6745	13.0506	8.0822	13.5518	2.17413	5.83169	10.0743	7.29701	3.02252	1.58178
b0247	ykfG	9.47369	9.39246	9.52885	9.50736	9.91528	9.43188	9.82588	9.88809	9.97538	9.26059	10.1535	10.7995	15.217	16.2234	10.3539	11.0871	16.0022	17.1602	4.5362	4.74821	4.25462	10.0477	7.96017	12.1977	2.91315	6.87635	8.47091	4.54817	0.269706	3.98375	0.628723	3.0186	2.1235	2.17072	2.58482	7.60682	6.09158	4.03049	8.60234	5.53251	6.31508	9.32509	3.36822	4.56565	7.94441	8.17659	2.08929	0.891861
b0248	yafX	37.4234	37.3586	37.1602	37.3105	37.7096	37.6955	37.9113	37.8054	37.9329	37.3631	86.549	86.7835	83.5972	84.1211	87.3158	86.7028	83.8198	84.2596	-98.083	-97.903	-98.6232	-97.1695	-94.2591	-96.0512	-102.375	-97.0505	-95.3155	-99.305	-103.559	-99.9605	-100.318	-99.1883	-102.005	-100.17	-102.145	-96.4134	-99.7636	-98.3412	-89.6635	-83.7049	-93.416	-81.9183	3.45442	7.83717	4.81564	5.97422	2.16543	-1.66347
b0249	ykfF	11.3673	11.0356	11.3066	10.8623	11.377	11.7011	12.4873	12.5578	12.5479	11.3042	12.9919	13.2849	14.1717	15.469	13.179	12.6528	15.2418	14.9665	3.70009	3.24878	4.15952	10.4707	7.93959	12.7122	3.43678	7.24249	8.36219	4.91297	0.478968	5.82517	4.51819	6.32397	-0.589803	3.85937	-0.589803	12.3747	3.64212	3.97459	14.5624	3.23397	10.6735	8.1303	-11.5043	-5.5107	-17.1321	-16.4244	-15.3199	-18.1843
b0250	ykfB	12.3269	12.6248	12.99	12.1458	12.4497	12.4426	12.7434	12.5804	12.8508	12.5548	9.69813	9.83786	10.5887	10.2108	9.76977	9.91978	10.373	10.2039	-5.29238	-4.60776	-4.8428	11.6437	8.14974	11.5678	-7.45686	-7.18589	-7.09844	-5.25063	-5.07864	6.08818	-0.51918	1.95858	-3.64545	8.25807	-5.57618	10.9696	8.20344	-3.38073	7.80252	-5.62363	2.40348	-7.07047	24.002	23.0202	5.16582	7.11763	14.207	15.4996
b0251	yafY	7.32358	7.55098	7.43182	7.25905	7.5922	7.56664	7.62617	7.83748	7.7114	7.50689	7.21745	6.75608	6.92351	6.52233	7.69625	6.66483	7.17654	6.78779	5.28564	5.75916	5.17668	7.82075	8.14791	7.84902	4.8834	6.16771	5.04525	5.32607	5.56497	6.66822	6.15474	6.79847	5.85014	5.97097	5.06031	7.6712	7.25334	5.72303	7.39051	7.39741	5.75373	6.86303	10.0081	10.1582	8.97849	7.36906	8.349	8.97329
b0252	yafZ	8.96265	8.69908	8.53947	8.5364	8.88841	8.56571	8.99711	8.97337	8.94785	8.48952	8.67869	7.93476	8.47072	8.5295	8.45587	8.52647	8.84483	8.66053	9.56034	8.76339	8.66167	10.3129	9.02029	10.0342	9.70353	9.76644	10.2337	9.56034	8.89295	9.30624	9.25143	9.78703	10.715	9.35947	7.99084	11.2125	10.8836	10.4746	13.3041	8.45901	9.67548	11.9362	6.89406	7.33925	7.51247	7.03693	6.25554	6.15162
b0253	ykfA	9.05779	9.09307	9.38758	8.8287	9.26785	8.92773	9.26868	9.18793	9.22054	9.18953	8.99464	8.94536	8.70475	9.11719	8.99464	9.38058	8.97045	8.99417	9.23741	8.97357	8.64319	12.4413	12.3024	12.1167	8.60995	10.2785	9.43936	10.1607	8.89087	9.67387	9.40267	10.1392	9.60848	9.52755	9.99857	12.5267	12.1981	10.0902	11.5629	11.2974	10.3444	11.6307	7.56218	7.98058	7.89507	8.3475	5.92385	6.5086
b0254	perR	8.04399	8.16869	8.10251	7.60207	7.97134	8.06886	8.35285	8.31344	8.84871	7.94994	10.4786	9.59835	9.47832	9.86213	10.5921	10.0471	10.4539	9.27301	1.46756	3.35746	1.68894	6.78276	4.93243	5.01932	2.32386	7.22882	0.524442	-2.85087	1.69867	0.951217	1.04752	3.09864	4.28534	2.64056	0.148421	6.43077	5.02575	3.21645	6.93663	7.14109	3.88919	5.77886	9.35261	8.55442	9.77954	10.4585	4.2671	6.02925
b0255	insN-1	9.27916	9.05368	9.0234	8.85391	9.81052	8.79464	9.35681	9.19041	9.42708	8.91578	8.62914	8.91916	8.72807	9.29195	8.25992	9.57359	9.43973	10.1948	9.1106	9.20799	9.05788	11.5442	10.5246	11.8688	8.10427	8.37057	9.48669	8.34163	8.38836	10.0915	7.95027	9.75712	8.97297	9.45097	9.30747	10.6804	10.5818	9.27616	8.74486	7.42058	8.53064	8.18617	8.26248	8.31007	8.46355	9.29084	8.67511	7.77337
b0257	insO-1	8.94925	9.71773	8.992	7.7147	8.68013	8.60261	9.28473	8.95353	8.97763	8.31492	8.21592	8.1223	11.4462	11.5183	7.65006	8.6195	11.1679	10.0843	5.02954	4.36329	4.69872	11.6576	10.3766	10.8173	5.06295	7.24566	4.8632	4.43317	4.74161	4.64474	5.51277	4.62026	5.9521	7.57756	6.57282	10.6904	10.2877	5.89769	8.37583	7.82793	8.05054	7.89932	9.93449	9.97321	7.533	9.02004	7.27699	7.97214
b0258	ykfC	8.7556	8.85184	8.9543	8.57605	8.99394	8.81309	8.85711	8.84251	8.91137	8.73493	14.4263	14.6915	11.9448	12.1439	14.4748	14.7523	12.0874	11.7982	17.4077	16.136	16.7948	22.1738	19.9681	21.6779	17.0426	18.4395	18.7933	14.4184	15.9093	17.9718	15.8888	19.552	17.4423	19.5164	20.1268	20.6332	19.6511	17.0079	17.4287	17.8058	17.6411	18.6826	6.87423	7.82981	4.80102	6.70334	6.2567	5.43271
b0260	mmuP	7.29388	7.1314	7.33805	6.73384	6.85653	7.07248	7.10683	7.19834	7.29084	6.91683	6.59974	6.90484	6.99949	7.50759	6.96075	7.22196	7.46747	6.8236	-1.00223	-1.62637	-4.0418	-2.39468	-2.55717	-0.860594	-3.9453	-3.57176	3.32796	-4.48108	5.00241	-3.41105	2.40326	-2.63396	4.73313	-4.87534	-2.9283	-0.766891	-2.32832	4.49003	7.93048	-5.12492	-1.92922	-1.35174	16.0003	14.8934	5.87978	9.31599	12.5497	12.5225
b0261	mmuM	10.185	10.1137	9.93468	9.91871	10.132	9.90497	10.0788	9.98876	10.0952	9.84027	3.39499	3.67897	1.15331	1.40212	3.40495	3.74489	1.29138	1.36966	1.08849	-0.673995	0.110514	-0.00985693	0.70656	3.09897	-1.57968	1.56158	5.40974	-3.19194	3.18836	-0.673995	0.842582	0.637823	3.48606	0.842582	-0.726435	5.80054	2.28171	4.61716	4.91373	-4.2351	0.623946	1.04686	15.7779	14.7477	9.20874	11.8362	16.4688	15.8424
b0262	afuC	8.82492	8.63775	8.67419	8.32399	8.73482	8.49478	8.68027	8.55108	8.77328	8.39846	8.59816	8.81633	8.29072	9.02069	8.4971	8.57666	8.65637	8.48072	6.00111	5.59039	5.84937	6.26023	5.30951	6.18818	5.94979	8.1981	6.71234	4.89596	5.44382	5.67712	5.35985	5.74206	6.44625	5.92386	5.92956	6.65843	5.777	6.14698	7.22552	11.3787	6.66667	9.50953	7.97457	8.26318	9.19982	9.24187	6.91217	7.99599
b0263	afuB	8.99241	8.90762	8.62141	8.45457	8.93593	8.80495	9.06584	8.83687	9.10159	8.21226	9.59298	9.52705	9.29542	10.0863	9.29611	9.19761	9.57756	9.05944	6.15532	5.60796	5.66637	5.49115	6.84201	5.79388	6.5206	9.09974	6.35344	3.46294	5.4954	5.50745	6.03545	5.5688	6.27842	5.68949	5.73144	6.24528	5.89156	5.75355	8.66596	10.2257	7.73536	10.9778	8.92754	9.42191	7.02614	9.88613	8.25247	6.51774
b0266	yagB	9.36809	9.67497	9.36341	9.21263	9.21683	9.28658	9.30749	9.38005	9.61116	9.07956	6.45201	5.78368	6.22332	6.2509	6.61219	5.62941	6.37281	5.43074	-1.37372	3.08698	-0.864343	8.84433	7.79808	6.85078	1.77722	1.70045	-2.21443	-1.4514	0.394321	2.18065	1.12156	5.39604	-0.447944	4.72339	5.73113	3.57379	5.56864	-3.94422	-3.20998	1.96992	0.841065	-0.573344	11.9228	10.3699	11.4995	12.6779	16.8031	18.0062
b0267	yagA	9.15165	8.76016	9.13094	8.49374	9.34976	8.86443	9.01029	9.18585	9.60818	8.78007	9.08393	9.49635	8.5807	9.52232	8.92919	10.1066	9.46667	10.4354	8.85938	8.70043	9.03804	9.88674	9.58156	10.5399	8.83086	9.52695	10.2457	8.80799	8.73299	9.38048	8.23166	9.38323	9.20278	8.80302	8.77775	9.89879	9.40559	8.81562	9.45876	7.81169	8.94956	8.82072	8.81552	8.93574	7.95906	9.11444	8.26657	7.81512
b0268	yagE	21.3142	20.9549	20.9244	21.3184	21.2175	21.1862	21.6969	20.9226	22.0791	21.0534	28.7596	31.0352	28.1992	28.7617	29.5775	29.8145	28.481	31.3392	-22.9637	-25.7756	-23.7394	-28.9087	-22.7393	-25.8815	-26.2757	-22.0455	-20.8739	-34.3648	-24.9766	-30.3382	-27.4453	-33.1197	-21.3214	-28.9522	-30.356	-21.703	-29.2537	-22.7121	-17.4809	-33.7484	-19.5861	-24.8888	31.9512	24.5522	-1.72969	-1.50359	23.9254	26.191
b0269	yagF	18.7915	18.4633	18.391	18.6064	18.7666	18.7441	18.9862	18.5205	19.1407	18.3763	21.3851	22.8784	21.0531	21.6313	21.3689	22.6905	21.4232	23.5429	-17.2018	-17.8302	-18.639	-16.5998	-19.0503	-11.9645	-18.9044	-16.1554	-10.6927	-19.4877	-17.7779	-16.5732	-21.0566	-14.8278	-17.9761	-17.8698	-17.2018	-10.3875	-15.6657	-16.4248	-15.2558	-28.8971	-18.3474	-21.2712	19.171	21.5584	3.92269	5.40907	16.0898	12.0231
b0270	yagG	8.88201	8.69985	8.9137	8.60036	9.17309	8.65574	8.77664	8.54475	9.04635	8.59629	8.71252	9.29892	8.75883	9.2633	8.76054	9.10615	8.81627	10.1404	6.89351	6.18581	6.17514	5.20321	4.42452	7.501	5.83054	5.98915	8.97558	6.99344	6.66619	8.17584	5.78822	7.68365	7.8956	8.03807	8.85601	9.50888	5.7087	7.47404	7.76502	6.36533	7.35099	8.6676	9.28061	9.2893	8.14159	8.30322	8.28571	9.65651
b0271	yagH	10.0963	10.0319	10.2812	9.82863	10.6482	9.86416	10.1124	9.8916	10.4281	10.1019	8.99309	9.93847	8.76429	9.21742	9.05265	9.79851	8.8732	9.7997	4.0994	2.84705	4.97819	5.43246	0.861658	5.75504	2.06736	2.15675	8.07437	5.04575	3.94349	5.27849	3.02374	7.40754	3.73182	2.91327	3.60776	3.48488	3.97652	6.60005	4.04334	8.15494	3.91	8.68275	9.4573	12.0664	10.0433	7.16743	8.8702	9.09737
b0272	yagI	6.9984	6.85723	6.97764	6.80941	7.01377	6.90529	7.06427	6.95224	6.99421	6.72912	4.48825	5.71762	4.14899	4.33896	4.85048	5.28792	4.3819	5.00254	-7.40778	-10.3125	-8.53227	-3.80331	-4.82708	-2.73935	-10.3707	-4.48012	-3.27797	-10.7383	-4.91304	-8.92364	-9.20908	-8.56328	-5.1202	-10.1843	-11.6008	-3.50386	-3.89374	-3.25117	-5.04813	3.37449	-4.91304	6.14076	14.0868	13.501	20.034	14.4027	9.582	12.8085
b0273	argF	-52.4056	-52.7177	-52.4871	-52.6574	-52.0312	-52.4492	-52.4599	-52.2516	-51.8475	-51.9934	30.002	33.0625	27.3438	27.7531	30.0346	33.4417	27.6975	31.2178	-192.4	-201.067	-198.405	-223.378	-223.294	-222.991	-195.758	-224.175	-181.418	-222.631	-191.222	-219.574	-205.017	-217.51	-194.259	-224.453	-227.346	-223.862	-225.032	-194.632	-223.361	-222.957	-220.705	-223.176	115.233	115.29	112.025	111.807	110.428	108.284
b0276	yagJ	9.71814	9.77219	9.2436	9.32663	9.7212	9.48154	9.34674	9.97615	9.12714	9.34574	7.11785	7.85004	7.02304	7.37658	7.27042	7.6704	6.93264	7.15091	-1.62663	-2.15552	-1.27174	5.71469	8.5572	4.19022	0.342392	2.27864	-1.70667	-1.24948	-1.27174	-1.49183	-2.21643	-0.650901	-0.264412	-0.396747	0.120846	7.04285	4.89636	-1.51516	0.105968	0.201611	0.744989	-1.1162	9.48429	8.17088	12.5543	12.2836	9.00336	10.1288
b0277	yagK	6.37121	5.82489	6.1138	6.11939	6.53118	5.84333	6.76292	6.30822	6.18573	6.05276	9.73999	10.5844	9.47229	9.47475	8.41015	9.31131	8.46288	8.66319	-0.737464	-0.37516	0.369932	9.44622	10.0439	7.94884	-0.637218	4.88578	0.980367	0.901187	0.780341	0.828797	0.739318	4.75721	-0.394823	0.0842901	1.86895	4.61108	9.44195	-0.22634	-0.658753	7.7779	2.20761	5.04689	3.84889	6.85462	13.336	14.0654	6.85462	6.04463
b0278	yagL	5.4326	5.20583	6.50176	7.50786	6.24981	7.10101	8.00611	7.74928	6.6232	5.54701	11.6602	9.28253	7.80891	7.11302	9.65854	10.6045	6.00941	4.40729	5.67589	5.56924	7.34416	12.1958	6.88049	10.9311	3.86743	8.93361	5.46121	5.35132	9.39249	3.86743	4.88085	10.5943	5.35132	-4.03469	1.29763	7.06704	11.7003	-0.119022	-2.18543	15.6676	7.52144	7.25328	12.4672	12.9957	9.87899	15.116	11.5858	12.3583
b0279	yagM	5.56821	5.64227	6.25834	6.67892	8.50194	5.29725	7.37486	6.02478	6.35583	5.29725	5.56015	5.56015	6.42766	6.89238	3.85294	4.79621	6.61294	6.64832	5.2917	4.89831	6.78846	5.1647	4.89831	6.29491	6.0475	1.10907	5.79999	6.0475	4.61954	5.42096	4.48173	6.41759	6.90662	8.18742	7.14331	9.33189	8.87983	8.53392	8.07753	5.79999	7.49797	5.2917	7.83922	7.39269	5.51855	7.69129	4.14649	9.30329
b0280	yagN	0.0900493	0.460451	-0.0655158	0.369788	0.642711	-0.546964	-0.597262	-0.0880835	-0.304405	-0.36518	-3.78963	-4.12624	-2.13637	-2.0766	-4.33221	-4.21554	-1.81742	-0.850097	25.3395	31.2002	25.1127	22.1658	16.2921	20.3644	22.1181	-23.3647	16.0985	15.9945	12.6956	22.3348	18.2712	26.2843	19.5973	17.4492	19.5771	8.61352	17.5821	19.2491	1.14313	11.182	-0.512226	-4.44641	18.6346	14.1727	21.7449	22.1468	33.1098	36.5342
b0281	intF	6.66165	6.90752	7.28623	7.28623	7.12944	6.92217	6.82802	7.06143	6.71885	7.14817	2.29406	1.45144	3.76986	3.85032	1.64809	1.08461	3.25294	2.83722	-2.8019	-2.16145	-4.7215	6.76519	5.84652	6.28868	-5.91415	-9.90399	-4.16361	-2.82994	-1.71966	-0.458867	-3.17055	0.831712	-3.18492	-2.59849	0.763889	0.554986	5.39561	-3.91536	-6.45505	1.08983	-6.27313	-5.38293	8.45796	6.32065	14.7184	14.5562	18.7983	18.2962
b0282	yagP	9.97232	9.46071	9.54202	9.55095	9.84975	9.41886	10.1573	9.62629	9.80255	9.3151	16.7526	16.3149	16.2784	16.4059	15.7072	15.9198	15.9636	15.758	-5.40646	-1.09762	-2.65144	-3.34606	1.48263	-1.83277	-2.3244	-6.04922	3.37401	12.7664	-4.2056	1.77259	-0.128136	4.11162	-1.07103	-0.427119	3.68103	-2.68164	-0.2028	-1.39086	-7.08122	6.21747	-3.6457	6.21747	9.08199	11.0137	7.46444	4.51922	13.1793	12.5927
b0283	paoD	9.65256	9.20447	9.73431	9.29417	10.0469	9.47275	9.68431	9.49691	9.93813	9.45343	12.5345	13.1324	12.0727	12.3348	11.7264	13.0002	11.8189	12.8835	0.0458471	1.643	1.9432	6.3315	2.66076	7.29147	0.780591	0.135311	6.48927	11.0414	0.00239295	6.86971	0.299614	5.45461	2.68178	1.80432	6.1317	4.97889	2.62796	6.23735	1.42729	9.93195	2.72452	12.0795	7.47859	9.40626	8.3485	9.75439	9.75439	6.51109
b0284	paoC	8.47692	8.13927	8.66507	8.36074	8.80606	8.38629	8.29365	8.40053	8.85248	8.62067	8.89141	9.15814	8.44231	8.65014	8.31044	9.05467	8.3295	9.19642	7.96735	8.11004	8.16123	8.4491	8.50471	8.80378	7.7728	7.95777	8.83248	9.95065	7.52627	9.00206	7.32782	8.71542	7.75562	7.74079	8.82372	8.27319	8.29832	8.08445	7.90321	6.21971	7.97207	7.4219	8.61558	8.77204	8.05867	7.06135	8.84684	8.08656
b0285	paoB	8.6453	8.5387	8.94895	8.65895	8.73856	8.66434	8.77709	8.71344	8.91664	8.57229	8.66544	8.90051	8.1866	8.33754	8.37849	9.38662	8.33132	8.66589	8.07409	7.7952	8.36214	9.16415	9.07483	9.6513	8.00267	8.14317	9.53876	10.0095	8.11793	9.77761	7.27044	8.54248	7.75479	8.51023	9.2757	9.49179	9.27228	8.85474	8.79527	5.32667	7.53086	6.38006	8.66844	7.69502	8.08015	8.02731	7.8556	6.67847
b0286	paoA	7.88025	7.99773	8.84814	8.23398	7.94372	8.06264	8.445	8.01713	8.27151	8.38288	9.18676	8.41458	9.09002	8.08973	8.28333	8.49372	8.34582	8.06632	8.64348	8.79811	8.55002	9.41985	9.22911	9.27214	8.69059	8.88896	9.11253	11.4087	8.38277	10.1812	7.90535	8.10186	8.15868	9.14978	10.3314	9.36698	9.41685	8.55805	9.0738	7.70105	8.54594	8.15117	8.2312	7.55165	9.46804	8.00441	7.97106	8.08297
b0287	yagU	-6.93387	-6.77549	-9.52727	-6.73216	-10.0956	-7.47814	-6.72076	-9.30365	-9.7138	-9.5609	9.64399	3.96509	22.6016	20.1617	4.6943	2.13619	18.9205	15.1573	-46.8713	-45.8691	-51.9625	-34.6533	-36.4166	-36.4854	-51.9625	-58.5135	-53.2303	-49.366	-40.6483	-23.3982	-50.6224	-27.7448	-63.3668	-36.4854	-32.4686	-54.9772	-42.6953	-61.9139	-69.1304	-56.3566	-60.3833	-55.6562	25.7867	19.2344	25.7215	24.3608	12.6336	18.1953
b0288	ykgJ	6.53639	6.62771	6.83939	6.80241	6.98804	6.62903	7.24004	6.96559	7.25074	6.82634	6.32369	5.92411	6.02637	5.72143	6.09132	5.82174	5.99355	5.83825	-3.35561	-1.31038	-3.91804	7.30283	8.48109	6.37908	-4.76114	0.31803	-0.741119	-0.230045	-1.03707	0.36793	-1.2386	2.0083	-0.981686	2.43563	0.541906	5.16165	8.09894	-1.05149	3.02543	-0.346535	-0.142444	0.109562	5.10501	5.33708	14.6956	15.4216	12.2719	12.4991
b0289	ecpE	8.39303	8.44769	8.58482	8.58229	8.56818	8.48749	8.51475	8.53404	8.67255	8.40575	7.34552	7.14641	8.21184	8.50531	7.14961	7.04872	8.39141	8.48722	4.02029	5.17633	3.73142	6.52245	5.86638	5.63819	4.62228	3.40165	5.01115	5.07653	3.41653	4.65404	3.78036	4.7713	2.98182	4.28761	4.2638	5.3613	4.12303	3.05882	3.62378	2.87583	3.11053	3.36124	7.94225	7.97637	8.20286	8.93982	9.16707	9.18225
b0290	ecpD	9.73516	9.70364	9.79679	9.53991	10.0105	9.71365	9.94771	9.87192	10.0062	9.58655	9.11702	9.38977	8.96912	9.35129	9.2613	9.66885	9.40404	9.83939	4.96185	4.86332	4.70584	6.83056	5.69235	8.39205	3.80354	5.19162	6.89983	4.88617	4.37771	4.83353	1.57237	3.78246	3.44091	4.28995	5.11417	6.49141	4.51883	4.202	5.5964	1.31325	3.14693	3.07686	7.91908	8.3946	8.69648	9.3294	8.75995	8.0222
b0291	ecpC	7.61431	7.35053	7.5871	7.38927	7.76693	7.88154	7.91471	7.57015	8.30912	7.68521	7.31752	7.66583	8.95091	9.46514	7.7025	8.13277	9.25173	9.70842	6.69331	6.61721	6.66482	8.43941	7.59554	8.15281	6.07517	7.29378	7.38154	7.63508	5.5985	5.64946	5.00107	5.8547	5.19199	6.77879	5.7664	10.1291	8.44756	6.19965	8.96545	3.11487	7.72848	5.2332	6.58069	6.54411	7.59614	8.59115	6.75892	7.86336
b0292	ecpB	7.38495	7.14529	7.34967	7.17198	7.21193	7.57175	7.89365	7.94446	7.92917	7.53826	8.02408	7.48944	7.87204	8.31263	8.62023	8.65496	8.59126	8.86814	8.15687	7.28819	7.93921	7.00933	5.8042	7.84006	7.25635	9.24259	8.98808	7.47255	7.77268	7.99916	6.63977	6.46447	8.28582	7.65086	6.97525	9.57934	7.89323	8.81127	10.1205	8.47628	8.18738	7.25635	8.03272	7.59345	7.76557	7.46272	7.08805	6.27433
b0293	ecpA	3.97452	4.24608	3.66893	3.90203	4.07146	5.02563	7.00986	4.89984	4.40099	5.08487	22.8597	20.9017	27.1484	25.8599	22.7514	21.423	26.301	25.1019	5.7006	7.66412	3.61081	9.13782	9.84134	8.03618	4.47393	10.6493	6.24716	3.67713	8.09612	3.72182	1.80725	7.74694	0.898726	1.02216	4.33986	-0.571611	8.56217	1.1181	0.196277	16.7814	-3.6781	-3.22144	5.04047	9.2997	14.7195	18.6131	8.89806	10.5272
b0294	ecpR	5.51506	5.93824	6.63165	5.91063	6.54031	6.42882	7.95911	6.62164	6.79034	7.04661	7.57712	5.62804	6.44577	6.7094	7.65226	6.92952	6.18904	5.95238	5.74312	5.33579	5.36665	7.25852	6.18131	6.4833	5.28928	8.151	5.207	5.06856	5.55693	5.17347	4.62711	5.42671	5.80506	5.36665	4.87646	5.65262	7.21044	5.44175	5.87732	8.6108	5.13869	5.19028	6.81093	6.42325	6.90169	6.71306	6.58605	6.12143
b0295	ykgL	7.3882	7.41115	7.55703	7.30864	7.44567	7.44361	7.61773	7.46642	7.93104	7.4541	6.13502	5.96132	5.8438	5.96871	6.2246	5.88712	5.89616	5.7104	1.61331	1.73251	1.97041	6.11906	4.10686	4.78273	2.95008	3.27042	2.4512	2.81616	1.99072	3.27719	1.92933	3.6007	3.06443	3.6392	3.11979	5.11084	4.7083	2.21765	3.82195	1.17847	2.13207	1.31911	10.0734	9.44863	9.76715	10.0342	8.19252	7.49031
b0296	ykgM	2.34186	2.11421	1.36284	2.70043	1.56214	4.15019	3.19704	4.42739	4.94933	3.07324	13.7562	6.17888	8.41493	17.1271	12.2517	9.45279	13.1339	11.2364	5.0475	38.5462	28.0002	9.22261	6.23362	7.95199	5.64359	3.94978	5.07323	3.77025	5.0475	5.22915	5.45074	6.37355	5.89304	6.1319	5.32925	10.1938	7.17196	6.54757	6.27339	-1.76595	4.35158	1.69475	5.81884	4.0776	12.443	16.5484	0.860706	2.54098
b0297	eaeH	10.0677	9.19213	9.96055	9.10049	9.60429	9.3435	9.86627	10.1541	10.3212	8.67586	11.7322	10.9933	10.8942	12.4174	11.4678	14.1182	11.7791	12.0603	7.48473	5.12461	6.26913	9.1638	10.5108	11.5061	3.69128	9.78363	9.59443	-2.71701	6.13432	7.73854	1.29257	8.07009	10.2674	7.63228	8.52531	9.56769	8.71092	11.6171	10.7549	10.3483	10.2541	9.29771	-2.58941	-2.42633	-2.95264	-1.59658	-7.87161	-8.14326
b0300	ykgA	7.77677	7.88308	7.73054	7.78307	7.85294	7.57117	7.95778	7.81545	7.84376	7.45486	7.30692	7.45323	9.48283	8.3423	7.56684	7.67966	8.02248	7.49342	8.25273	7.85187	7.31931	6.68007	5.68256	7.36056	7.44204	6.26761	6.94903	7.23484	7.26901	8.17156	6.46058	8.74441	6.5029	6.12597	6.49206	5.13624	6.4047	5.90628	4.78687	9.83556	6.66987	6.73991	9.9147	9.4347	7.75938	8.24412	10.3245	10.1852
b0301	ykgB	11.6998	11.3368	11.7863	11.2084	12.7879	11.844	13.0262	12.2876	12.6609	11.7691	32.9533	32.8011	23.8366	22.7662	32.5776	33.6087	23.5715	21.0928	-1.1177	-1.81369	-4.14715	22.2484	23.0174	24.918	-8.0002	-3.30297	2.71424	-10.8699	-1.44404	-3.65963	-5.44004	-2.93945	-0.843885	-2.76057	-5.148	4.22066	23.0823	-2.76057	-1.51136	14.0267	-4.35941	0.134766	-47.2647	-44.7997	-45.842	-42.9083	-50.3768	-45.7833
b0303	ykgI	5.06148	5.72443	4.87003	5.37274	5.15189	5.74892	7.13632	5.37274	6.01073	5.09216	6.34087	5.83589	8.78511	5.6508	5.94989	4.96803	5.7968	4.49626	6.56309	6.66358	6.37385	9.45087	9.50588	9.21454	5.98307	6.79296	5.96071	5.97206	6.65264	5.83745	6.05323	6.11448	5.80351	5.89343	5.98307	6.32212	9.59666	5.75896	5.63012	8.75703	5.55774	6.86618	5.70917	5.08384	5.673	7.63577	5.78466	7.33864
b0304	ykgC	7.46698	7.75924	8.25383	6.85894	7.46698	7.4055	7.62437	7.30288	7.85977	7.46698	8.30002	8.05846	8.12493	8.09971	7.59049	8.19013	7.92675	7.74122	8.0418	7.48661	7.90698	9.52675	7.48661	8.80484	7.89699	5.62864	7.29744	14.1244	6.88545	11.3572	5.48036	8.06084	7.11078	7.44321	8.36513	8.72803	11.7607	6.53266	6.71818	7.22847	6.67843	5.25299	8.55033	7.83501	8.79702	8.65583	10.786	10.5613
b0305	ykgD	8.14008	8.1369	7.81728	7.2932	8.08278	7.754	8.39432	7.74685	8.03137	7.43414	7.68631	7.30054	7.74855	7.71174	7.34302	7.54204	7.84996	7.43247	6.69958	6.51537	6.0744	8.28519	8.10511	7.4165	5.75303	6.26563	7.30102	5.7866	6.87883	7.5289	6.36983	8.7033	7.215	7.99977	7.35273	6.78714	8.621	6.9459	7.03386	10.2393	6.32014	8.5265	8.45564	8.40382	7.9933	9.24662	10.7295	11.3971
b0306	ykgE	10.3671	10.1348	3.31958	4.81298	3.3807	3.9606	6.55876	3.19246	3.26152	2.17316	22.0131	23.0282	20.1196	20.9457	21.5876	22.2917	20.9389	21.953	-4.26143	0.363835	0.832207	7.36108	6.48084	6.4639	-3.44107	-0.945577	4.89999	-2.61233	1.37294	2.90067	-3.82585	2.8702	4.88359	3.88554	1.21646	5.83567	9.60207	0.946449	4.07214	7.05133	3.14235	0.716718	12.3761	7.24006	5.37156	3.94094	44.2878	43.3242
b0307	ykgF	12.679	12.1183	3.59524	5.46289	4.5001	4.90184	6.07964	4.02053	5.02246	3.31299	16.2539	15.2864	22.5759	24.6676	16.7624	16.5611	23.8922	24.7491	4.46971	6.00353	3.4518	-1.71629	0.0702475	2.70592	7.14491	7.6267	8.00289	2.57487	7.90632	7.44493	4.57242	8.93777	12.0449	7.9704	6.52972	7.54457	4.02005	7.26207	12.4016	10.7564	8.75094	9.58834	14.7467	14.3701	-3.8219	-1.23223	57.4292	54.5221
b0308	ykgG	6.68224	5.62385	5.07444	5.54793	5.76447	6.01211	6.40925	6.08274	6.69949	5.34719	17.4187	18.5914	19.591	20.9955	16.618	19.4598	21.5286	23.5363	4.71248	3.12783	4.64876	17.0633	15.4369	16.0152	0.415255	7.32162	6.85142	-0.0789449	2.12717	3.37096	0.583096	5.19528	5.77029	6.03501	4.07858	9.53343	14.6352	2.71599	6.95744	3.26839	5.8644	5.5857	7.32953	7.37022	6.58495	4.05438	28.4226	30.6975
b0309	b0309	7.19365	6.91971	5.69179	6.85123	6.26582	6.07497	6.61878	6.71204	6.96895	5.83085	5.89293	5.49716	6.35401	6.43576	6.27824	6.07875	6.39547	6.26655	6.30664	7.15887	6.35236	6.35236	6.87432	6.94793	6.39555	6.72509	7.6982	6.72509	7.26476	6.39555	7.33198	7.99095	6.72509	7.01714	6.94793	6.9122	6.21556	6.9122	7.86188	9.8195	7.12385	8.12233	5.35887	5.72786	5.35887	5.41965	7.35516	7.80801
b0310	ykgH	6.79071	6.92049	5.02393	7.01237	6.52079	6.20178	6.59555	6.18655	7.18296	6.68994	6.44281	6.35928	7.74631	8.5814	6.63931	6.35928	8.57175	8.55194	4.71633	4.90176	4.77942	5.47252	4.80056	4.61144	4.59082	6.04592	5.90886	4.18459	5.43767	4.54801	5.26269	5.47252	5.26269	4.34835	4.71633	5.57204	6.11922	5.83278	5.1717	13.0143	4.39351	6.44151	9.6332	8.01626	7.4479	6.02734	7.83578	9.43906
b0311	betA	10.0926	9.93857	9.94415	9.81635	10.0119	9.89421	9.82446	10.0085	10.0846	9.71186	7.70131	8.2665	6.83921	7.31104	7.85539	8.51683	7.13135	7.71497	6.18017	6.27585	6.12823	3.8023	1.19595	3.1981	4.90393	3.1793	7.02405	4.79283	5.89687	5.24796	4.2267	6.79292	6.23319	5.6984	7.49232	5.26797	4.07102	6.80401	3.38873	12.1195	6.95741	11.4712	12.3497	10.3381	11.6984	8.74089	13.1591	12.9025
b0312	betB	4.52102	4.49892	4.13595	4.45082	4.60665	4.4572	4.52751	4.50941	4.42431	3.87477	13.6161	14.6561	19.783	20.2848	14.4116	14.5113	20.3079	20.536	9.25438	10.7431	9.09075	3.94406	4.93503	3.261	7.06727	9.02553	12.1326	8.97749	8.76782	12.8713	6.82507	13.7454	8.43121	16.2357	18.269	-1.93306	9.90107	9.6844	2.96726	31.5165	15.9572	27.3848	20.1819	12.8043	10.0706	2.49579	27.4407	27.1287
b0313	betI	12.6805	12.584	12.4228	12.7139	12.6201	12.5196	12.6713	12.5792	12.7049	12.4005	16.3524	16.7927	16.7276	17.0275	16.5774	16.9739	16.8412	17.0638	-17.3095	-15.8418	-16.4587	0.545266	-3.69204	1.96179	-21.125	-7.87877	-11.0077	-16.7972	-15.9733	-14.1421	-19.3758	-15.5062	-17.1596	-14.7137	-16.4866	-8.40306	-1.20393	-15.4029	-17.8279	5.00947	-9.64022	2.45543	14.9246	8.27174	10.6668	10.1427	20.8532	19.6479
b0314	betT	9.41853	9.39578	9.34451	9.3945	9.38224	9.68943	9.42563	9.39388	9.57687	9.38093	8.66669	9.09463	8.37586	8.72436	8.26074	9.35491	8.45023	8.67598	0.372465	1.09899	1.48625	0.975779	-0.482085	1.56068	0.598321	0.166313	3.38516	1.49365	0.152289	-0.541539	-1.25765	0.682726	0.234113	0.438458	2.97957	1.35384	0.289523	0.711377	-1.89813	5.37854	4.81824	9.07998	10.047	6.63494	9.54826	8.85031	12.1059	12.1708
b0315	yahA	5.88186	5.3901	5.20314	5.68031	5.99637	5.42912	5.66434	6.05036	5.84704	5.62095	5.59789	6.26766	5.40243	5.95532	5.25469	6.46399	5.74303	6.11615	-7.09024	-6.25716	-6.55877	0.203	-0.303162	-0.943163	-9.36734	3.10995	0.389334	-4.98981	2.22625	-4.52404	-0.830181	0.51796	-2.69004	-1.60256	-4.06036	-5.23441	-1.0713	-1.29942	7.28508	16.4349	13.7685	15.6646	4.43419	3.77341	18.1081	17.9564	9.77216	6.81685
b0316	yahB	7.914	7.83125	7.60811	8.36974	8.16719	7.94644	7.7659	7.80794	7.90272	7.58189	7.77529	8.11484	8.34908	8.88006	7.40311	8.07639	8.41532	8.544	2.80716	2.56062	3.35802	3.32891	3.79991	1.73221	2.75069	3.32324	3.03325	3.62014	4.13315	3.25941	4.17608	4.43005	3.30598	3.24176	3.78884	3.67713	2.06551	3.37535	3.271	9.68881	6.05528	10.1898	10.4534	10.8743	7.87761	8.68662	11.2326	11.5634
b0317	yahC	8.55861	8.04147	8.08761	8.37009	8.64128	8.4113	8.45901	8.50654	8.4767	8.50372	8.52881	9.07967	8.27488	8.94184	8.48471	9.32116	8.77825	9.49063	6.89957	6.91443	7.11184	10.5163	9.42766	9.80166	6.67894	8.49495	7.64704	5.72723	6.9289	7.0726	6.50091	7.57901	7.22617	6.52971	6.90337	9.56175	8.54557	7.0726	7.86546	6.50091	7.58964	7.2191	8.30333	8.41337	8.07451	8.20723	7.53534	6.7346
b0318	yahD	7.835	7.78796	7.61692	7.82552	8.01674	7.83772	7.74277	7.82279	7.63433	7.68932	7.41293	7.75254	7.32431	7.29906	7.43745	7.86552	7.17893	7.779	6.33815	6.68917	7.08021	8.90563	8.90964	9.47568	6.72705	4.05357	7.33337	9.48821	7.26724	8.69359	6.06777	8.23883	7.31661	7.49061	8.51783	7.86043	9.53362	7.59858	6.75178	8.74648	7.54492	7.43288	10.4078	9.24482	9.64825	7.37338	7.54346	7.11293
b0319	yahE	8.72839	8.5163	8.1846	8.67169	8.82376	8.23979	8.24871	8.46704	8.52899	8.05905	8.53598	8.85226	9.20087	9.47838	8.4372	9.14973	9.23293	9.79675	8.19497	8.65922	8.99728	9.80292	10.4643	10.8421	8.47112	6.40866	9.76114	9.19906	8.99278	8.64998	8.30107	9.30897	9.10738	8.89242	9.65018	10.368	11.1834	9.75646	10.3248	10.3298	10.0596	10.2344	8.2772	8.29076	9.15681	8.02151	7.78348	7.10504
b0320	yahF	8.66056	8.12135	7.23771	8.43117	8.31776	8.23476	8.16451	7.73871	7.4709	7.36445	7.97794	8.0741	10.1015	10.9148	6.99035	8.37797	10.1928	11.08	8.54488	8.63532	9.16081	3.61881	5.29018	6.9905	7.39275	8.39221	9.98298	8.84384	6.47257	7.44741	5.01933	10.0014	6.67676	4.40699	7.44741	5.49221	4.46729	8.49082	7.67538	12.7754	8.97992	13.9241	7.3027	8.9919	8.27042	6.05959	8.75297	5.27248
b0321	yahG	8.85308	8.35829	7.82874	8.6006	9.2395	8.69127	8.29884	8.16774	8.77719	8.22138	7.30109	7.1176	10.2566	10.8083	7.03623	8.10426	10.3482	11.623	7.42732	6.56215	9.7597	7.82974	8.38322	8.3624	6.19197	7.10012	10.3892	10.2042	7.52017	10.3162	5.86396	10.9504	10.79	9.46499	9.25741	11.461	8.97795	11.5775	9.89379	9.05263	11.6967	11.0777	8.40807	9.21496	10.9663	7.07378	10.2357	7.40899
b0323	yahI	8.49113	7.98137	6.47913	8.05872	7.80689	7.8472	7.48705	8.01658	8.43754	7.506	8.52703	9.0339	9.02373	9.25992	8.56961	9.81429	9.07131	10.2031	5.0481	5.30717	5.54099	9.2201	7.02165	12.118	5.70083	7.9328	6.18035	7.13294	8.9128	8.65521	5.8719	8.85138	7.51372	9.26831	7.30517	9.09774	8.81423	10.2298	9.45292	10.0685	12.7087	9.82016	6.73446	3.26562	6.07219	0.975648	5.32099	6.0131
b0324	yahJ	6.96391	6.72514	6.70565	6.82835	7.31392	6.99532	7.10341	7.25285	7.34912	7.01192	7.63987	8.42484	7.41359	7.70193	7.73815	8.61039	7.73036	8.45847	4.70311	4.06332	3.42527	6.75718	7.42253	8.45674	1.76798	5.26511	5.6366	6.46787	3.58271	6.24743	3.72797	5.16106	3.83395	6.96677	5.45422	8.42856	7.00615	5.19396	6.94025	-0.564372	3.08135	-0.123227	8.03521	7.11898	10.3256	9.65399	7.77703	8.1633
b0325	yahK	-1.17016	-1.13015	-1.73967	-0.773538	-0.578918	-1.12174	-0.366589	-0.665198	-0.657118	-1.15312	8.7669	9.22899	4.07676	4.37999	8.51793	9.44413	4.49648	4.34645	30.6679	32.0667	31.9831	26.3513	23.2899	22.3959	37.6995	16.252	31.6306	57.8124	20.4171	41.1663	22.0694	30.968	26.0976	41.6718	41.5354	24.2493	26.1753	22.0918	25.8105	13.7408	21.789	14.8425	13.2091	15.7098	10.9214	6.2305	26.3409	27.0066
b0326	yahL	6.65144	7.04176	5.51157	7.6244	6.44372	6.07308	7.27189	6.21397	6.31648	7.13064	6.59228	6.42505	6.03836	6.30965	6.4874	7.58645	6.30965	6.94185	7.23568	6.78339	6.7183	5.52368	5.44988	5.00406	6.92261	7.74593	6.13629	7.37538	6.45577	7.34467	6.42711	7.11981	6.60485	7.18709	7.23568	7.83405	6.53173	7.39033	7.8705	7.6566	7.99925	7.69596	6.15777	6.00785	7.36607	6.43082	6.33794	5.11265
b0327	yahM	7.74916	6.40487	6.2025	7.13831	6.52671	6.42055	5.88817	5.93413	6.49708	5.96139	8.4341	8.33275	6.72564	8.25555	8.06322	9.15389	6.56475	6.99524	0.316919	-1.37705	0.461721	7.10506	3.07111	4.06863	0.622106	2.87176	0.414608	2.08239	1.12556	2.62307	0.574055	2.65503	1.64221	3.91185	2.14068	4.02303	5.86974	3.02969	6.91986	10.5268	6.28466	9.58682	5.04447	3.65429	11.0031	10.2459	4.60069	4.29614
b0328	yahN	7.29685	7.23868	6.31503	7.43457	6.67849	7.17318	7.12592	7.22207	6.81577	7.11985	9.84128	9.53404	4.54853	4.82241	10.2912	9.45456	5.08721	5.01727	4.19254	4.9748	1.0448	4.17294	6.14888	3.44037	3.50269	4.68284	5.4879	5.75281	1.21472	2.66951	3.01816	5.88306	4.37219	3.35754	1.6611	6.03489	2.4885	5.354	9.36182	0.343093	4.56642	0.798741	7.39671	7.62402	4.61273	4.04786	13.3331	14.4446
b0329	yahO	-6.33616	-6.10195	-6.69322	-5.94531	-6.15682	-6.48038	-5.54361	-5.71413	-6.05825	-6.30184	-24.269	-24.2545	5.37071	5.71558	-24.1979	-23.894	5.22183	6.04886	33.9788	47.6596	40.112	47.1928	38.7474	48.0819	44.3081	-5.51452	42.1433	88.2573	11.7528	66.5821	-8.76447	15.2643	10.9567	32.4219	64.8092	20.981	42.6529	0.293706	-10.4121	13.1939	-4.93312	-0.0638961	42.1302	45.3325	32.7013	40.7002	71.4589	71.2791
b0330	prpR	7.41792	7.38973	7.06422	7.40284	6.74295	7.40586	7.81784	8.21584	7.97856	7.46898	5.32476	5.56485	7.62042	8.13285	6.74598	7.35648	8.36647	7.63156	8.00306	7.76228	7.51594	7.34122	5.44864	6.90304	7.16136	7.5656	7.67574	9.32287	6.24316	9.29995	6.81988	7.1736	6.41016	7.39317	8.54232	7.34637	7.3568	7.88172	8.45944	3.47805	7.18557	4.95004	6.3601	6.03022	5.83675	5.90492	9.24303	8.59527
b0331	prpB	8.52921	8.45559	8.54427	8.43023	8.5346	8.51284	8.69567	8.68655	8.74056	8.55386	8.42084	8.29186	8.85549	9.18006	8.46184	8.85725	9.11596	9.17645	9.00696	7.81542	8.71133	9.64048	8.68296	10.1381	7.64758	8.16045	9.11239	8.49886	7.10724	8.2308	7.86837	8.53432	8.21316	10.1524	8.79946	9.2208	7.96845	8.48444	10.4502	7.11821	8.04292	8.20612	7.76825	8.228	7.84667	8.57359	7.29687	7.2558
b0333	prpC	8.82626	8.84863	7.92531	8.144	7.61875	8.48833	8.50597	8.42317	8.79447	8.77697	8.44435	7.20477	7.89988	7.87847	8.46945	8.87935	8.30637	8.25783	8.08639	7.558	8.34065	7.76215	7.26413	8.17372	8.38579	8.38579	9.17208	8.24155	8.55419	8.64914	7.8273	7.81206	8.91183	8.91183	8.22744	8.62176	8.25223	8.69976	9.82926	7.15133	8.67594	7.78527	8.49357	8.00304	8.26933	7.60552	8.40406	7.31507
b0334	prpD	7.90821	7.54372	6.87711	7.74346	6.84131	7.36571	7.77511	7.78687	8.40589	7.39664	7.19277	7.07773	6.40503	7.92337	7.70216	7.76879	7.44316	7.26289	8.5555	8.45976	8.06593	7.34251	6.94438	7.78792	7.5002	7.70509	8.91467	8.24807	7.2769	8.00342	7.47734	8.13284	8.0903	8.30219	8.01602	8.54445	7.75376	8.74874	9.52393	6.40697	7.76724	7.08633	7.43663	7.35247	6.93923	7.35247	7.80878	7.56662
b0335	prpE	8.69094	8.05894	7.90324	7.93167	7.75557	8.46177	8.52941	8.55305	8.07824	7.57107	7.2831	6.97942	7.67677	8.71112	7.18237	8.67679	8.35417	8.5062	8.43768	7.9529	7.5003	8.90382	7.84155	9.11781	7.78048	8.75574	8.54414	6.17872	7.20669	7.2991	6.82711	7.81556	8.42011	7.68176	7.22893	9.48192	7.87999	8.47607	9.27442	6.0241	8.57809	7.3256	8.23653	7.45335	8.29471	8.44161	7.15858	7.08941
b0336	codB	3.80518	3.41993	2.32757	2.93995	2.80597	2.95622	3.12084	3.12084	2.89058	2.34239	-14.4465	-14.7947	22.7099	23.549	-14.6125	-13.7217	23.7048	22.3244	12.4183	4.98896	9.55695	-31.7136	-32.5785	-31.293	-2.41598	-22.9436	15.7524	-36.8834	14.3508	-31.061	4.80386	-33.2653	6.99356	-24.8902	-31.0316	-27.9807	-32.5936	4.83297	-10.8758	1.28591	19.6929	19.2482	-1.03378	0.229172	15.3177	15.231	2.1686	7.98804
b0337	codA	-16.911	-16.6529	-17.334	-17.1985	-17.3502	-16.9277	-16.7527	-16.6274	-17.138	-17.4538	-39.9141	-41.3795	69.7532	70.5142	-40.3788	-39.4343	70.5399	68.8107	31.0476	22.9671	30.3479	-18.2421	-17.6344	-15.84	23.8758	-5.80354	46.657	-11.0864	41.1388	-2.8944	35.692	0.668049	36.4858	3.84022	1.34625	-12.7632	-15.5477	37.3196	12.9299	27.0021	48.8573	50.4884	7.85285	10.4355	14.9345	16.0879	14.4169	12.8378
b0338	cynR	5.79342	5.43076	5.00704	4.48782	5.53968	5.28591	4.85982	4.8052	5.7837	4.69296	8.81904	8.85546	12.0531	13.3582	9.88574	8.6166	12.7607	11.2412	11.2832	10.109	9.14236	9.8093	9.11681	7.10479	8.9689	7.2648	15.254	2.43561	9.15401	9.07946	10.4997	12.4866	11.872	11.0848	11.6529	3.72631	4.45974	10.9682	8.39265	16.4712	14.8199	22.0558	6.54525	7.26269	8.76661	11.5164	8.89572	9.37059
b0339	cynT	8.36766	7.87639	7.66156	7.22107	7.32088	7.4589	8.02443	7.87639	7.91883	7.09303	6.69461	8.07004	7.31894	8.59069	7.10682	8.45827	8.36778	8.14945	8.97334	8.23728	8.36092	7.91318	7.88251	7.51291	8.01113	8.14079	9.24967	7.6545	8.26899	8.49936	8.27725	8.61902	8.33915	8.44083	8.2815	9.32016	8.52682	8.36536	9.54096	10.0449	9.03524	10.5885	8.95757	8.01113	7.32189	7.66054	8.29007	8.19558
b0340	cynS	7.17639	7.35329	6.7136	6.70814	6.31566	6.8276	7.03647	6.71882	6.69756	6.51265	6.25233	6.87822	7.1166	7.81352	7.06358	7.03416	7.45211	7.21103	7.41663	7.51569	7.12052	5.74009	5.37372	3.49356	7.18635	5.49732	7.80917	5.11719	7.02046	6.81763	6.30079	8.10849	6.48358	6.18903	6.50155	6.57165	3.96833	5.7204	7.66339	3.88674	8.52805	6.73155	8.22236	8.59394	5.8395	7.16006	8.18002	8.73646
b0341	cynX	9.1999	8.70214	8.273	8.478	8.74084	8.80601	8.71758	8.36354	8.43907	8.4011	8.93832	9.1404	8.86992	9.76083	9.24984	9.39232	9.6079	9.01701	6.38636	5.86757	6.66719	6.08796	5.78024	6.14342	5.91499	7.8526	7.56361	3.71933	6.82433	5.51885	8.56056	5.66094	7.53503	5.3921	5.07272	7.45301	5.66526	6.90351	8.49541	8.11197	8.07884	8.92642	9.06596	8.30258	8.90585	7.62631	8.16859	7.77201
b0342	lacA	8.64322	8.26407	7.61789	7.75117	8.3099	7.88753	8.38753	7.9213	7.84321	7.91031	7.6481	7.72573	7.81108	8.61742	7.37031	7.72573	7.81108	7.40758	5.81536	5.54082	5.67381	7.01276	6.88693	6.42429	5.58482	5.44347	6.39468	6.10113	7.0574	6.85112	17.0968	6.30615	5.31153	6.70386	6.82776	6.27575	6.01588	4.70679	6.16577	3.55962	6.30615	5.51679	10.7898	8.78223	5.60114	6.20981	11.2989	10.9688
b0344	lacZ	9.09958	8.82465	8.27066	8.09895	8.51631	10.7995	8.84953	8.1999	8.77868	7.99734	11.389	11.4625	11.0519	12.466	10.6818	12.0874	11.9086	13.3162	8.61763	9.83533	9.60336	8.71932	9.46751	9.83124	9.72607	11.1853	11.8348	8.67702	11.0128	10.1275	27.5162	9.87354	10.4556	9.35317	9.63303	11.1987	10.098	9.48055	10.9384	7.82316	10.195	9.9372	10.2245	8.5411	4.02351	4.74301	13.4431	14.3216
b0345	lacI	3.44931	3.47497	3.59834	3.29622	3.81984	3.63027	3.41735	3.45065	3.7569	3.49677	25.4907	25.581	-18.5432	-18.4892	25.6975	25.6523	-18.4616	-18.199	-22.7345	-22.4295	-23.2484	-28.1058	-27.307	-25.1925	-24.0192	-27.985	14.2904	12.7382	14.2904	13.3668	14.2904	14.2904	-23.1358	-24.0839	-24.2226	-24.4754	-24.9362	-23.4954	-26.464	-27.1879	-25.323	-25.8431	2.32886	1.57525	-1.34446	2.1331	5.10426	7.55107
b0346	mhpR	9.1409	9.05334	10.102	9.2443	11.0574	9.68894	9.82144	9.21042	10.3652	10.0224	6.46505	7.84639	8.84377	9.12817	6.35098	8.037	8.81587	10.3001	5.41305	5.14654	5.13729	10.8401	10.0944	9.38803	1.07534	8.83908	9.96256	8.44458	5.84217	8.51836	4.19305	7.07899	5.3368	9.35163	9.62709	9.2021	12.4722	5.24206	5.86195	7.49897	6.27405	4.4994	10.8771	10.1892	8.537	8.73586	16.9849	16.9718
b0347	mhpA	7.23257	6.85178	7.25279	6.782	7.48805	7.16827	7.03683	7.16166	7.46886	6.91099	7.4203	7.86666	7.98013	8.56444	7.51646	8.26644	8.34874	9.05488	13.9348	10.4118	12.2467	16.75	13.6066	16.5598	10.9772	16.2787	15.6732	12.6448	12.5207	13.3198	10.0449	13.7606	13.5009	13.0902	13.9348	18.3831	15.511	13.0046	13.5677	10.356	14.2078	12.021	7.05257	6.22357	7.92255	6.87231	8.63396	8.557
b0348	mhpB	9.19611	9.07891	9.50665	8.55073	9.95716	8.69562	9.00172	8.74602	9.57226	9.02477	15.5771	16.3699	15.0742	15.7414	15.446	16.7916	15.542	16.0442	-1.68295	-2.28542	-2.00285	8.42965	0.466314	5.97827	-3.88635	-2.98032	-0.169318	-0.261747	-0.954727	3.74683	-0.954727	3.10383	1.04011	6.71739	1.68215	11.7778	7.18722	-0.039885	6.801	-1.97465	5.46358	-2.81869	6.78313	7.26853	5.41807	3.13262	8.02174	9.03456
b0349	mhpC	8.3244	7.70626	8.42559	7.44556	8.72844	8.01137	7.76245	7.3172	8.41159	7.73029	7.14972	8.24035	8.66825	8.87341	7.76785	7.81737	8.78909	8.90234	7.79352	7.43698	7.31259	8.31364	7.63349	7.9811	7.08406	6.98826	8.04018	7.61344	7.71517	9.06008	7.56926	8.40947	8.03281	10.2676	8.00558	10.0328	8.5587	7.7736	8.52235	6.52627	8.7826	6.84242	9.06741	8.79547	8.54609	6.83375	8.7741	8.96399
b0350	mhpD	8.07582	7.89684	8.0971	7.6165	8.07453	8.17098	7.84585	7.65815	8.42423	7.99245	6.53134	7.4405	8.06442	8.19149	6.58354	7.49845	7.67052	8.56397	8.01528	8.07876	8.14178	9.38265	9.07489	9.20371	8.17143	8.01528	9.26698	8.40005	8.88347	9.34854	8.22045	8.87556	8.56246	9.93929	9.12691	10.8402	10.0053	8.7216	9.47162	6.74501	9.33268	6.9672	8.55341	7.85929	6.7662	6.23009	8.46488	8.48851
b0351	mhpF	7.88208	7.71866	8.02619	7.54775	7.69291	7.81607	7.79309	7.82986	7.84085	7.83676	7.50368	7.82888	7.74725	7.95037	7.13231	7.66881	7.70538	7.95554	9.56405	9.39905	9.21635	11.4299	11.2641	11.8877	8.38364	8.4953	9.18975	9.95964	9.50824	10.435	9.25603	10.0639	10.1887	12.0406	10.115	11.6374	11.9474	9.64936	10.8807	8.28296	10.6984	8.9083	7.5375	6.34058	7.24503	6.45421	6.60612	7.13588
b0352	mhpE	10.4488	10.0378	10.4813	10.1471	11.4648	10.5944	10.5024	10.6641	11.0789	10.9698	15.086	16.1306	20.4007	20.8367	14.1023	16.4971	20.954	22.1567	19.3607	16.8455	19.1834	22.0173	21.524	22.5035	16.3431	21.3329	20.6147	18.1545	19.1511	21.1602	15.2244	19.5062	21.1251	20.4296	20.029	24.3748	22.4663	20.4296	22.1085	13.9284	23.4985	15.8158	6.55621	3.56849	5.7121	4.71541	4.17716	2.0798
b0353	mhpT	9.45152	8.99306	9.39821	9.2013	9.60275	9.05226	9.61574	9.23249	9.29134	9.39176	8.11335	8.60703	9.51581	10.1287	7.50363	8.55376	9.53212	10.1835	7.71648	7.81837	8.59818	11.15	11.197	10.7071	7.46748	9.45932	9.9223	8.1348	8.21762	9.24878	8.71114	10.8647	9.36567	9.70965	8.70541	10.4499	10.3329	8.65753	9.05944	7.99232	9.39495	8.32571	8.90546	8.5153	6.91058	6.86089	9.00849	9.04698
b0354	yaiL	8.17848	8.27998	7.97039	8.12295	8.05849	8.08991	8.15191	8.15631	7.91064	7.98721	5.55851	5.38615	-0.790882	-0.734904	5.52697	5.13138	-0.744634	-0.847767	-2.93738	-1.96816	-1.28808	5.33959	4.59955	6.21857	0.424459	9.76729	1.14388	0.948571	2.62707	3.21629	1.35543	6.17798	1.6349	8.48082	4.91961	8.9492	5.68618	2.10202	4.08746	3.81581	8.76809	5.41609	15.0144	11.5355	18.0859	18.2596	13.561	13.453
b0355	frmB	14.9413	15.4396	11.8561	16.3923	11.5169	12.9654	14.408	12.8339	11.0365	11.311	9.72226	7.2105	9.6143	7.00718	9.97479	7.47644	9.67458	6.54036	8.93848	9.00632	8.38898	-0.249037	2.48615	1.92849	10.281	0.309103	10.703	13.9993	12.2399	7.92843	13.1583	11.838	9.61384	9.08389	13.2602	6.68088	2.35221	13.4739	11.028	14.9567	15.9619	18.4697	7.90498	8.24807	13.8311	11.0276	-2.19094	1.92938
b0356	frmA	44.9161	45.3672	43.6494	45.5033	43.9363	43.9981	46.8704	44.1731	43.1381	43.5549	189.699	187.292	279.183	275.898	189.757	187.182	279.877	276.863	203.689	203.767	199.805	193.025	194.205	196.561	201.785	184.541	210.336	213.532	203.531	208.374	204.474	211.361	198.873	199.382	206.843	200.373	190.345	206.152	204.339	202.784	209.5	217.029	-63.8856	-65.8019	-48.7612	-51.8661	-62.6242	-60.4265
b0357	frmR	13.7206	13.9323	13.2179	14.0573	13.3219	13.3262	14.7059	13.4293	13.0262	13.1153	14.8394	13.8631	13.2865	11.627	14.9674	13.8319	13.446	12.2099	-28.8245	-27.6422	-32.0801	-33.2248	-32.7286	-31.8843	-31.5436	-31.2181	-21.4581	-19.5099	-28.0363	-23.9676	-27.2635	-21.8078	-33.1059	-30.886	-26.7295	-30.7181	-35.4021	-28.0568	-27.3266	-29.7781	-21.2653	-14.4722	12.4095	6.35353	23.1516	21.2868	6.57798	8.16591
b0358	yaiO	8.82946	8.83002	9.06671	8.89141	9.15208	8.71387	8.85441	8.7112	8.95645	8.81092	7.88007	8.40577	8.00506	7.91315	7.60105	7.80531	7.7789	8.44322	4.87547	5.32139	5.09504	8.14981	8.16393	8.25873	4.80479	5.66092	5.55446	6.47627	5.11328	5.98334	4.52392	6.121	4.84981	5.77097	6.49538	7.02663	8.32933	5.8581	4.71292	5.41804	5.08263	5.4239	8.86412	8.40248	11.2335	9.41187	9.38134	8.40248
b0359	yaiX	7.22372	6.21046	6.29396	7.08995	6.81141	6.84396	7.24078	6.767	7.16298	6.65072	6.85634	7.2851	7.42057	7.21559	5.95934	6.69654	6.55134	7.00336	6.7849	6.74735	6.89383	7.9575	8.2814	7.83658	6.85852	7.03298	6.69551	7.52042	6.70894	7.31569	6.6424	6.85852	6.89383	7.45663	7.72515	7.97223	8.47935	7.59927	7.1202	6.88235	7.22638	7.03298	6.54917	6.66327	6.89958	6.57837	6.87652	6.42133
b0360	insC-1	10.8631	10.9825	11.6096	10.8878	11.8999	10.2365	11.1612	10.5601	11.0819	11.6226	12.5094	12.7783	10.304	9.58179	11.7517	12.7457	9.46307	10.08	6.07689	6.97733	6.23079	11.2754	10.7524	11.623	5.80428	7.98737	7.16985	7.18995	5.62118	7.04077	5.39348	7.03072	5.68839	6.76879	7.16985	9.1108	10.8306	5.56486	6.59008	8.60483	5.98047	7.51376	8.46423	8.06322	7.43292	8.01811	12.7513	10.8881
b0362	yaiF	7.7238	7.4126	7.4702	7.60801	8.09793	7.64175	8.14851	7.80097	7.90949	7.7857	8.00451	8.08656	8.02457	7.52501	7.61045	7.86618	7.68945	7.87232	7.92711	8.11215	7.85434	9.91409	9.53836	9.65043	7.8037	8.98319	8.10472	8.17206	8.02882	8.61877	7.92802	8.55948	8.02038	8.56323	8.51489	9.1048	9.61756	7.93864	8.4414	8.94879	8.20618	8.69981	6.76123	6.38032	7.56536	6.7067	6.49769	6.48375
b0363	yaiP	7.36268	7.46899	8.66788	7.50259	8.67402	7.69567	8.399	7.94146	8.13973	8.26267	8.18969	8.03549	6.11941	6.10814	7.91815	8.473	6.20072	6.61803	5.71097	6.21858	5.65713	11.2404	10.1489	10.3456	5.66601	7.65537	5.67445	6.38082	5.62058	5.72011	5.22388	5.74725	5.81003	6.87726	6.57439	8.88832	10.9528	6.21013	8.69699	8.79887	6.9653	7.19377	6.01765	5.36867	6.82502	4.50267	5.14661	4.52304
b0364	yaiS	6.69347	7.50443	5.66497	7.36603	8.07868	7.09254	8.15788	6.14125	7.62322	6.97526	6.44281	6.28795	7.55417	7.18741	6.39928	5.99846	7.14577	6.57057	7.89468	7.72828	6.67149	6.29542	6.09933	6.06267	7.57883	8.02216	7.92375	7.47082	6.7436	7.201	7.04552	6.62336	7.63562	7.78896	7.60336	8.14645	4.334	7.57076	8.44722	7.98037	7.63562	7.23838	6.15517	6.62068	7.2106	7.15394	6.39358	6.43918
b0365	tauA	6.99951	7.46217	7.70761	7.60831	8.55238	7.70096	8.06756	8.47035	7.69047	7.76377	8.86167	8.32869	11.5001	12.9671	9.61559	9.08377	12.3863	11.8955	8.04594	9.12078	7.80797	6.00504	4.87662	10.2588	5.70007	11.1215	9.48679	6.93829	5.55646	4.73237	5.5467	2.23276	5.98642	5.55646	4.77074	8.10242	14.3035	6.6831	9.76946	13.6263	4.96287	7.79885	6.36321	6.4775	8.49852	4.12639	5.74597	3.39185
b0366	tauB	8.3418	8.07813	8.12794	7.68568	8.48312	8.23699	8.16504	8.20071	8.31479	8.0534	8.1913	8.72764	8.53445	9.24162	8.41961	8.38714	8.86624	9.04418	6.9314	5.86179	6.61955	8.4053	7.93752	8.9852	4.94467	7.05325	6.69141	5.64244	6.77836	6.32882	5.2965	4.89338	5.80028	6.36941	5.95312	7.96351	10.1753	7.24168	9.08819	8.35827	6.34404	6.80921	8.80913	9.56542	8.38475	8.46909	7.66671	7.1379
b0367	tauC	8.61104	8.64052	8.81776	8.41357	8.75578	8.80548	8.79937	8.79546	8.96411	8.50007	8.7368	8.71948	8.56259	8.99733	9.01864	8.59004	8.71649	8.93754	6.47369	5.70457	5.77601	8.46578	6.89199	7.38013	4.99283	6.67723	7.08482	5.99678	5.20043	7.24429	5.3588	6.3865	6.25079	6.92652	6.14534	8.66126	9.65643	6.2313	9.17359	5.5797	6.80881	5.5797	9.62534	9.03196	7.63184	8.1731	7.93983	7.75214
b0368	tauD	8.52332	8.48554	8.73803	8.23364	8.58315	8.65808	8.64623	8.63291	8.93472	8.58167	8.52202	8.55412	8.52235	8.91306	8.88154	8.89268	8.63473	9.05531	7.03104	6.75273	6.8086	9.91111	7.55981	8.98946	5.11129	6.99767	6.83676	7.49835	4.9138	6.55583	4.95433	7.21378	5.26147	7.70448	7.04199	9.51502	9.38041	6.23603	9.42525	7.76594	5.88076	6.77522	8.47829	8.30418	9.2183	8.65258	7.41695	7.51028
b0369	hemB	10.3432	10.092	9.78773	10.2344	10.0802	10.0467	10.1723	9.95753	9.56211	9.799	14.3629	13.3856	16.4747	17.3288	14.5228	14.139	16.4872	16.3181	4.00132	3.6018	3.57225	4.68759	3.02096	4.26814	5.391	10.717	4.99305	6.31699	3.64603	7.23913	6.81565	9.89207	7.32025	11.0384	8.70486	11.9156	6.01485	6.79939	19.3381	3.66072	13.507	4.47743	7.41077	6.24539	11.8792	13.6531	5.18594	6.77664
b0370	ykiB	5.00826	4.73261	4.85251	4.79532	4.66213	4.66213	4.73261	5.22105	5.18419	4.95851	5.13617	4.76763	5.05753	5.2649	4.71045	4.57725	4.87194	4.57556	5.92119	5.70687	5.5486	6.42664	6.38414	6.38414	5.37092	5.27197	5.62838	5.37092	5.37092	5.27197	5.16077	5.85431	6.09667	6.14874	5.5486	6.09667	7.30126	5.70687	6.46857	7.56954	5.78009	6.29484	5.7762	4.86737	4.53189	4.53189	4.53189	4.53189
b0371	yaiT	7.92633	7.44592	7.04456	7.34432	6.79434	7.79985	7.96147	7.96147	7.29242	7.57313	7.2982	6.49116	7.90145	7.7485	8.03759	6.65272	7.94612	7.28184	7.49877	7.22372	7.44187	10.2654	10.0947	9.49521	7.4629	9.14267	7.28538	7.75285	7.58709	7.61534	7.64282	8.14957	7.79524	7.78672	7.61991	8.71885	8.97567	7.45774	8.50848	9.69398	7.86037	9.40892	7.32208	8.84184	8.30251	7.72205	7.60675	7.71027
b0374	yaiU	7.01079	7.08419	7.17543	7.05295	6.94458	7.21028	7.22666	7.20955	7.3927	7.23565	10.8884	10.7695	9.17496	9.29937	10.9	11.0028	9.24361	9.29287	11.6061	11.9808	11.3983	12.4679	12.1436	12.3358	12.2463	13.5248	12.0511	11.09	11.4233	11.2455	11.2455	11.4734	12.7123	12.2463	12.369	12.9855	13.312	12.2574	14.3867	16.1934	13.4034	15.3467	6.29551	5.48084	5.75525	5.16158	4.9429	4.11281
b0375	yaiV	7.7346	6.65039	6.45548	7.39321	6.03383	6.5487	7.33905	8.09361	7.61829	6.06349	6.05414	5.07686	5.6933	6.36256	6.13519	6.49228	7.44508	5.81171	5.35983	4.95893	4.48298	8.73291	6.92447	8.32309	5.89723	6.67929	6.29479	4.38961	4.9098	5.47977	4.38961	6.46679	7.46969	7.25687	6.51344	7.95952	9.41167	7.083	7.25687	10.0006	6.4136	7.31324	7.04611	6.48243	8.48544	6.17695	5.97343	5.00464
b0376	ampH	8.70716	8.90291	8.67226	9.1255	8.76708	9.26256	8.84942	8.9435	9.28094	8.97604	9.35858	10.0611	9.45991	9.7713	9.52161	9.90292	9.43298	9.6496	9.41929	9.85671	10.1365	1.48579	2.33056	2.95865	8.48	2.10837	9.34926	5.28372	7.71378	5.6336	9.26187	6.52726	9.35522	8.8817	9.06648	5.70449	3.74547	9.40783	5.29054	4.06684	6.8745	5.50925	11.6809	13.3055	6.07133	8.28877	9.74942	9.83437
b0377	sbmA	8.42914	8.57321	8.47576	8.54404	8.19441	8.67734	8.46788	8.59651	8.5998	8.28612	8.82119	7.99653	9.69088	9.14473	8.51913	8.12789	9.13693	7.92005	7.48339	6.19902	7.2001	1.06117	1.07703	1.07703	7.05557	3.92884	5.20468	4.68368	5.77331	7.40606	7.56401	6.24815	6.95985	8.47471	6.88419	2.10221	0.675798	5.89362	5.42795	4.94361	7.37753	3.52615	12.9813	12.6898	6.63439	8.52762	8.69077	10.4171
b0378	yaiW	8.7296	8.71946	8.49332	8.02944	8.23276	8.74766	8.48615	8.57529	8.6458	8.2402	8.21619	8.31553	10.8987	11.0599	8.31134	8.38103	11.067	9.95293	10.7968	10.6774	10.3931	4.05889	1.55595	3.82406	10.171	6.80881	10.3853	7.59951	9.2687	9.98925	7.4515	7.07445	10.0997	10.2824	10.1549	5.47521	4.83895	10.9086	4.69262	8.6566	13.0258	8.43717	10.0269	9.69702	8.32954	13.2954	7.84781	10.3686
b0379	yaiY	7.42524	6.94126	8.51255	6.52912	8.43767	7.74088	6.96284	8.14954	9.73208	8.02073	7.01427	8.46542	10.0725	9.32232	8.13709	8.8121	10.9054	9.31782	8.1665	8.83098	8.06526	7.93001	9.17394	9.26496	9.10139	13.6421	9.06258	6.92773	7.93001	9.73034	9.28379	9.0498	8.2582	11.4509	11.4888	9.92506	8.80428	7.62184	12.5668	15.251	15.8255	10.7768	8.46887	9.81564	5.34657	10.471	8.86635	9.43873
b0380	yaiZ	8.15834	8.02839	7.51541	7.7843	8.55427	7.75916	7.84914	7.85817	7.9032	7.98741	1.96308	3.80764	5.94395	6.79578	2.48727	3.83734	6.37602	6.93443	-6.92932	-10.816	-5.12555	-4.3834	-3.73921	-7.1698	-4.94307	-7.33707	-4.07604	-11.09	-11.3802	-12.9805	-7.28459	-5.96406	-4.72924	-4.85237	-6.86594	0.313628	-1.2607	-5.17104	-8.34002	-12.0201	-6.33547	-8.75019	14.8815	14.6327	9.36385	10.2399	18.7981	19.6408
b0381	ddlA	13.2023	13.3369	12.185	13.0096	13.0758	13.4397	13.02	12.9224	11.9804	12.3542	2.74358	2.63761	15.4759	16.1175	3.12999	1.77593	15.6658	14.319	3.26043	2.91167	3.50844	2.84088	5.53526	2.56237	12.2636	18.6729	12.3184	10.8635	15.3736	15.4716	12.995	20.9356	5.58452	22.8861	18.1134	0.687808	5.04005	5.47689	17.9589	10.2516	23.5292	13.9545	6.398	6.88572	13.7717	8.15385	4.6307	5.03069
b0382	iraP	-50.4565	-48.9125	-48.0046	-51.5239	-47.9787	-48.8381	-48.2161	-48.2493	-48.7975	-48.8323	2.48684	2.2259	-4.31962	-5.40881	1.96851	1.5455	-4.84803	-3.50928	-274.48	-267.708	-275.72	-220.325	-223.958	-219.475	-270.974	-255.594	-269.887	-244.865	-269.851	-238.423	-264.472	-233.762	-266.389	-222.301	-224.147	-223.779	-216.114	-270.454	-267.669	-251.171	-260.203	-259.606	142.579	133.653	123.346	126.623	130.831	133.143
b0383	phoA	76.7319	76.8105	76.6674	76.3255	76.9387	77.0559	77.0152	77.0689	76.7468	76.7065	509.369	509.091	470.574	470.455	509.216	509.025	470.738	470.61	1227.97	1231.23	1230.09	1258.55	1256.86	1258.08	1228.82	1242.92	1239	1250.05	1234.7	1263.55	1238.73	1262.94	1231.78	1256.34	1233.52	1244.91	1261.85	1225.62	1232.8	1258.36	1239.16	1262.34	-112.584	-108.853	-116.489	-118.573	-124.517	-124.275
b0384	psiF	-38.7343	-37.276	-31.6458	-39.4126	-38.0728	-37.9664	-38.276	-37.1679	-33.7404	-34.8752	116.379	114.523	37.2778	32.2892	112.694	117.338	34.4928	36.6876	-92.7356	-80.6493	-90.2489	-67.3222	-70.3451	-67.1515	-83.1112	-95.8555	-82.6912	-43.9555	-101.163	-51.3946	-102.864	-71.9062	-104.195	-78.5214	-67.7732	-81.3934	-69.8969	-108.628	-106.52	-79.1287	-107.946	-81.1682	81.5855	82.0956	65.0329	67.1557	95.1153	93.9271
b0385	adrA	8.72481	8.71055	8.7468	8.49346	8.7705	8.70482	8.73209	8.69881	8.8635	8.69102	11.8267	11.8207	11.1717	11.3344	11.94	11.9144	11.3232	11.4322	13.9004	14.5025	13.5761	13.3166	12.7911	13.283	13.2402	15.337	16.4033	13.6396	15.0514	15.4967	15.197	15.0411	14.5272	13.7067	13.695	13.9688	13.7225	13.819	14.6366	15.7946	14.0177	16.5489	7.33537	8.61141	6.44021	7.54119	6.80914	6.93506
b0386	proC	6.8769	6.99034	7.29788	6.47099	7.01115	6.85277	6.74036	6.63235	7.20082	6.62118	7.59321	7.40406	9.4063	9.42413	7.96142	8.02015	9.5267	9.30086	23.3636	23.6043	22.3873	23.7654	23.1563	24.1402	22.6831	28.9788	28.3064	29.0771	25.9763	29.7122	25.093	31.0964	27.5715	26.1864	27.0702	30.4267	24.075	27.0526	28.1538	25.1096	24.7377	24.6543	10.4953	11.1516	9.48182	8.90858	14.5019	15.8675
b0387	yaiI	-35.6153	-36.0793	-36.2791	-36.7265	-35.9122	-36.0833	-35.4699	-36.3278	-35.4526	-36.6642	24.2123	25.2688	93.1369	93.7059	24.6611	25.4951	93.6951	94.3207	68.1388	66.8898	64.7111	87.511	85.2632	87.408	67.4988	75.7697	67.0118	63.0829	64.7519	64.9935	64.3893	68.636	64.1881	69.3315	66.5498	87.408	84.0056	66.8353	79.4477	66.4417	68.636	62.2009	27.436	25.2731	22.3648	23.8409	14.5544	18.419
b0388	aroL	7.1471	7.00951	7.20108	6.5848	8.13139	7.50394	8.37097	6.41464	8.27615	7.60999	10.6536	11.3965	13.549	13.5389	12.6221	10.99	14.4602	11.7356	-10.3712	-9.20135	-6.85167	-5.62492	-5.75664	-6.35048	0.775584	-10.9081	-8.43561	-23.9329	-7.96455	-22.7248	-7.45667	-17.953	-6.45205	-15.4615	-23.5016	-4.01642	-8.31059	-8.48807	-10.8165	-15.7576	-15.8257	-16.1038	21.1628	19.2631	17.0345	16.4391	5.98931	6.96642
b0389	yaiA	-29.7925	-29.871	-25.8002	-30.7632	-29.2078	-29.684	-28.1456	-30.5981	-27.555	-28.2754	58.4216	60.1988	55.5045	53.2158	58.7067	58.842	54.3209	52.8931	-96.5062	-89.4185	-87.1132	-73.0704	-74.169	-75.0137	-70.5489	-90.5982	-84.9915	-61.2195	-92.0228	-74.9633	-88.6765	-100.305	-93.4835	-91.0827	-80.1629	-77.0849	-78.9418	-95.6647	-92.6334	-95.2543	-100.749	-96.7315	65.3267	67.1633	66.35	58.6633	48.9254	48.6893
b0390	aroM	8.09596	7.37849	10.026	7.94205	7.80959	9.00469	10.6523	7.97767	9.491	10.8465	5.33933	9.55232	6.51503	4.5622	6.24429	9.78888	4.89247	6.23597	6.5168	7.08683	8.39893	11.5666	13.0242	8.50143	13.9228	8.9516	5.04874	7.45566	8.50143	1.81164	7.25785	0.978466	7.46645	6.59454	7.36849	7.05196	12.0451	6.86005	8.07745	16.0964	11.0756	15.044	11.7582	11.78	10.7619	10.7693	6.5593	10.2175
b0391	yaiE	-15.0202	-14.8574	-15.7752	-15.4182	-14.7675	-15.4253	-14.2887	-15.2271	-15.4216	-15.4723	35.7771	35.8198	49.7786	46.9051	36.818	35.9279	49.449	46.6905	-45.3028	-43.648	-44.804	-13.7406	-7.35235	-18.3542	-35.2931	-42.0866	-33.3387	-15.1662	-31.4584	-3.45774	-24.5855	5.03639	-35.3953	-10.35	-31.2011	-7.01223	-7.35235	-34.7574	-41.8011	-41.8276	-49.2032	-49.7391	54.747	51.6665	37.8163	39.1591	41.784	42.5866
b0392	ykiA	7.28018	6.8868	7.18223	6.99159	7.33634	7.49724	8.47336	7.23156	7.10215	7.35212	7.83017	8.46188	10.053	9.12421	6.77688	7.22033	8.78074	8.59356	4.90814	5.16454	5.24417	9.72522	9.55502	9.63911	5.45885	8.11211	5.07779	6.8702	5.2756	5.8484	5.45885	6.95033	4.95428	7.47482	7.23543	8.04669	9.18951	4.96274	5.93353	8.98568	7.04086	7.93137	9.84556	10.0616	9.79595	9.57501	6.91801	6.82714
b0393	rdgC	7.54576	7.05441	8.00917	8.79842	8.82919	9.16081	8.5066	8.17763	8.6151	8.50315	16.209	17.1639	9.01947	9.0383	17.0803	17.1119	9.42404	10.4327	7.82687	6.05443	8.75653	2.29895	3.84384	1.00918	8.26052	19.9908	12.1227	5.19903	11.4382	3.37336	10.4578	8.8479	12.7986	7.9632	6.48518	6.87401	4.92376	13.3831	21.7326	11.254	20.0227	9.33666	6.70532	7.22408	13.1855	12.6861	3.55633	3.24979
b0394	mak	10.4323	10.3598	10.37	10.1542	10.2231	10.0084	10.3336	10.2491	10.1712	10.1293	9.01894	9.53956	11.0288	10.8991	8.12624	9.53097	10.6429	11.8957	28.2078	28.7819	28.9611	38.7822	37.308	38.257	28.7288	33.9361	29.7118	41.1223	29.757	32.8347	27.4613	30.3486	29.3934	30.8497	30.6787	38.16	37.7744	29.6848	34.8494	30.4412	33.4485	29.2484	7.22294	5.238	8.49639	6.42359	11.3242	12.7082
b0396	araJ	15.6039	15.3585	15.0835	15.4305	15.9149	15.2648	15.4922	15.6782	15.3272	15.2608	133.04	133.45	122.221	122.538	132.564	133.519	121.76	122.438	-87.7742	-86.1878	-87.2896	-87.1279	-86.0803	-85.2569	-87.923	-97.6173	-87.6933	-86.7803	-87.8003	-86.6051	-86.8475	-81.1341	-86.6998	-85.7571	-86.0803	-86.9541	-83.1901	-83.5087	-86.4033	-82.8836	-85.5705	-82.6028	8.09446	7.56522	9.27307	8.69359	8.2767	7.40045
b0397	sbcC	9.71192	9.71798	9.57659	9.77611	9.69975	9.66779	9.55269	9.7053	9.55435	9.60489	11.4374	11.6615	10.8227	10.8937	11.0632	11.5454	10.9332	11.2588	15.694	15.6412	14.8415	13.7438	12.1988	13.1502	14.4121	11.1982	15.0836	14.1485	13.936	13.6699	14.0086	15.7269	14.2411	13.0425	15.5819	12.4898	12.4632	15.5223	11.7343	9.88946	12.5925	11.6124	8.174	7.22164	9.05701	6.82409	7.81901	9.16049
b0398	sbcD	6.52028	6.68859	5.87859	7.27048	7.16743	7.0954	6.70616	6.55478	6.47741	6.35825	9.52231	8.93791	14.045	13.5206	10.011	9.48889	13.4681	14.2728	14.471	13.0865	12.0844	5.23779	6.61947	5.4829	11.8042	6.11094	14.9829	5.80949	12.2196	10.3058	8.93979	11.4163	9.59159	9.87209	7.87727	5.15708	6.19213	11.0186	7.93501	-0.0933108	14.9572	7.54431	6.82233	8.59558	13.1892	10.6484	9.32171	6.69507
b0399	phoB	-6.04176	-6.13814	-5.41093	-6.12242	-4.80529	-5.61692	-6.53945	-4.80076	-5.06648	-5.75388	8.14864	8.461	44.9479	44.4302	8.46526	8.33798	44.9105	45.1966	9.47592	7.86814	8.65194	42.8777	43.676	39.9648	7.09421	13.4159	17.0244	23.8799	11.7655	29.9673	13.5522	27.0856	10.0822	39.0626	13.9631	44.4553	62.6545	13.88	16.9058	15.4071	25.4318	32.1736	33.4357	35.9797	29.457	26.615	24.5302	23.6463
b0400	phoR	7.17413	7.19007	7.26739	7.18573	7.29962	7.25448	7.22041	7.43519	7.3062	7.17928	36.0511	36.2143	31.298	31.229	36.0575	36.2311	31.1728	31.2913	51.7686	51.7686	49.9999	67.0554	67.8452	65.84	50.9063	55.2849	56.0968	60.3706	53.3395	60.7524	53.8044	60.8093	52.5515	68.3023	55.2495	63.9913	74.3525	55.811	58.6809	54.3897	65.3575	72.1111	7.9207	8.84822	1.2045	3.80858	-4.22474	-6.06064
b0401	brnQ	10.6732	10.8982	11.4697	11.2139	11.0743	11.0846	10.9264	10.7877	11.1966	10.8009	11.4189	11.7084	12.1573	13.08	10.5715	10.4837	11.3827	11.1456	3.47858	2.56118	3.76347	0.0783994	3.33677	0.219577	4.67188	11.9024	2.44332	3.33677	6.43115	0.304487	3.90465	2.8979	2.77839	13.9693	18.1438	9.94704	7.35375	5.08591	15.096	12.1837	14.1696	12.4562	4.43432	6.44821	15.3477	10.9567	1.3805	2.17368
b0402	proY	8.09065	7.60846	8.26598	9.27446	9.14444	8.9379	8.57987	8.64442	8.73126	8.14031	7.61517	6.94658	28.2344	29.7137	6.71816	7.61055	27.7305	29.1088	0.758568	-0.485333	-0.485333	-4.59089	-2.53855	-7.05458	0.558966	10.0423	1.06466	-2.12016	0.956937	0.718964	-3.14264	-4.32564	-0.524761	0.558966	0.706115	3.31906	-1.17971	0.956937	11.027	10.7129	9.15767	11.7041	-3.51094	0.787445	2.90692	-0.400985	-8.67809	-9.61955
b0403	malZ	11.8731	11.9383	11.5935	11.5882	12.2696	11.9356	11.7473	11.9654	12.0773	11.7709	10.1592	9.94193	11.4244	11.8775	10.1734	10.2242	11.6699	11.9969	15.9642	18.4847	15.9401	18.5227	14.6441	18.2227	16.8302	22.8155	17.2331	18.964	13.5504	18.6857	15.3939	16.9886	15.3573	16.3022	16.6589	15.1035	14.3405	14.8382	20.0898	18.1093	18.3589	18.5348	5.38215	6.18853	4.88412	2.08295	3.71952	1.48742
b0404	acpH	8.78043	8.57011	8.38952	8.66651	8.94835	8.78316	8.72205	8.62153	9.06385	8.80477	9.97392	9.85941	9.5857	9.57845	10.1929	9.77917	9.78863	9.79831	6.63291	6.66071	5.51938	10.3574	9.2479	9.5122	5.38358	10.2242	6.51274	5.1016	4.10337	2.58057	4.70056	2.95708	2.39714	1.57439	4.08044	4.81633	7.27344	2.28679	10.4765	7.62169	4.17927	3.24599	9.69176	13.1378	9.29378	12.3169	9.67904	10.16
b0405	queA	-4.5863	-5.44482	-6.08113	-4.19126	-6.33545	-2.16488	-3.42006	-4.83072	-4.11799	-3.63079	5.09289	5.62007	42.284	42.94	8.67338	5.16804	43.9112	43.5353	33.0938	38.0263	35.2795	11.1472	1.64964	11.9542	35.226	28.0163	29.3871	13.4866	30.8546	4.03698	23.6457	8.82618	26.5679	10.7498	13.2787	5.22858	5.01813	28.3719	27.9576	35.9563	40.6833	43.0969	17.213	12.6252	22.4168	27.4084	-13.0266	-8.72331
b0406	tgt	27.3237	27.6478	26.9199	27.8158	27.4777	28.7465	28.3943	28.8589	29.0304	28.8732	14.6335	12.9504	10.6739	10.6292	16.5881	13.0678	11.6191	9.16377	-16.6552	-16.895	-16.1569	-26.3585	-28.3349	-26.799	-15.8235	-13.558	-23.0453	-42.216	-26.4317	-46.8594	-24.7189	-40.6861	-25.7989	-31.4576	-35.7611	-31.1957	-28.5866	-23.4773	-9.62904	-16.0344	-11.3333	-11.8231	3.27236	4.20045	2.171	2.31817	-8.1851	-7.38519
b0407	yajC	-28.5949	-28.1538	-28.7363	-28.3718	-28.1604	-27.6866	-27.7906	-27.6403	-27.4035	-27.7485	22.3365	21.1963	6.01019	5.85944	23.3404	21.3308	5.88488	5.43622	-101.048	-100.636	-103.399	-94.3468	-95.3779	-93.2381	-104.282	-104.083	-98.536	-115.249	-105.441	-113.084	-107.313	-111.918	-106.226	-103.671	-103.742	-101.048	-99.0813	-105.925	-98.536	-109.876	-102.897	-100.799	69.0756	69.4003	70.8275	74.9081	67.6362	69.5021
b0408	secD	31.4978	31.5565	30.5636	32.4109	31.2186	32.538	31.7259	31.611	31.5537	31.9385	14.2625	11.7844	38.4624	38.9763	13.9796	12.0998	38.0554	34.9814	37.0999	36.5806	37.6923	39.0232	46.549	35.5841	37.5922	48.3064	40.003	27.8112	38.1128	20.8457	40.003	28.5378	39.129	38.7798	38.0285	41.2864	46.4344	39.5535	53.6476	53.8362	50.4517	59.4118	-7.30124	-6.18928	-3.63705	-4.24335	-18.5256	-14.8755
b0409	secF	17.4336	17.2944	16.8183	17.6715	16.9946	17.9972	17.5327	17.4668	17.5537	17.6171	20.5715	19.718	15.4722	16.0277	20.2504	20.1011	15.413	14.6251	-3.35531	-4.97173	-4.42237	9.15716	17.6373	6.65886	-3.5292	6.65886	-4.39363	-13.0434	-0.358085	-14.6651	1.77515	-5.9863	-2.01673	-4.02944	-3.80293	10.1483	11.2391	-1.98535	16.2137	13.7359	8.4798	13.1714	1.41463	8.17884	12.8009	13.3603	-1.56388	-2.34924
b0410	yajD	6.46487	6.87265	6.78359	5.53299	6.55602	6.51186	6.03247	6.83692	6.92239	6.02028	9.15461	7.98252	6.82598	6.51928	9.79638	8.03515	6.60515	6.1135	-38.8873	-38.635	-38.1693	-2.89386	-6.46315	-2.29541	-37.4163	-27.2389	-35.8931	-31.4132	-35.2881	-23.5264	-32.843	-24.0298	-33.194	-22.8556	-31.4272	-1.21901	-7.04286	-35.0869	-22.7445	-27.4772	-33.2715	-30.48	17.2425	17.6361	21.2248	23.2041	22.1297	22.8414
b0411	tsx	19.7924	18.5462	17.7846	20.2489	18.2837	18.6422	18.7202	18.4421	18.1366	18.0146	-3.38169	-2.75237	-7.54919	-7.16534	-3.02864	-3.46681	-7.63592	-8.07288	-158.16	-160.874	-158.963	-180.859	-177.056	-183.826	-157.162	-144.591	-146.177	-174.929	-151.024	-169.029	-150.188	-167.388	-146.266	-164.931	-173.245	-164.689	-179.444	-146.135	-140.854	-131.465	-130.325	-133.205	82.4917	82.4917	48.8418	52.5983	48.7732	49.933
b0412	yajI	7.53401	7.63441	7.83047	7.51308	7.29971	7.57857	7.42646	7.65785	8.15194	7.48848	6.55521	6.24029	7.97997	6.84082	6.80116	6.1472	7.72832	6.39938	5.50364	5.39156	5.45102	8.68454	8.3175	8.69277	6.72578	9.87355	6.213	6.45317	5.91014	6.58279	5.60687	6.27705	5.86283	7.84264	7.06185	9.163	9.10219	5.5991	9.25569	9.81934	9.43919	7.01073	8.83389	8.46583	8.65849	10.5653	8.05002	9.36857
b0413	nrdR	18.0077	18.0499	17.8457	17.774	18.0023	17.9102	18.0989	17.9459	18.0186	17.6511	7.34427	7.01451	3.80154	4.12112	7.29823	6.48899	3.93098	3.30482	-20.1903	-19.758	-20.8164	-7.59437	-6.60908	-5.01989	-17.7604	-12.9944	-18.7552	-25.9952	-21.9145	-17.7858	-22.2467	-14.5343	-20.1235	-11.205	-17.2693	-2.28331	-7.08424	-21.789	-9.35678	-20.6384	-14.9793	-16.5749	13.1905	13.5168	13.1558	18.1402	12.2302	13.7019
b0414	ribD	10.4214	10.293	9.75277	9.37602	10.1068	10.0308	10.2011	10.0115	10.0308	9.75701	12.3732	11.9722	17.2788	17.8447	12.7306	10.8952	17.3186	15.1368	0.420987	3.62404	0.330975	0.302104	-0.178524	4.92666	0.72329	-2.21482	2.1346	-8.71774	-1.27735	-0.0885127	-4.18489	3.37439	-2.98587	4.20997	0.12208	2.77997	-2.26747	-3.73653	3.37439	-8.16239	4.73135	-0.791622	15.9537	15.9944	6.79494	14.6792	11.4907	10.1687
b0415	ribE	-72.4909	-72.0444	-74.5929	-74.2049	-74.0739	-72.4697	-72.5878	-73.0363	-73.7694	-74.5129	70.8186	69.5214	183.798	185.165	71.305	69.0591	185.394	181.416	90.0717	89.1122	90.9587	81.0817	83.2468	81.3858	88.2288	89.782	92.8758	74.1338	91.8458	79.132	91.0474	82.7164	95.2799	85.2364	85.0789	85.0137	82.1733	94.6373	96.596	87.635	96.8368	89.0326	-77.2896	-77.6342	-86.5111	-84.0989	-84.8755	-88.5058
b0416	nusB	12.6152	12.8011	11.9818	12.1325	12.2507	12.7422	12.6699	12.6342	12.4259	12.3856	12.1547	12.3398	13.3521	13.5753	12.5971	12.5643	13.7009	12.9952	-66.3151	-66.279	-60.7311	-52.6282	-51.6763	-54.4546	-65.5694	-46.8465	-58.3359	-76.3956	-61.573	-73.3012	-60.2225	-69.3752	-61.2345	-72.3614	-68.9955	-58.5662	-60.6331	-62.8771	-45.0871	-58.2775	-56.3927	-64.5815	17.5122	22.6472	22.6472	21.1617	17.0274	12.2721
b0417	thiL	10.9832	11.0503	10.6486	10.5001	11.0915	11.0597	10.4834	10.7645	10.6606	10.4787	10.6309	10.6803	17.6855	18.0026	10.5389	10.9625	18.1071	17.1311	6.31406	5.32734	6.47264	-5.03321	-3.50817	-4.11101	2.939	-3.45029	8.84533	1.74054	6.64376	8.5084	7.54293	8.52021	9.07551	0.647069	1.64147	2.1919	-3.37986	8.06029	-1.55081	-0.0247252	-0.13738	4.15605	8.76624	10.9529	8.88146	15.3768	7.37325	6.58244
b0418	pgpA	11.8818	11.9096	11.7949	10.6332	11.6602	11.2427	11.2804	11.1757	11.4969	10.8643	13.8282	14.4208	8.69794	9.70582	13.152	13.3981	9.08886	9.11348	-4.60796	-6.35729	-2.71313	2.55855	3.95027	0.817175	-1.58496	-0.235692	-1.31241	-4.58516	-2.13862	-2.84813	-0.423494	0.115164	-1.91332	-3.29334	-1.63041	0.0797632	-2.75768	-4.70756	-4.50806	-1.44936	-2.09407	3.18211	14.5534	15.9168	10.3916	13.2786	11.2067	10.6425
b0419	yajO	13.659	13.5626	13.8722	12.9856	13.5594	13.1316	13.3505	13.3173	13.5846	13.3399	25.1124	24.9402	24.8024	24.532	24.2925	25.0313	24.5345	25.1489	51.0303	52.4526	51.7892	52.1949	51.7589	52.9801	54.8394	44.1907	53.8057	66.9171	47.4403	59.2647	46.561	50.5722	48.725	53.9654	63.9012	50.3751	52.1231	46.4791	45.3776	42.8517	46.4384	45.6785	8.14046	6.5697	1.5494	2.60808	9.84021	8.72394
b0420	dxs	17.1074	16.8684	16.2981	16.8823	16.8547	17.2138	16.9577	16.6642	16.6966	16.5447	13.2746	12.6156	15.4592	16.1526	13.0114	12.9748	15.8836	15.9123	32.2358	35.2727	35.6794	24.0379	20.9668	29.8464	34.4262	29.0672	35.9535	31.7005	38.1638	29.3048	33.9477	32.2587	37.0458	28.9322	33.5819	26.3329	23.183	32.8459	28.6152	31.2214	35.6035	34.5815	6.70163	4.1041	6.52302	9.34439	3.75365	5.04099
b0421	ispA	13.6533	13.2785	13.0243	13.3722	13.4159	13.5924	13.5838	13.2922	13.541	13.4376	12.2318	12.6004	12.338	12.8807	12.9407	12.0266	12.8372	13.4263	-8.69362	-4.63372	-9.11616	-10.327	-14.0069	-9.29905	-11.3613	-12.1575	-6.78113	-24.0074	-12.3357	-22.6418	-16.3987	-20.8993	-15.3187	-19.9366	-22.3948	-18.5145	-15.5899	-16.1039	-10.5225	-15.0081	-8.93327	-14.6329	17.1572	21.8481	11.4695	14.2568	15.6012	19.155
b0422	xseB	-67.0291	-67.3005	-67.9187	-68.1146	-67.1082	-66.9224	-66.4734	-66.7655	-66.3888	-67.3362	52.0192	55.376	137.494	138.456	54.0606	54.6559	139.25	142.816	70.9143	74.4281	72.4006	73.1935	67.96	75.9179	73.5736	74.1602	72.1055	58.7837	69.305	60.375	65.7732	64.048	69.5078	64.162	64.5838	72.5219	72.6413	71.5841	73.637	65.6917	74.2959	68.2352	34.9845	31.0585	43.7414	44.3795	34.5598	35.6275
b0423	thiI	21.8895	21.6472	20.912	21.7887	21.214	23.5901	22.8208	21.9825	21.801	21.8234	49.2522	50.8047	103.93	105.122	50.6384	49.5068	104.434	104.989	65.812	63.9704	65.2993	47.6188	48.8081	50.1134	70.0509	75.571	66.7256	51.3337	67.1007	48.9412	62.7153	54.5124	66.8494	52.1836	57.7735	55.3709	50.8747	65.6353	76.9205	71.4094	79.3108	76.4808	-14.6124	-10.9656	-9.28209	-8.94201	-29.0265	-25.749
b0424	yajL	-25.8266	-25.3831	-26.8353	-27.0567	-26.9032	-26.4979	-26.591	-27.3269	-26.5834	-27.0748	33.5121	31.6794	86.8172	87.4153	33.1329	32.4758	86.5438	85.4126	86.0082	85.0999	84.9936	68.7094	70.7468	71.3223	84.4976	85.9405	83.7583	89.6087	85.5612	88.4111	82.0495	87.266	88.905	95.5366	93.2404	78.8417	75.857	83.9591	84.1466	85.5751	89.9697	84.819	14.5316	13.9911	17.1443	12.5975	16.8192	16.8192
b0425	panE	10.6317	10.7491	10.416	10.3643	10.3152	10.4018	10.4918	10.2755	10.1242	10.3187	10.353	9.10402	10.7403	10.803	10.3641	9.10402	10.6252	9.25346	8.33801	9.10113	8.951	12.2989	12.8359	11.0372	11.8716	15.2406	10.1461	12.7794	8.89356	13.5776	8.76615	13.8399	9.21882	19.0291	15.6205	11.442	13.7472	8.32681	11.9258	12.0773	14.8709	10.256	12.0834	8.64139	16.5821	10.7819	13.6388	15.8873
b0426	yajQ	-0.481751	-0.0222317	-0.277797	-0.606611	-0.949603	-0.252178	-0.300555	-0.0342949	-0.640687	-0.808949	3.12763	1.88631	11.2841	11.0846	3.2561	1.87732	11.2618	10.3835	-35.3765	-32.7409	-31.6744	-25.7901	-25.9693	-28.199	-28.1059	-16.8257	-32.9711	-21.8913	-29.7505	-26.7003	-23.8099	-19.7916	-21.4889	-20.5173	-13.1781	-29.3955	-25.3227	-20.4206	-16.592	-26.8338	-18.3016	-25.5758	21.8174	21.6368	50.924	48.6422	30.3809	31.3082
b0427	yajR	10.7036	10.4427	10.303	10.4342	10.7574	10.6563	10.558	10.5317	10.5449	10.6493	10.644	11.7471	10.415	10.8672	10.7979	11.49	10.5691	11.1191	13.6046	13.2073	15.3506	15.238	16.5067	17.6547	12.2466	16.6988	14.9675	11.2642	14.4504	13.7955	12.9114	15.5766	15.5116	13.3417	14.6061	16.7769	15.0417	16.1281	15.9661	15.6329	20.7151	17.3728	6.12845	7.91668	10.9013	11.1501	7.50662	5.88399
b0428	cyoE	-3.07107	-3.57343	-3.2542	-2.70284	-2.83021	-2.78295	-2.93964	-2.85733	-3.22073	-3.10905	183.818	183.694	116.679	117.004	183.918	183.936	116.74	116.492	180.275	177.999	181.265	163.251	168.521	158.192	185.11	177.062	185.207	178.076	188.277	174.925	192.699	185.227	194.937	173.624	177.436	191.01	162.285	192.888	193.989	171.925	183.361	171.207	-38.7945	-36.4075	-46.5767	-48.3329	-37.1649	-36.0204
b0429	cyoD	16.1844	13.7215	15.9496	17.3948	17.4715	17.204	16.8551	17.1485	15.9765	16.238	-12.0665	-12.668	9.20726	10.4283	-11.9116	-12.0963	9.26722	7.84139	-46.0471	-48.7411	-44.9167	-85.7372	-85.1885	-89.695	-46.4471	-70.4787	-37.2486	-58.4585	-41.6076	-58.4114	-40.5192	-47.1233	-42.4952	-63.5741	-58.0777	-58.1283	-88.9757	-42.2471	-52.901	-70.11	-59.0683	-67.126	2.90621	4.91989	-5.06439	-7.06125	6.5587	6.84225
b0430	cyoC	14.8716	12.9647	14.6537	16.059	15.7942	15.8303	15.3271	15.6615	14.7323	14.8743	12.1569	10.5657	14.041	14.9657	12.3303	11.3647	14.0123	12.834	-1.54617	-2.97224	-2.46823	-43.1198	-40.9375	-45.6795	-5.10124	-26.3708	5.1965	-14.9725	1.86225	-14.3859	1.86225	-6.97402	1.69368	-19.7126	-14.0353	-10.5864	-44.8953	1.12056	-8.1759	-24.7865	-15.5979	-19.7851	0.317199	5.63724	-2.44751	-7.5201	6.46998	8.50187
b0431	cyoB	1.90753	1.0777	1.80252	2.42452	2.29827	2.35811	2.18558	2.31726	1.90456	2.02736	198.368	198.027	137.972	138.284	198.567	198.299	137.941	137.315	209.083	203.62	208.022	145.715	148.638	141.421	204.406	173.642	209.77	191.525	211.342	191.614	206.921	198.938	208.28	185.4	194.482	186.976	145.805	206.689	193.181	183.66	191.164	187.798	-47.3742	-45.7306	-49.0637	-56.142	-42.3613	-41.3057
b0432	cyoA	25.5181	23.9667	25.6836	26.7546	26.9996	26.6797	26.3074	26.5029	26.1894	26.2419	30.2186	30.6793	31.9651	32.2938	30.6713	30.1315	31.6751	31.3272	-26.8251	-28.2615	-25.7046	-78.2496	-77.2192	-77.2035	-26.6399	-59.5109	-20.5873	-43.2483	-24.9035	-44.9282	-27.8998	-34.9988	-25.8899	-51.5419	-47.5134	-51.1643	-73.5273	-25.1117	-34.7535	-45.4664	-35.3676	-37.0898	1.55667	3.30759	-6.61028	-10.7216	6.61839	6.31609
b0433	ampG	10.8847	10.6317	10.1531	11.144	11.0711	11.3185	10.6713	10.8242	10.5445	10.5064	7.76218	8.14353	8.92665	8.91088	7.39785	8.44685	8.90963	9.5168	9.96144	9.40492	9.58068	3.28377	5.01497	6.73634	6.89418	1.38188	9.30945	5.59983	9.47731	4.81157	8.68632	6.08983	9.66977	6.50278	6.63025	9.28526	8.61677	11.1757	6.14227	2.26772	9.06415	4.07009	9.35563	9.94279	10.2624	9.91655	6.59128	5.21555
b0434	yajG	-116.282	-116.73	-117.764	-115.419	-116.198	-114.972	-115.237	-116.183	-116.107	-116.863	39.8504	39.039	230.486	227.667	43.5397	36.5473	230.882	229.667	189.827	188.749	189.041	192.004	201.467	191.389	186.78	193.933	193.614	176.134	192.466	178.055	193.306	186.278	190.641	189.088	177.219	199.15	197.414	194.716	195.327	190.026	197.099	189.528	12.9374	13.663	12.2191	15.4176	7.88241	8.75363
b0435	bolA	-8.37371	-7.96899	-5.8093	-8.11974	-7.88949	-7.9258	-8.06352	-7.59722	-6.43224	-6.93566	20.8795	20.3652	-16.4278	-19.0077	19.3569	20.3682	-18.0169	-17.0273	-27.4465	-21.3367	-22.7326	12.5699	15.1819	11.9027	-19.4671	-18.129	-19.7799	25.8083	-73.8709	-70.5948	-26.4558	-0.0100834	-29.8596	9.07301	13.1302	9.58149	7.04978	-31.5267	-15.9463	-26.4285	-26.6438	-36.6841	54.557	53.7446	61.8178	59.3904	66.0563	62.1554
b0436	tig	-13.3935	-13.5071	-13.9218	-13.0989	-13.7358	-13.1826	-13.3935	-13.2698	-13.7215	-13.5481	342.05	341.819	178.959	178.762	342.402	341.661	178.87	178.634	363.305	362.107	364.724	345.061	346.061	345.859	366.789	382.537	374.407	354.722	367.329	350.775	368.124	355.342	365.803	353.45	350.923	352.134	349.197	370.354	386.057	377.239	385.602	382.276	-79.6879	-82.1896	-65.9222	-68.8301	-96.9197	-95.2857
b0437	clpP	3.06154	3.18881	3.12601	3.38485	2.61344	3.07546	3.09158	3.05811	2.70142	2.51551	-2.86606	-4.49182	-1.91835	-2.20607	-3.16576	-4.50397	-2.43426	-3.6529	-69.9446	-69.5651	-71.4743	-78.1052	-74.8913	-77.5578	-68.4417	-62.2171	-65.8273	-58.6993	-66.5594	-58.5751	-67.8574	-62.7377	-72.3306	-53.7845	-61.3188	-74.4379	-77.8869	-72.02	-57.7573	-60.9024	-50.1693	-52.9315	49.4947	47.6244	37.6485	30.2503	40.2974	41.8758
b0438	clpX	26.8827	26.9201	27.2745	27.1641	26.5025	27.1043	27.145	26.9146	27.2813	26.7393	11.6592	10.4258	12.2401	11.7495	10.2296	10.6217	11.4842	10.4933	16.7746	14.7894	14.728	14.4226	15.2212	14.7683	19.6304	20.5466	17.8874	30.9323	18.5316	24.8171	19.4794	21.3505	16.313	35.0659	35.0659	20.5993	12.4725	16.485	29.0349	24.5082	38.0218	36.091	30.7518	32.2677	26.6459	19.1907	14.211	16.0611
b0439	lon	21.6545	21.8207	21.9882	22.2926	21.8759	22.7154	22.4588	22.4331	21.6196	21.5407	11.5606	10.2647	22.0905	21.5139	11.1324	9.80346	21.8398	20.6384	42.9631	43.481	42.9898	29.1959	30.4323	23.0129	41.9682	35.6841	56.6792	47.7914	60.9842	49.8861	52.5165	51.4469	46.1452	63.1519	55.7982	43.9508	28.2372	52.7763	47.859	44.6289	50.5214	61.4078	16.4317	23.4132	13.8964	6.80404	2.92407	-1.03061
b0440	hupB	-108.546	-107.917	-107.845	-105.541	-105.73	-108.413	-108.326	-108.525	-108.229	-108.265	-245.286	-245.313	-258.206	-258.64	-247.688	-247.882	-261.107	-260.635	-159.987	-159.375	-163.378	-149.504	-146.658	-150.89	-161.148	-158.298	-160.034	-156.944	-157.639	-151.127	-150.812	-139.467	-153.378	-154.86	-155.164	-151.814	-155.99	-147.244	-155.874	-162.442	-159.185	-163.72	314.207	315.624	325.006	328.353	321.762	321.089
b0441	ppiD	12.7554	12.6709	12.5594	12.9985	13.0808	13.2197	13.01	12.8375	12.9817	12.646	21.0804	20.8271	10.1732	10.3992	21.1344	20.8665	10.0073	9.92259	5.84102	6.15567	5.45442	9.2861	9.75348	9.47834	6.99238	10.974	9.12207	6.51494	5.09144	3.53284	8.83459	8.68996	8.14673	10.9969	10.1856	6.30576	12.6936	5.25247	19.3181	17.1241	14.0464	14.4044	2.53558	6.64807	13.5262	15.4376	-3.16734	-3.10539
b0442	ybaV	8.0571	8.27514	8.0959	7.81302	8.74454	8.45039	8.40779	8.33266	8.43444	8.40157	6.64978	6.82948	5.79968	5.93476	6.96365	7.75914	5.93535	7.20371	4.08225	4.28854	4.04998	11.4111	9.78341	11.7911	4.05656	8.47424	5.62331	4.57492	3.25943	4.69731	2.07429	5.01932	3.44185	6.10551	4.34726	10.4929	10.0397	3.5004	8.70362	9.49573	6.29277	7.12363	9.84941	11.3744	10.1102	11.2255	6.96557	8.64963
b0443	fadM	8.4977	8.69718	9.83561	8.10879	9.12759	8.61158	9.05467	8.65394	10.0945	10.3608	11.9434	11.8896	10.9097	10.3252	11.4486	12.6153	10.4927	12.3085	1.81035	3.15916	2.35583	10.3595	12.7391	10.0543	5.4187	9.0539	4.28609	7.6161	-0.247313	2.25138	0.704011	2.21979	2.57829	5.67019	8.25825	11.0399	9.3606	1.90872	6.99823	12.1812	5.18296	8.80042	8.71847	10.7535	6.92498	6.17642	11.9642	8.65463
b0444	queC	8.07964	8.08286	7.68225	7.79118	7.94077	8.22541	8.08286	8.02737	8.10231	8.16006	8.75987	7.93483	10.4301	10.52	9.22844	7.85542	10.3905	9.82921	5.27606	5.12199	6.23938	10.2015	12.0313	8.41659	5.99851	8.42937	5.92694	9.1215	5.18125	8.56989	8.5448	10.9483	9.59016	17.4619	9.21323	11.8028	12.6102	7.68906	14.4553	2.9417	11.253	5.31192	10.6347	9.36351	14.3836	15.8461	7.17616	8.17855
b0445	ybaE	10.0365	9.25118	8.17881	8.24025	8.31678	7.169	8.06649	8.06824	8.49683	7.96976	9.90026	11.4254	10.1035	10.9865	10.7243	11.8927	10.5227	11.8718	4.99518	5.06289	4.83861	7.9368	6.70279	8.23233	3.48994	3.15277	6.79734	6.58926	3.9719	6.53168	6.14869	4.90734	9.40192	6.68406	6.19628	9.34459	5.67888	5.79342	8.29397	-1.95072	4.97087	2.51146	5.51832	5.92266	4.81497	4.49212	12.6951	12.4959
b0446	cof	10.1008	10.1819	10.2568	10.0296	10.1834	10.1155	10.1581	10.1322	10.2958	10.223	32.1479	32.1347	33.8148	33.9053	32.1109	32.3691	33.7949	34.0647	41.5842	42.5361	43.5183	53.0092	53.9273	53.0936	42.8119	44.651	42.8442	42.8282	41.4462	44.945	42.1455	43.7743	43.4845	48.6871	44.5508	54.2791	53.313	42.2246	47.9664	41.2693	45.8914	40.4448	9.21514	6.37799	0.607601	2.81196	-0.095161	4.62028
b0447	ybaO	9.28056	9.24948	9.2006	9.619	8.808	9.24375	9.72907	9.22228	9.06697	8.80164	9.52921	9.72233	10.0868	9.90814	9.84972	9.37892	9.73211	9.30375	-2.91634	-0.0570816	-0.0930833	4.69143	5.7548	4.71879	0.488945	4.131	-0.482982	0.542827	-2.94442	-2.32903	-2.79357	-0.328655	0.256853	-3.8849	-1.81541	2.98434	5.30742	-3.54913	1.50311	3.87911	-2.49608	3.89759	10.0751	9.63074	13.8882	15.254	4.87158	5.82851
b0448	mdlA	10.635	10.3899	10.2332	10.6156	10.1909	9.98438	10.402	10.2474	10.2202	9.55928	8.81518	8.94571	10.6271	10.8745	8.37589	8.45992	10.1734	10.1633	9.85809	9.9269	10.9538	9.73695	9.25729	9.19921	11.9221	13.202	12.6777	7.87016	10.5563	8.75136	10.0734	8.49864	8.76812	7.78714	8.97152	8.02725	8.03855	10.2639	11.1861	15.6511	11.5957	15.7792	7.38796	8.11658	9.36545	10.5794	3.37878	5.01452
b0449	mdlB	10.2099	10.2759	10.1003	9.98956	10.0338	10.1369	10.2865	10.112	10.3248	9.91186	11.4828	11.7665	10.5594	10.843	11.2218	11.8118	10.6423	10.2664	14.5279	13.5735	15.0445	12.7071	12.9316	11.5259	14.1123	15.5776	16.6552	11.225	13.6834	12.8161	13.4508	12.9253	13.0149	12.1306	12.6812	13.2764	12.5576	14.0357	16.2855	16.2125	15.3706	18.2336	8.89772	7.84806	8.03133	9.36489	4.10961	4.94104
b0450	glnK	9.3753	9.51379	9.32082	8.77598	9.36927	9.31375	9.01502	9.28407	9.40284	9.23297	5.38525	5.58922	9.77436	10.2726	5.3873	5.61672	10.0029	10.2203	21.5213	22.5132	22.4042	13.3719	12.0216	14.6735	22.8877	12.4117	35.7826	10.7992	27.8583	14.641	27.1106	12.1857	23.79	15.3938	12.5898	17.0853	13.0334	23.3958	15.6994	12.8711	16.4839	15.6734	9.20325	3.36282	8.7469	8.82121	0.52196	2.17506
b0451	amtB	16.9236	16.7782	16.8553	16.161	16.6956	16.8318	16.836	17.0678	16.9995	16.3554	-2.90746	-1.96599	16.4839	17.4382	-3.01961	-1.87792	17.1294	16.9904	22.8162	20.2717	21.2028	21.493	21.1498	22.038	24.1262	23.7227	40.2093	11.3707	31.9324	17.0687	36.5852	20.2447	27.7895	22.3667	18.0928	32.7011	20.631	29.0751	27.8285	17.1389	26.903	21.3351	0.401096	1.78801	-5.30206	2.54716	-1.99159	-3.07138
b0452	tesB	9.41674	9.26662	9.76472	9.07852	9.12141	9.30712	9.05027	9.10277	9.52509	8.693	10.8178	11.5585	11.1133	11.1484	11.0585	11.3433	11.1013	10.8812	12.5162	14.9757	14.0763	7.99839	13.0521	8.79094	19.1002	18.3117	17.4855	21.967	16.2607	20.4124	16.2276	18.796	15.8121	23.0655	24.224	18.344	14.3244	14.951	18.4331	17.3966	20.1164	17.7987	6.66232	6.8669	9.56098	11.7094	13.2601	14.7852
b0453	ybaY	23.1776	23.5606	31.0026	22.8299	23.2157	22.7951	23.3488	23.3202	26.8672	25.9054	8.83303	5.43284	13.1751	6.26516	3.91339	4.91998	8.43258	4.77539	100.456	99.4923	102.491	123.26	136.167	118.951	110.345	109.53	104.633	133.804	93.1949	122.379	95.3442	101.184	99.2186	115.469	132.25	118.796	124.67	93.036	107.383	102.692	106.167	97.3083	0.555089	3.83148	-2.70358	-0.857616	15.9758	16.7099
b0454	atl	13.7237	13.5688	13.4869	12.8964	13.4723	13.347	13.6096	13.5794	13.7724	13.7649	9.70941	9.80066	9.84623	10.0749	10.0664	10.1879	10.2998	10.2998	-9.44902	-6.89256	-6.57191	1.94155	6.26174	0.274008	-4.43304	-7.79454	-3.8529	-7.70533	-6.50659	-3.89714	-3.4745	2.38319	-7.49275	-1.87169	-2.62908	-1.5828	0.606388	-10.4898	-9.44902	-8.88892	-10.222	-6.0418	8.27604	9.4647	9.0768	13.6177	17.1819	13.0402
b0455	ffs	12.2964	11.7749	11.9001	11.4202	12.8539	12.5645	11.7529	12.9027	12.8539	12.9027	18.1318	18.0601	25.3951	25.3233	18.0601	18.0601	25.3951	25.3233	10.6676	12.8383	15.6749	26.8422	23.4605	24.7409	22.9215	17.6511	16.4093	18.9503	14.0235	25.8558	19.485	26.0443	18.1379	25.0322	29.1106	23.4605	29.1106	19.9187	19.8107	19.593	17.1969	17.4686	0.028701	-0.304425	11.6055	15.8282	7.14094	6.41206
b0456	ybaA	10.534	10.4838	12.5028	9.71242	10.7038	10.6393	10.3903	10.763	11.4581	10.6475	11.1186	11.5457	7.59711	7.75526	10.0356	11.8915	7.96206	8.99637	14.1372	15.079	17.0419	21.2951	20.8339	21.7662	16.9639	16.5629	15.7332	24.8818	14.0036	20.6592	12.231	15.7332	15.1667	18.3431	27.8858	20.6323	20.8471	14.3262	18.4076	21.2338	18.8811	21.6822	7.55787	6.92835	8.99003	10.1804	3.90447	2.68494
b0457	ylaB	10.0667	9.81115	9.67255	9.10911	8.82779	9.0392	8.99997	9.06858	8.96651	8.52555	12.3255	11.7752	8.9719	9.07307	11.1882	11.5641	8.63419	8.242	4.1479	6.72087	7.16349	2.02284	-2.27882	1.63802	5.57385	1.26447	5.88715	10.2303	4.94627	8.09301	3.85479	3.97994	5.18094	1.74363	3.76981	2.47028	-0.552395	3.6851	1.61293	3.5145	2.61425	5.20103	12.0083	11.7614	7.38541	10.1541	9.57819	10.1121
b0458	ylaC	17.07	16.9116	17.7572	17.359	17.9853	17.6161	17.359	17.3445	17.6533	17.555	0.611565	0.754354	7.12596	7.32725	0.576406	0.0957111	7.18295	6.72725	-38.4874	-42.0668	-41.5298	-25.6275	-27.5844	-27.6191	-39.3239	-27.758	-45.5324	-50.6471	-43.4092	-44.9502	-45.4453	-44.7873	-39.3812	-37.971	-34.459	-30.269	-22.1215	-41.9327	-20.894	-21.0072	-30.8865	-26.9321	32.1253	28.3764	12.0248	18.0824	27.6243	29.5196
b0459	maa	10.135	10.6477	10.3397	10.5396	10.2076	11.8433	12.4149	11.2564	10.4069	10.8321	17.7486	16.5074	12.9217	13.2887	18.1873	16.8623	13.9997	13.0823	-6.80478	-7.0906	-6.69309	0.55179	2.20049	0.875383	-6.29453	9.84144	-4.67146	-12.9029	-6.11905	-10.9524	-7.08289	-7.17309	-6.59596	-4.60632	-4.57066	-9.88652	-1.3809	-6.53727	-7.00715	17.3001	-0.871612	14.7917	13.487	14.9128	6.24064	7.68895	20.3053	21.1677
b0460	hha	10.2589	10.1272	10.3186	9.89367	9.74002	10.6897	10.7517	10.6175	10.5638	10.4457	-27.046	-26.8375	34.7321	34.6268	-26.538	-27.7716	35.2788	34.9878	-78.8511	-77.8869	-75.274	-57.8908	-57.5131	-58.6894	-71.8039	-56.8974	-73.5424	-67.0576	-70.5604	-65.614	-73.7804	-65.3829	-74.6825	-62.7959	-62.0818	-74.8549	-57.2113	-76.3537	-83.9263	-48.6879	-69.0048	-56.4248	24.6271	19.5708	35.7559	41.2045	9.36878	12.3241
b0461	tomB	9.40993	9.69667	10.2996	9.65917	9.51093	10.3469	10.8407	10.2003	10.8696	10.6225	5.73292	5.76496	12.7685	12.1379	6.07195	4.18241	13.3812	12.4912	-38.8357	-35.4794	-38.5974	-11.8638	-12.1227	-11.9516	-31.6592	-14.1396	-29.183	-18.6776	-31.7975	-20.7732	-34.5943	-24.2119	-39.4403	-21.7241	-25.1113	-28.8271	-14.6589	-39.5946	-43.4812	-9.2185	-31.6277	-22.8825	32.4616	28.0414	24.6343	25.2649	10.215	13.9489
b0462	acrB	7.83756	7.91484	7.7308	7.85756	7.91041	7.84315	7.80489	7.85011	7.80233	7.73808	82.6118	82.5094	67.3631	67.3918	82.4942	82.4221	67.3744	67.1352	107.294	107.418	106.907	89.7413	95.2525	90.9021	107.213	105.289	107.172	107.818	107.294	106.766	108.879	111.694	107.01	109.733	110.034	110.554	92.5904	106.429	103.99	109.756	106.989	109.279	-8.98891	-6.11081	1.73268	-5.55167	-16.1697	-14.762
b0463	acrA	11.1467	11.446	10.5383	12.1702	12.2401	12.3372	12.2046	12.4443	11.7535	11.4982	-7.54125	-9.64157	29.6292	28.5452	-7.11975	-9.75196	29.1992	26.1173	33.2537	36.5319	32.5795	18.6735	19.2866	19.2237	30.543	25.8309	32.5795	29.6942	31.9944	35.3181	27.0604	32.2547	25.3558	45.5196	37.6567	17.6361	23.5621	24.5157	20.6279	29.151	29.9178	28.4786	4.85785	5.52663	17.168	12.8925	-1.67734	-1.00153
b0464	acrR	6.62815	7.39216	6.6346	8.18005	8.47509	7.09132	7.49946	7.50399	6.70252	7.95482	10.7352	12.3112	9.90045	8.97854	12.5131	11.1825	10.4541	8.87585	2.89594	3.43138	4.85395	1.32227	5.14156	-1.29123	-0.440357	7.76813	4.59929	2.23744	7.31235	-0.85384	6.28146	3.69628	5.44826	2.89594	1.27606	0.961427	4.92016	4.96998	1.88584	17.0569	9.98211	10.8422	13.2618	12.1437	10.4783	11.4917	13.0673	13.6865
b0465	mscK	9.93993	9.87838	9.7226	9.87838	9.86898	9.87477	9.56859	9.81178	9.71643	9.86898	11.5338	11.5258	9.68906	10.0509	10.9005	11.1815	9.6509	9.30537	13.3141	11.391	11.7389	6.81321	5.70215	9.3431	14.5853	9.63458	14.3458	9.71942	11.6144	9.68249	15.2744	13.9212	14.7737	7.97702	12.3548	9.37956	7.4744	13.8819	9.7312	14.546	10.7742	13.9082	4.59111	3.14137	12.2866	11.6009	-0.620525	0.529982
b0466	ybaM	3.59221	3.53937	3.45461	3.29694	3.80704	3.53937	3.63909	3.74868	3.61116	3.56978	3.40016	3.46022	3.65781	3.64727	3.37437	3.66503	3.80053	3.62739	15.1578	14.6039	17.1147	26.7838	26.2042	28.0509	11.4961	24.6148	20.4888	14.8296	16.0929	15.4889	17.0341	18.6769	16.5443	17.6629	17.7581	28.0123	25.372	16.6097	23.0748	21.3921	20.2367	16.6233	13.0493	12.7567	15.1446	14.4288	12.5925	11.2444
b0467	priC	9.28752	9.45088	9.37714	9.40509	9.52505	9.31446	9.43785	9.51098	9.54957	9.31344	8.53044	8.61464	8.93017	8.79376	8.29759	8.7562	8.93129	9.25985	6.44696	5.89215	6.92702	12.3145	12.2743	12.2211	5.67179	9.55527	8.10551	6.91554	6.26573	7.31672	6.34257	7.89475	6.00755	7.50557	6.99745	12.6969	12.0109	6.52042	9.96793	8.45921	7.95526	7.68555	9.23488	8.58323	12.7064	11.7777	10.2516	10.1179
b0468	ybaN	9.45154	9.2815	10.3196	9.94705	10.3445	10.0519	9.89848	9.72477	10.3094	9.94989	6.45641	7.01033	11.7736	12.8258	5.926	6.08119	11.267	12.0071	-1.76118	-0.606922	-1.81177	-5.25589	-4.27138	-5.0096	-2.69443	0.188542	-9.21184	-14.2291	-8.39767	-15.7987	-8.64956	-12.7174	-9.03118	-14.0985	-12.6233	-1.03361	1.43799	-8.27379	-4.51168	-3.28021	-11.7952	-11.5147	16.5588	15.2053	12.9066	12.6484	4.34326	6.36275
b0469	apt	4.91212	4.47065	4.3029	4.88922	4.33573	5.34399	4.78887	4.78972	4.67289	5.03408	12.8025	12.4889	-6.90302	-6.75188	13.2398	12.318	-6.49575	-7.01664	-21.0099	-19.1999	-19.0783	-26.091	-23.9428	-26.7571	-19.2801	-21.6685	-19.8304	-33.3885	-16.2907	-39.5809	-20.2444	-30.8042	-18.5472	-24.465	-29.5461	-22.6536	-22.3628	-16.5355	-10.8669	-10.1993	-2.78907	-6.68038	8.0838	5.69776	18.7945	18.6719	-8.5638	-5.60611
b0470	dnaX	14.7426	14.842	14.1833	15.1604	14.437	15.1471	14.8537	14.6366	14.3259	14.5569	0.498125	0.559838	16.0526	16.8483	0.313148	-0.564818	16.4566	15.4934	29.8942	30.6242	30.7997	13.7813	12.9988	12.7126	30.1905	13.3469	31.4718	26.4467	27.7588	24.5663	25.489	27.8928	26.5192	28.2819	28.3034	17.8425	16.3096	29.0069	22.1622	23.9038	31.2251	32.7017	4.20863	5.98508	12.0328	13.0151	-3.94097	-2.84178
b0471	ybaB	-2.50388	-2.28015	-2.92021	-2.05803	-2.85406	-2.15796	-2.53635	-2.38534	-2.82432	-2.68757	-2.27121	-3.21522	-2.24845	-1.81018	-2.55807	-2.87344	-1.96251	-2.93495	-48.388	-48.3153	-48.5297	-56.1833	-56.3056	-58.5343	-48.5297	-52.3671	-41.3757	-50.4697	-47.8086	-56.1833	-46.2195	-52.4557	-47.8086	-51.437	-48.3525	-53.7349	-59.1792	-43.9358	-50.2465	-54.8528	-49.3571	-50.7815	32.9395	31.5238	39.3972	38.3248	31.1781	30.5807
b0472	recR	13.081	13.0827	12.5202	13.4394	12.3066	13.3085	12.8597	13.0306	12.5929	12.6361	17.0626	16.1415	11.5498	11.9533	16.9985	16.0576	11.9826	10.9336	8.71653	8.20308	10.2843	2.13427	7.66219	-0.374668	12.971	9.38336	13.0695	7.73646	12.7999	-0.486883	12.5351	4.09633	13.541	8.38069	9.26065	13.3424	2.84889	17.4128	14.8504	12.1605	15.2266	15.6093	3.95168	7.30498	10.0754	6.71544	3.00975	1.35415
b0473	htpG	-39.7954	-39.4287	-39.1974	-39.1373	-39.0772	-38.7289	-38.8847	-39.2311	-40.155	-40.3777	17.281	18.3194	31.8893	32.3126	17.3092	17.6372	32.014	34.136	-130.216	-132.119	-131.389	-147.976	-142.04	-144.609	-129.474	-135.961	-112.876	-135.853	-109.02	-134.551	-118.043	-130.116	-123.158	-134.186	-126.557	-134.24	-142.027	-116.117	-128.955	-142.081	-124.054	-126.188	84.5746	91.0992	76.0413	76.8907	81.3534	73.0839
b0474	adk	33.4362	33.6064	33.3809	34.6111	33.267	35.0416	34.7169	34.905	34.5533	34.3253	78.2852	76.9528	79.3808	78.5652	79.4012	77.0878	79.3428	79.3428	-156.879	-158.238	-156.96	-169.879	-171.677	-169.724	-160.989	-154.012	-150.704	-174.943	-157.768	-179.538	-160.391	-171.097	-157.687	-163.278	-163.049	-175.762	-172.656	-157.291	-160.926	-165.339	-149.606	-160.124	39.7958	38.3927	53.3254	48.6871	33.1243	37.0865
b0475	hemH	9.03831	9.10009	9.58771	9.53501	8.9502	9.15261	9.42186	9.19873	8.81546	9.06079	10.1888	9.58263	11.107	10.7425	10.0933	9.75462	10.53	9.94204	3.57285	5.07584	4.18178	6.55102	3.74894	3.31538	2.72753	5.45642	2.5349	7.19873	3.21174	4.83183	1.72164	-2.56923	2.14788	1.69895	3.76007	3.39574	5.50604	1.66499	8.30329	9.58759	6.84685	8.208	8.59705	8.27105	14.1097	10.3075	6.21959	6.99872
b0476	aes	9.49913	9.64478	9.37699	9.4467	9.75608	9.08611	9.45535	9.36521	9.72057	9.15383	10.5203	10.8937	10.6139	10.9701	10.286	11.0803	10.4201	10.7654	3.98205	5.27879	4.06723	8.08478	8.23217	7.38429	3.41873	5.9235	6.35835	6.92243	3.58	8.00452	4.23834	5.97839	3.02514	7.21658	6.51622	7.78507	7.99303	5.85447	11.3135	5.45684	6.52922	8.79662	7.9965	7.34369	7.72077	5.37592	11.5946	12.173
b0477	gsk	13.0211	12.7968	12.4993	13.5587	12.7064	13.9243	13.3717	12.6033	12.8644	13.2629	14.5172	13.8118	16.8949	16.7318	15.1663	13.7504	16.3045	16.0246	2.69159	3.53947	3.24885	-14.3593	-15.648	-14.6221	2.34061	4.67078	1.95569	-6.45247	1.06967	-6.98916	1.9306	-4.20299	0.204327	-4.79805	-1.75243	-17.4797	-15.027	1.50257	4.37253	9.5991	5.46969	7.0087	9.34163	10.2412	13.4064	16.2105	-3.62087	-0.980885
b0478	ybaL	14.6762	14.2302	13.5361	14.6405	13.5575	14.3193	15.036	14.8194	14.2447	14.1973	21.7901	21.0916	14.7327	14.7784	21.4172	20.9104	14.7807	15.7165	8.44775	7.90302	8.86308	3.15038	4.07173	5.33001	8.87738	11.9472	8.20903	10.7946	6.00052	10.716	8.56227	7.31598	9.52319	10.6688	13.6614	6.91466	3.13926	8.27922	13.4664	11.4923	17.9634	17.5389	12.3812	15.0209	9.74698	11.6718	9.98315	7.93029
b0479	fsr	9.12428	9.72572	9.52389	8.95824	8.67381	9.25615	8.59271	8.52142	9.03979	8.16228	7.93109	7.80934	7.77184	8.18251	7.98426	7.49854	7.64898	7.74362	10.006	10.4524	9.91881	7.24436	9.04228	7.28338	9.61466	8.05422	10.4485	9.90648	11.7247	11.2711	11.333	11.5834	10.5936	11.5942	11.4646	10.2624	9.66802	10.2018	10.3036	7.04692	9.47207	8.97988	10.5483	10.3733	7.3592	7.99774	7.11394	7.02157
b0480	ushA	11.9026	12.0259	11.8695	10.9976	12.0051	11.4579	11.5386	11.873	11.9168	12.022	8.43302	7.3696	12.4066	11.9888	8.17583	7.51209	12.421	12.1839	33.4098	32.3147	32.513	38.8696	38.38	37.1528	33.6001	33.1206	35.5155	47.9302	33.0697	43.4915	34.8751	44.3945	35.1832	40.3643	40.8036	37.2923	39.9752	33.6872	35.7587	32.833	34.7842	31.5526	3.02908	2.88743	3.47574	2.03155	11.2066	9.17958
b0481	ybaK	9.24494	9.25561	8.71166	9.20445	8.06797	9.92745	9.4933	9.27983	8.87676	8.9215	10.1016	8.45313	14.3182	13.8026	10.4043	8.36199	14.6534	13.268	16.6575	15.0148	15.0386	21.4215	21.5849	20.4038	13.9682	21.536	16.3136	13.9116	14.4614	13.6756	16.0372	16.7868	17.7455	17.6103	17.1933	22.946	21.6518	16.8915	21.6351	16.0372	13.1536	10.6134	6.07076	4.41526	10.5311	13.0504	3.34488	4.19593
b0482	ybaP	10.4746	10.505	9.97091	10.4699	9.94196	10.2094	10.4596	10.2599	10.0421	10.2108	9.25952	8.67237	9.59643	9.59277	9.44322	8.95976	9.6469	9.38425	1.8596	2.53088	2.05874	6.42582	6.23402	6.9406	2.05261	1.51943	2.0961	0.760306	-0.979609	0.228414	-1.02267	1.50103	1.19716	1.42859	-0.263693	3.77748	5.60231	0.345701	1.99043	-3.78089	-2.17865	-4.08776	13.8572	13.8572	10.064	10.6417	9.30652	9.17752
b0483	ybaQ	8.31948	7.90895	7.93274	8.4331	8.16832	8.11039	8.66054	8.07131	7.95267	8.06608	0.93363	0.51725	6.74571	6.92499	1.21223	0.465894	6.33608	6.18399	-19.789	-17.9999	-17.4643	1.49145	0.212825	-0.173081	-13.0315	-9.77556	-20.4647	-15.0814	-24.5929	-18.9528	-18.7961	-13.9801	-17.3182	-12.4649	-14.5866	-1.72037	-5.36328	-19.9228	-16.453	-14.5629	-23.3909	-19.6247	19.799	17.736	23.7723	26.5169	7.49429	9.90527
b0484	copA	14.0234	14.6992	14.7861	13.8494	14.3156	13.7822	13.9838	13.9183	14.1397	14.2392	33.8533	33.2106	29.8049	30.3712	33.5108	33.0942	30.4258	29.1649	79.9574	87.5425	80.2309	72.4367	75.7702	76.9046	80.9588	81.3907	86.2119	88.1924	89.6731	98.3185	94.755	88.167	87.6945	85.5186	86.615	79.6198	73.21	90.4549	85.2416	85.3925	90.8523	85.4178	-1.09469	0.56035	-1.19393	3.86229	7.83384	11.1355
b0485	ybaS	15.0726	18.5968	25.5587	14.2749	14.4831	14.6802	15.6163	15.6752	19.1543	21.9428	-3.95847	-8.2222	13.31	14.4005	-8.8436	-6.75879	13.4636	14.1125	41.4554	40.2964	40.3762	38.7738	39.9546	43.5134	66.1247	37.958	48.5673	80.1096	31.8213	47.1458	32.7246	37.3337	38.3667	36.6671	41.5343	42.691	39.5981	35.2368	37.8001	35.7062	35.76	36.7206	14.7802	15.3711	16.11	18.4339	32.3525	31.9288
b0486	ybaT	19.2913	19.9142	23.4545	18.3074	19.1432	18.3074	18.8195	19.3147	20.1012	21.3062	5.5631	3.89804	4.24732	4.83545	3.73969	4.44299	4.39574	5.82036	35.4286	34.4024	32.9179	35.3333	33.493	37.1031	52.7962	34.5822	38.481	60.1651	30.7584	39.9052	29.9017	32.5812	36.576	33.3501	36.0714	37.7674	37.2336	35.4965	32.2258	37.5201	33.2924	37.7803	7.14011	3.96685	2.38218	9.26141	17.4394	17.3034
b0487	cueR	15.2704	15.4698	15.8664	15.0292	15.3316	15.3274	15.3598	15.4698	15.6387	15.5005	6.07542	5.73504	4.80914	4.99607	5.63789	5.87992	4.93656	4.82147	3.75275	3.17696	3.004	20.8771	18.2192	20.6404	7.34319	9.80332	9.01465	8.6663	2.91246	8.05672	4.37473	8.01522	1.45689	6.92839	6.90116	17.6574	16.5281	2.4449	8.25492	4.25395	3.94339	3.36518	14.0408	13.825	11.6711	19.137	19.8551	18.8949
b0488	ybbJ	12.7441	12.7891	13.162	12.0021	12.9401	12.3605	12.4288	12.9	12.9017	12.2653	17.0038	16.6918	17.72	17.2297	16.1706	16.5336	17.2551	16.9434	-0.0204295	-0.736473	-1.18027	2.07869	5.65018	2.25342	2.25342	8.13133	5.55921	6.19955	1.62231	14.4324	2.59214	10.3923	-0.0350323	4.96687	5.03669	3.88676	5.6866	-0.298723	6.49463	7.15612	6.18126	8.59795	10.8081	12.9285	7.33343	11.3874	10.7885	8.61168
b0489	qmcA	11.1426	11.1191	11.4881	10.585	11.446	10.8509	10.9441	10.9685	11.1355	10.7922	9.45903	8.80686	9.90748	9.22616	8.96224	8.81777	9.25776	8.78034	1.96728	4.65932	3.68736	11.4915	12.9514	13.5275	8.81014	15.3069	10.5382	13.5571	4.3637	20.3177	3.78849	13.4039	2.95782	12.1878	14.3225	12.8177	14.3381	2.33452	14.6078	13.0112	10.9492	11.2533	13.4628	13.8773	13.1702	15.2005	15.0621	12.6841
b0490	ybbL	7.95967	8.01615	6.61124	7.51208	7.03255	6.95955	7.25203	6.71338	6.16861	6.25146	7.73736	6.94189	10.4673	9.44045	7.97963	7.11349	9.58946	8.13041	8.94926	9.70543	8.11574	-0.265849	-0.658084	1.09519	10.4713	5.82769	10.2401	8.14191	7.97141	11.7244	7.54239	10.1456	7.61226	8.44317	8.70868	-0.62671	-1.73019	6.40809	0.342641	3.56374	3.88008	3.17671	12.7763	11.0177	7.86052	10.8029	13.3797	15.6336
b0491	ybbM	9.21774	9.10322	7.89854	7.90707	8.11854	7.86833	8.14181	7.31901	7.37762	6.76523	7.24642	6.68846	10.6333	10.2687	6.80206	6.10008	10.1111	9.08555	7.11186	9.07226	8.38754	7.06657	5.32091	6.74839	10.3694	9.98798	12.3634	8.83934	9.72397	11.2039	12.3491	12.2989	7.5596	7.41349	9.13817	4.288	5.63275	8.09595	4.03864	11.7602	7.14695	11.6195	9.27624	12.5394	9.59092	9.40739	10.8215	10.7527
b0492	ybbN	6.64565	6.78648	7.24138	6.251	7.08656	7.01985	7.18422	6.93753	6.53643	6.38726	14.8397	14.9173	8.70908	8.51256	14.6721	14.5317	8.76772	9.09767	-5.56719	-8.05145	-3.73598	-13.6456	-13.3459	-13.2236	-5.82008	-15.1829	3.05929	-3.50094	8.40118	0.0975137	4.60786	3.1292	1.33816	0.479822	0.0394981	-12.9657	-10.921	1.12097	-13.4064	-15.7348	-7.93839	-7.78368	26.7929	22.2684	16.5953	16.3901	19.1844	16.7476
b0493	ybbO	7.88362	8.15703	8.10126	7.29287	8.64872	7.86162	8.25985	7.67403	7.98035	7.38507	16.5298	15.2237	12.0232	11.9923	16.1044	15.6687	11.6337	10.8933	7.42648	10.0914	8.06706	9.83423	9.46415	11.7262	5.5037	4.18107	10.8835	7.46066	9.91151	13.9735	6.99398	14.5174	5.69647	18.6775	13.9244	4.21124	8.3762	1.90055	4.64627	2.14965	5.05321	5.40635	17.9746	16.1816	6.86612	8.76941	12.4425	11.4
b0494	tesA	69.2786	69.3429	69.4094	68.8061	69.6176	69.0986	69.051	68.8775	69.3602	68.7421	90.8352	89.6818	89.0425	88.4789	90.8584	89.7892	88.3911	88.4294	-159.312	-155.535	-157.501	-148.149	-146.323	-145.916	-158.471	-160.628	-154.134	-158.085	-157.961	-148.638	-154.206	-141.87	-160.628	-142.203	-148.791	-152.361	-148.851	-163.422	-162.392	-165.876	-162.797	-164.132	23.4278	20.5252	9.01671	13.2843	22.1525	20.7095
b0495	ybbA	12.892	13.0935	13.2727	12.0588	13.496	12.8199	12.8199	12.9458	13.6802	13.0081	17.8646	17.604	19.515	19.3287	18.3692	18.0036	19.6999	19.2844	-5.68331	-4.67269	-4.90401	3.5692	4.88993	5.48807	-4.52255	6.01553	-1.19987	-3.33644	-5.8169	-2.15172	-4.50824	-0.340239	-6.01565	1.05185	-1.34776	3.12396	5.30018	-6.66222	2.02645	5.31862	-3.55915	4.38074	14.2785	14.917	9.69819	7.47026	9.78625	11.4033
b0496	ybbP	14.876	14.2267	14.4883	12.9653	15.2477	14.7551	14.5373	14.1349	14.8225	14.3551	7.73209	9.25086	14.4827	15.0887	8.45704	10.2014	15.1149	16.2258	16.1092	13.0428	15.3483	16.2478	15.4037	18.1296	15.035	17.3724	19.4185	13.4128	15.4868	15.5293	14.0096	17.0562	17.4299	14.6277	16.5728	14.7235	13.3066	14.2377	16.473	12.9638	17.229	16.899	8.30759	11.4912	4.00034	4.34178	3.47948	4.45912
b0497	rhsD	7.81731	8.73904	8.59106	8.02133	9.35037	8.97376	12.3715	8.92592	8.38159	8.4042	0.104123	-2.70135	16.1937	12.2379	1.59688	-2.29534	12.9561	9.41926	0.973357	4.88623	3.03791	29.9346	27.6276	32.547	1.19182	13.2459	-0.100665	3.18308	0.632848	1.47337	-1.58849	5.05432	-0.901512	5.38725	2.74162	11.2944	30.1983	-3.95014	-1.74516	22.5928	-0.901512	5.97015	12.1854	7.58365	8.20854	8.80929	1.24312	9.2384
b0498	ybbC	3.61301	3.85799	3.89045	2.90198	4.63392	3.82892	4.89033	4.08465	4.54876	3.76589	6.1885	6.24055	13.5624	11.5624	7.97087	5.63381	11.1916	9.6828	3.86969	5.0008	4.00496	19.1499	17.6783	18.1447	3.0725	10.8619	2.55478	3.42391	3.21218	2.35661	2.62508	5.59683	2.4848	7.86249	6.33019	8.52702	19.8275	1.50764	2.60711	16.1954	2.31871	6.97044	14.4322	9.35504	6.97256	2.62793	5.49573	6.79308
b0499	ylbH	6.43913	6.53199	6.6463	4.88558	6.20102	7.24408	8.39514	7.44451	6.99388	7.17137	6.23706	7.5354	16.7262	14.8743	8.56929	8.24749	15.3107	14.1331	0.272442	0.0651125	1.48702	18.5904	20.3738	16.6857	-0.874216	7.24584	2.50258	0.400618	2.14555	-0.0122165	1.84901	1.3924	0.338755	1.48702	0.338755	5.0807	21.808	1.03917	-1.19389	23.4423	0.526387	5.22777	11.5113	5.20953	10.2154	3.33938	6.22918	4.89794
b0500	ybbD	6.39372	5.709	6.2863	4.86205	6.0844	5.99177	6.64377	6.10243	6.39372	6.6304	4.16246	5.86155	7.65971	6.9008	5.66616	5.44406	6.7925	7.15622	5.50238	6.407	6.39553	8.97111	9.00337	9.02515	5.40591	6.38401	5.9356	6.13705	5.62909	5.53856	5.05916	5.35513	5.91558	5.97382	5.78242	6.4523	9.19859	6.02663	5.95565	10.9831	6.05922	6.57772	5.15758	7.24968	4.47359	5.01799	6.20533	4.89333
b0502	ylbG	7.96458	8.03283	7.4989	7.93559	7.77815	7.45848	7.82617	7.78357	7.8983	7.89082	11.6322	10.7104	12.7001	11.6286	10.6859	10.6964	11.7605	11.0797	4.50698	6.49712	5.82696	12.0778	12.742	11.2268	4.98851	9.40167	6.55152	4.90559	3.31283	5.84156	6.72589	9.09772	2.78298	5.46098	8.36033	8.58678	14.1988	3.22382	2.46576	5.75609	3.05896	-1.31052	8.95331	6.387	7.68734	6.17912	11.0166	13.6404
b0503	ybbB	8.70432	8.65252	8.52254	8.78759	8.99182	8.68131	8.95405	8.86162	8.6394	8.58873	8.49699	8.79469	8.25149	8.35948	8.04595	8.68805	8.18975	8.42571	6.71002	6.07863	6.49016	8.43403	7.39714	7.27938	5.30411	9.42802	6.60156	5.20266	6.85366	4.13283	4.84429	5.53996	6.36886	5.30411	4.82503	7.65232	7.15718	6.57113	10.7761	5.95014	8.95613	5.511	9.01032	8.37844	10.6683	10.9213	7.5782	7.10387
b0504	allS	8.66353	8.61989	8.95516	8.80627	8.84275	8.52973	8.67959	8.71738	8.74858	8.58412	9.04853	9.07192	8.72864	8.77691	8.29286	8.79951	8.60561	9.3821	7.38174	7.8791	7.40405	8.26365	8.20645	8.93466	7.51677	7.68538	8.24573	7.9396	7.55714	7.74557	7.46212	7.95487	7.80009	7.39847	8.21866	8.17971	7.50596	8.015	8.00515	5.71149	7.68024	7.42059	7.97476	8.49316	8.54252	8.78508	9.12709	8.64495
b0505	allA	8.92085	9.0235	8.88809	9.01369	9.05344	8.88115	9.08533	8.95501	8.92315	8.97028	7.6372	7.84612	7.10363	7.15142	7.55912	7.75672	7.02367	7.58233	3.91222	4.3932	3.90153	5.87514	4.39847	6.69193	3.73498	2.69537	6.16188	4.34157	4.57404	3.52263	4.86745	5.6918	4.70749	4.7587	4.58945	7.00178	6.15154	5.37431	4.52207	4.28452	6.39873	6.44745	9.85296	9.40041	10.4977	10.6935	11.0139	11.1125
b0506	allR	17.5321	18.1239	18.8464	18.2943	19.329	18.1024	18.2902	17.9917	19.4336	19.304	31.5186	32.1845	28.8909	27.8694	31.2924	31.7513	27.6193	28.5105	-6.62335	-7.0936	-6.7248	14.856	19.588	14.5295	-3.0174	-10.4431	-5.45639	-3.58196	-6.30891	-3.91013	-1.01587	-0.0686279	-4.54797	3.10378	7.47284	14.8994	17.4427	-2.88512	-0.95281	-1.95175	-2.75172	-4.83242	7.92124	14.9505	16.0216	15.9543	25.5035	23.4146
b0507	gcl	8.95546	8.70897	8.96227	8.87392	9.00482	8.40782	8.93734	9.11999	9.01594	8.77246	8.99476	8.69756	10.373	9.66345	7.4759	7.78928	9.53124	10.2692	8.73923	9.19732	9.51886	10.1761	10.6065	10.9343	7.7378	7.52169	9.4974	10.9575	9.02598	9.42887	8.4757	9.3204	9.10361	8.99519	10.4101	9.3204	12.8415	8.88024	8.34292	6.97587	8.85069	6.79851	7.24063	6.46427	8.14071	6.53053	7.86831	7.44829
b0508	hyi	7.87165	7.80274	8.11254	7.92902	8.69406	7.82864	7.79885	8.50048	7.9458	7.85207	9.47324	9.32574	9.08457	8.54541	9.1317	8.92972	8.08854	9.37873	6.86737	7.38982	7.11565	9.7341	10.7575	9.31892	7.03068	3.44787	7.34522	9.36478	7.79212	7.75819	6.00074	7.80033	7.39848	6.91671	8.78042	7.64903	11.3084	8.96476	5.71722	5.82581	8.39531	6.28648	8.23187	9.02973	8.14207	6.0355	7.94094	7.33279
b0509	glxR	8.41257	8.08432	7.88675	8.25202	8.40898	8.12708	8.08432	8.45185	8.52409	8.11805	8.6281	8.81716	8.54623	8.89779	8.17796	8.89417	8.51884	9.37707	7.87386	8.47138	8.37572	10.1336	10.321	11.7295	7.76663	8.40674	8.71997	8.99152	8.427	9.04216	8.06735	9.30156	8.29667	8.89977	9.16398	10.9679	11.0857	9.70865	8.74725	9.25766	8.8187	8.21739	7.81938	8.4688	8.5214	7.73373	7.14424	6.85458
b0510	ybbV	7.08879	6.71637	6.93574	7.1776	7.6353	6.9047	7.77034	7.00223	7.21486	7.61848	6.76107	7.26934	6.66363	6.88181	7.12605	7.0241	7.0294	6.76564	7.5175	7.64794	7.18867	7.90601	7.64794	7.85319	7.65812	7.17896	9.04802	7.67827	7.56435	7.43484	7.12658	7.40699	7.57866	7.47295	7.26127	8.54413	7.68822	7.41907	8.53467	7.03375	7.56435	6.62261	6.26336	6.65117	6.43873	5.61338	6.66583	5.72648
b0511	ybbW	8.30457	8.08955	8.13763	8.82961	9.04132	8.22519	8.86836	8.7665	9.01598	8.44876	8.63211	8.62615	6.41151	6.0152	7.96701	8.92898	6.14018	6.53399	11.1328	7.90244	10.2721	7.03529	3.2581	8.38739	8.40805	7.99197	7.80892	7.0595	9.17158	9.89889	5.59987	5.9131	8.55745	8.90067	6.7335	10.2894	8.98009	10.973	14.0991	7.71484	7.08327	6.45237	6.65143	5.59711	9.32814	5.6236	4.8575	5.0827
b0512	allB	7.74181	9.44545	9.12375	7.49696	10.793	8.31512	8.48327	11.5513	9.95764	9.71501	6.58284	6.27739	11.6796	10.154	6.06913	6.72584	10.5035	11.8402	7.27846	8.12564	6.30144	12.4484	10.3911	12.0697	10.4888	10.7266	8.79549	16.6391	5.61672	11.9409	6.03507	10.6324	6.40292	9.0655	11.2798	11.0986	12.1536	7.88991	12.7012	18.8136	9.11783	10.2447	3.33467	3.99602	8.94654	6.09475	8.34959	8.05074
b0513	ybbY	7.66855	7.88651	8.16175	8.05407	8.72031	7.97184	8.42402	8.1333	8.69767	9.02745	7.79037	7.33007	7.84515	7.42039	7.79397	7.33896	7.16286	6.96379	9.7127	9.24331	9.6745	8.50537	6.60232	7.54829	9.49371	8.80839	9.98118	10.1681	8.52044	10.1177	8.15776	8.90943	8.89486	8.53557	9.80262	8.89486	6.82682	9.05045	10.1681	5.96338	8.96515	8.07557	8.35922	9.28242	7.69573	6.12207	6.17536	5.52071
b0514	glxK	8.81943	8.78802	8.81777	8.71053	8.8207	8.83383	8.94098	8.79314	9.08451	9.021	14.2726	14.3712	11.916	12.0812	14.2726	14.3596	11.982	12.1803	20.2215	19.8866	19.9248	25.5355	24.146	25.1349	19.0839	20.4962	22.2307	22.834	18.6284	20.5423	18.4382	18.522	19.5041	20.062	20.1608	23.6472	22.7384	18.7289	21.8014	17.5387	19.5501	18.6208	4.56361	7.35882	3.43853	7.68871	6.27899	5.15988
b0515	allE	8.10421	8.36243	8.26448	7.275	9.54496	7.98253	8.51313	7.91597	8.43791	8.10139	7.99743	5.31461	12.2323	10.6263	6.58517	4.54236	10.6171	8.46137	17.7008	17.6312	17.2882	25.1586	25.3003	23.568	17.9322	19.4225	18.3051	21.2241	17.7527	22.1475	19.8837	23.9476	18.2363	24.5369	22.4739	23.0863	26.6345	17.3772	19.4692	17.3057	18.173	16.4877	10.0361	12.1355	4.50502	4.78329	9.59152	10.5961
b0516	allC	7.50729	8.26764	8.08304	7.35216	8.51191	8.28967	8.66455	7.08864	7.85923	7.53195	8.47261	6.75758	10.6847	9.59958	8.39186	6.8347	9.50562	7.68849	6.39548	6.96129	5.90961	9.67054	8.73095	9.67531	6.02081	7.35631	6.30993	7.51705	6.38808	8.87681	5.97923	8.33542	5.99095	9.15182	7.6962	9.81908	9.68038	5.44068	7.38882	5.8569	7.10933	5.30314	11.2277	8.40436	7.81834	7.1671	6.11621	5.898
b0517	allD	7.35527	8.12599	6.90696	7.00944	7.91667	7.34053	7.32583	6.93608	7.25696	7.68495	7.80946	8.20598	7.99559	8.30861	7.20448	7.38598	7.99559	8.64192	8.18551	8.37505	7.69533	8.04346	6.74471	7.69533	7.18976	5.6631	7.9701	7.89437	8.06188	7.69533	7.43674	8.50483	8.35864	7.50309	7.20199	7.9701	7.73624	8.25601	8.61616	4.26824	7.65307	7.05097	6.93956	7.86401	7.02383	5.02111	8.35454	8.06312
b0518	fdrA	9.08523	8.64506	8.94623	8.31275	8.51201	8.73758	8.80853	8.9079	9.19001	8.939	7.91493	8.42821	8.96733	9.79663	7.56114	9.35401	9.40949	10.6289	8.18665	9.2204	8.84118	8.9546	9.64	11.8992	7.92037	9.12667	9.14715	8.67145	7.58742	9.55938	6.92532	8.64568	9.36254	8.7536	8.34198	11.8039	10.0521	9.95608	10.8335	7.11024	8.49878	8.52898	7.60899	7.40667	8.57029	8.34415	6.17678	6.17678
b0519	ylbE_2	7.89146	7.92176	8.2233	7.71011	8.29992	8.37918	8.02187	7.92875	8.29671	8.25447	7.93337	7.46241	7.87513	8.35684	7.84877	8.13341	8.08219	8.19268	7.95236	8.56145	7.60767	8.58768	7.80488	9.12992	8.30496	9.67273	8.50769	7.92784	7.83566	7.67305	7.42184	7.83566	9.04674	8.84134	8.63275	9.27274	8.01034	9.04674	11.5419	9.32662	9.62147	8.70728	7.59153	7.36203	6.65234	6.94503	6.81233	6.63128
b0520	ylbF	8.47148	8.35814	8.47656	8.00732	7.82609	8.42852	8.49842	8.52839	8.61267	8.33977	7.6005	7.43071	7.90121	9.06682	7.20076	7.24814	8.68938	8.66108	8.61306	7.66068	8.69827	7.47295	7.93736	7.55004	8.11678	9.91298	9.15582	6.7885	8.68634	7.42584	8.70396	7.91031	8.50936	8.13634	7.41597	9.87262	8.75044	9.35186	10.5523	9.26533	9.02856	10.2811	7.77206	7.48501	5.85849	7.60828	7.14269	6.88226
b0521	ybcF	9.3946	9.02195	9.58925	8.79893	8.99897	9.07716	9.07253	9.46604	9.67106	8.60219	8.28568	8.80418	8.97999	10.0834	8.09503	9.44913	9.74988	10.4155	8.29979	8.38639	8.39473	9.14179	9.50911	10.4927	7.96069	9.77895	9.52551	7.22308	8.35761	8.04674	8.26273	8.8508	9.03509	8.39473	8.21717	11.3385	9.031	9.47603	10.3794	10.0699	9.48431	11.0213	7.43776	7.5935	8.08284	8.97034	7.12045	6.97789
b0522	purK	15.8794	15.7379	15.63	15.4187	15.8365	15.8566	15.7553	15.5979	15.5044	15.1276	13.9498	14.0119	14.4428	14.7775	14.0033	14.4692	14.6478	14.774	56.7056	55.0942	56.8122	39.341	40.7257	43.1893	59.7519	54.2392	56.4489	36.1425	58.3159	40.0261	57.8059	40.8718	62.867	40.2585	39.5589	43.5028	40.44	63.9295	58.5038	67.3082	68.1139	71.4948	2.09379	5.64259	8.21883	10.0417	-0.177642	0.723516
b0523	purE	-26.6158	-26.8365	-26.5171	-27.5533	-25.9146	-26.2154	-26.5323	-26.5872	-26.3851	-27.7569	41.6845	42.3736	136.499	137.194	40.7084	42.7454	137.591	137.796	158.748	153.447	157.069	120.927	123.816	126.78	151.288	142.181	159.388	114.487	156.72	124.15	147.928	123.161	159.04	123.227	121.584	125.365	119.928	160.912	148.211	158.552	167.727	168.576	-1.72323	-0.504801	3.69601	4.83245	-5.01974	-5.38699
b0524	lpxH	9.95345	9.83925	9.68562	9.70842	9.69061	10.0638	9.92282	10.0089	9.85639	9.64252	14.1131	14.7646	10.6753	11.1259	14.2719	14.6894	11.1507	11.4132	19.2332	19.0999	20.0802	16.1192	13.893	17.4981	16.2019	15.47	21.3383	12.8718	17.8227	14.4056	17.093	16.7453	18.396	11.2479	11.3075	15.285	14.0652	19.3214	15.0251	19.5126	14.8098	19.5017	10.3036	10.8234	7.81555	9.89322	3.73802	4.14086
b0525	ppiB	-18.4816	-18.4816	-18.2012	-18.4351	-18.3386	-18.2511	-18.2748	-18.1148	-17.9077	-18.2559	-31.1828	-31.3027	-23.4043	-22.7267	-30.4572	-31.9691	-22.5619	-23.0203	-202.67	-197.949	-197.584	-193.142	-194.42	-194.42	-193.847	-200.579	-193.261	-197.012	-197.396	-193.018	-195.491	-189.804	-195.7	-197.301	-194.189	-179.71	-193.378	-193.961	-196.72	-214.397	-203.146	-213.736	89.4928	86.2633	102.261	106.422	87.2216	87.2216
b0526	cysS	5.39154	5.09343	5.47847	5.55454	5.35324	6.28385	5.46698	6.11244	5.24648	5.51727	5.29729	5.63397	15.1447	15.5083	6.07472	5.52168	15.3876	15.3732	-20.7995	-21.7941	-19.79	-7.66852	-7.4383	-8.93328	-21.3525	1.53857	-16.9584	-24.2685	-19.9092	-21.8893	-20.1893	-19.1664	-20.2924	-18.5138	-17.9551	-8.98522	-7.4383	-18.9189	-1.95532	-10.8424	-12.2292	-16.4054	8.37503	9.26065	18.9615	19.7099	4.922	3.85925
b0527	ybcI	9.00154	8.83554	9.50035	8.46506	8.52027	9.1717	8.7206	9.20042	9.0239	8.51705	7.97485	8.59155	8.6016	9.63764	8.08074	8.51608	9.31553	9.07432	6.64517	6.24217	6.8409	6.20955	7.19923	6.20955	7.34448	9.17033	7.46055	6.13644	7.657	7.0608	7.63759	7.054	7.46055	6.93364	7.14536	7.64316	6.99694	7.5328	9.40515	10.8625	8.79646	10.2854	8.33984	8.57946	8.5736	8.96742	6.56964	6.26525
b0528	ybcJ	-23.0575	-23.5548	-23.312	-24.4201	-23.4321	-23.3531	-23.2398	-22.8733	-23.4685	-23.9275	4.33154	4.90903	45.0738	46.0417	4.4522	4.92568	46.0091	46.8319	73.2269	75.5619	75.5465	76.5536	72.6197	76.956	76.4418	75.6547	80.1779	69.4528	74.5971	74.2056	73.67	75.8099	74.8248	72.3163	71.1818	75.6704	70.9987	73.2126	75.9684	78.0606	78.926	81.341	3.1509	4.28596	2.6052	4.68444	0.460475	-0.13349
b0529	folD	-17.7464	-18.4869	-19.6989	-19.3063	-19.3118	-18.1888	-17.8673	-19.0969	-20.383	-20.6628	32.683	30.917	74.1897	74.6614	32.5368	29.4379	74.003	71.8364	45.2599	46.3649	48.629	29.7191	31.1846	28.053	49.7664	45.6138	51.0989	32.3065	48.629	35.5516	47.2766	37.8631	49.4161	34.6593	34.1102	36.0959	31.9442	45.834	48.2317	41.4828	46.8469	47.0166	-30.7108	-26.2128	-20.6303	-19.9275	-31.075	-29.4631
b0530	sfmA	8.73566	7.48551	8.19022	6.91715	8.56055	7.40209	8.31172	8.13222	8.42858	7.85455	6.53239	6.11144	8.80348	8.73795	6.91855	7.4425	8.7596	9.51621	9.56313	11.2596	11.4105	0.378293	1.57125	5.67566	12.2146	8.78948	12.6088	11.3112	9.15147	12.2146	8.35505	11.4596	10.839	11.1021	9.39049	11.3112	8.84767	10.4096	13.2306	6.55716	10.0764	8.66614	8.16313	5.66918	8.47347	7.84849	5.3127	4.45437
b0531	sfmC	6.52618	6.09774	7.57862	5.46161	7.61259	6.06024	6.79715	6.31583	7.22046	6.02062	7.13719	7.06703	6.55862	7.70812	7.03267	7.74378	6.87039	7.78945	5.93084	5.2421	6.02741	4.26458	3.91225	5.83373	6.31826	6.02741	7.24499	5.34328	5.03773	5.54511	5.2421	5.93084	7.95928	7.15289	8.05085	9.40701	6.12343	7.24499	7.95928	3.00645	9.12716	6.69152	5.11859	4.73834	4.93387	5.48349	3.94927	3.08121
b0532	sfmD	8.64988	7.6122	6.79585	7.15342	7.40434	7.76131	7.46866	7.45987	7.46866	7.07808	6.31475	6.64968	9.87877	10.8236	6.66831	7.70074	10.3247	10.9625	6.61696	3.31926	7.1067	3.94712	7.72387	6.69854	5.23014	7.6867	8.19628	3.01644	4.98883	5.08657	5.51753	3.72208	8.37441	5.75207	7.64858	8.09047	8.37441	7.83479	8.78542	14.9408	8.33985	8.1603	6.42293	4.26657	5.17163	7.76762	2.46062	7.15301
b0533	sfmH	8.4413	7.89372	7.65068	8.04887	7.85832	7.69947	7.90981	7.98531	8.17952	7.73955	8.80396	8.9365	6.81736	7.0775	9.07073	9.10421	7.08497	6.79298	6.90115	6.20292	6.10672	9.12224	9.0167	9.22166	5.64057	8.9753	7.22119	5.36356	6.02228	5.79951	6.06472	5.92803	5.95742	6.48582	6.70011	7.10007	10.1628	6.63852	7.27589	12.4689	7.91447	8.21419	6.99538	7.86751	9.30023	7.43454	5.36041	7.5827
b0534	sfmF	8.42779	8.09884	8.34599	7.82747	8.60097	8.08311	8.16451	8.14456	8.42268	8.00798	7.69106	8.22565	7.2021	7.4187	7.80334	8.1038	7.17325	7.56447	7.20014	7.64468	7.41876	9.0426	9.75399	9.35426	7.1879	8.61839	8.54672	7.87465	7.83975	7.48138	6.864	8.39438	7.75559	7.40605	7.88162	8.69483	9.68064	7.89885	8.62729	10.4743	8.59149	7.80489	7.91367	8.46968	9.79877	7.37974	8.02495	7.51186
b0535	fimZ	7.07157	6.38692	6.48373	6.38692	6.66675	5.85522	6.7977	6.66675	6.43703	6.52965	5.55102	6.18402	7.70729	7.88368	6.68487	6.5789	6.47158	6.88236	6.64282	5.37071	7.57913	4.49593	6.48131	6.22984	6.39744	6.87335	5.57184	7.09808	6.7203	6.94962	5.95687	7.37921	7.57913	7.09808	7.64709	8.40009	7.23985	6.7203	6.79728	6.56081	8.70297	6.7203	7.75301	7.95564	7.32476	5.45295	6.3836	7.21359
b0537	intD	7.68486	7.63032	6.33759	6.37697	7.04191	7.60271	8.06734	7.17071	6.26396	6.87251	-2.47003	-1.40776	15.6582	16.0587	-1.11258	-1.32874	15.6533	15.1173	-10.5925	-8.12914	-8.14154	12.8946	9.19717	13.0104	-9.96927	-1.10126	-10.5777	-8.54123	-7.92051	-6.41708	-8.68115	-3.4148	-10.9121	-6.0762	-3.04591	-0.644848	7.29864	-14.2627	-6.69427	2.50125	-4.79086	-3.00355	13.5816	14.6472	15.1759	10.7599	4.28685	5.2953
b0539	ybcC	8.71994	8.56725	9.27852	8.69049	9.36018	8.40817	8.70639	8.94616	8.80848	9.06475	9.16949	9.2405	8.84807	8.6991	9.28707	9.80268	8.85255	9.54783	11.896	12.636	11.8057	15.3227	13.2185	16.1454	10.6821	12.9553	11.1815	11.134	11.6263	11.65	11.6588	11.9513	11.7852	12.946	12.616	14.1721	14.7005	12.2258	9.76449	10.5967	11.141	11.5422	6.57262	5.57025	7.66478	6.72814	7.35561	5.697
b0542	renD	7.49866	6.82657	7.63255	6.89045	7.96944	7.40812	7.39154	7.57718	7.51963	7.25522	7.24268	7.34219	7.87529	7.70385	6.34141	7.79229	7.68328	8.21189	7.33613	7.39162	7.56991	10.8597	10.1682	10.4309	7.26203	10.2001	7.18989	7.88826	7.76708	7.45507	7.51064	8.09714	7.86152	8.19665	8.39761	9.46311	10.4534	7.65134	9.06496	9.47491	8.60238	7.93028	6.32589	6.14112	8.91773	8.43179	5.78403	6.55353
b0543	emrE	6.52181	6.2585	6.31413	6.59384	6.41454	6.26037	6.43041	6.36464	6.20861	5.99667	4.2336	5.01622	6.29186	5.30788	3.96599	4.47004	5.11672	5.30788	0.840108	0.371986	1.17629	6.6297	8.42466	5.92225	1.44523	8.55847	1.19599	0.131531	0.724097	-0.340594	1.17629	0.9143	2.28004	-1.22884	-0.788273	1.54612	7.5127	1.74487	5.51589	7.99353	2.3196	3.58079	10.3515	10.1588	12.4226	14.2686	4.72523	7.3107
b0544	ybcK	6.67032	6.48165	6.84375	7.86286	7.52608	7.08731	7.92807	7.45635	7.86286	6.75831	4.14913	4.14913	7.20382	6.7079	4.32986	6.38269	5.75007	6.77969	3.84643	4.35661	9.82814	2.21294	6.21376	2.77619	7.07719	10.2105	3.31868	4.35661	4.35661	7.48228	0.251403	3.31868	9.82814	9.06447	8.26849	9.06447	8.26849	5.77104	5.31075	34.5865	8.68086	9.45216	13.7171	11.8589	2.46278	9.79912	13.118	10.5133
b0545	ybcL	7.49675	6.74189	7.41907	7.43702	7.68518	6.41561	6.75426	6.12364	7.24522	6.84717	20.5727	18.425	5.63255	1.11571	17.3954	18.1788	0.505006	1.00642	-2.31646	-2.85561	-3.42011	15.1276	15.2066	13.4976	-0.805718	0.418836	-1.29075	1.2468	0.525985	4.90083	-1.35166	6.03153	-1.54107	-2.04666	2.80301	5.62891	14.9488	-3.93792	1.2468	22.3043	-1.7263	-0.747891	7.41938	8.41615	9.12649	11.1956	15.3654	14.5291
b0546	ybcM	5.51726	6.18383	6.86757	5.33299	6.65645	5.91831	5.42975	6.0244	6.21624	5.90119	20.0717	19.1437	5.22788	1.89829	16.9441	18.3564	1.66044	2.0112	-7.33416	-6.1504	-7.57354	20.8744	18.4798	22.4334	-7.15515	-12.4717	-5.28443	4.93498	-5.21151	6.23573	-7.66351	8.39946	-9.53207	6.27323	4.61229	10.8278	20.3813	-10.914	-8.78358	7.69021	-7.60805	-2.83725	9.24177	0.981875	11.8904	9.62959	21.1755	21.8889
b0547	ybcN	6.79772	6.52859	5.87541	7.24505	6.86263	6.8995	6.51732	6.80824	7.24102	5.82285	6.59899	7.07776	7.37615	7.2118	6.11682	7.48797	6.8664	7.94154	6.35278	5.87402	6.34542	6.403	5.86546	6.71214	5.83934	5.31756	6.00545	5.83069	5.83934	5.60473	5.24512	6.06853	6.53055	5.98948	6.19147	6.80661	5.69323	6.71214	5.9319	9.42767	6.73239	9.0885	6.5768	7.03797	6.00573	6.05082	6.13859	5.91638
b0548	ninE	7.57419	7.34923	7.26324	7.61462	8.16806	7.43892	7.62	7.65072	8.12857	7.22437	8.18239	8.47242	7.97505	8.28398	7.69457	8.59519	7.26529	8.57563	6.95044	7.25531	7.20608	8.63385	8.27616	8.19793	6.82688	6.95283	7.07821	7.10691	6.90729	7.3462	6.74043	7.63135	6.79821	7.11343	7.35054	7.68619	7.75064	7.39979	6.88267	9.30401	7.26392	8.63774	7.36664	7.48405	8.31358	8.09062	8.17944	7.56485
b0549	ybcO	9.33153	8.58162	8.59632	9.08027	9.26684	9.42053	8.75394	8.92926	9.22965	9.033	9.71017	9.86937	9.04041	9.51334	9.40041	9.92112	8.91738	10.4136	8.70594	8.41568	8.85022	10.088	9.83103	10.2262	8.75068	8.86073	9.34514	9.10176	8.91406	9.47847	8.6152	9.54144	8.83437	9.30047	9.41301	10.2198	9.78448	9.56726	8.81072	10.7271	9.44713	10.1104	9.40827	9.26025	9.17455	8.49308	9.78947	8.71096
b0550	rusA	8.57655	8.40697	8.13975	8.49829	8.51954	8.36531	8.59577	8.31306	8.73824	8.22862	8.45206	9.07026	8.09458	9.24984	8.08433	9.64737	8.65454	9.22081	8.86531	8.65131	8.55815	10.0676	9.54879	9.799	8.24679	9.08903	9.88555	8.65787	8.40572	8.56488	8.19997	8.14682	8.37242	8.6971	8.3676	9.86497	9.2175	8.63151	9.68169	9.98073	8.67292	9.21949	8.33741	8.8089	8.98809	7.60742	8.81278	7.97265
b0551	ybcQ	7.44773	7.29654	7.65297	7.39729	7.71623	7.56379	7.65792	7.71028	7.97609	7.68723	7.26588	7.0856	8.0982	8.29045	7.43917	7.54769	7.93845	8.18425	5.20073	5.4207	5.21023	9.44781	9.07274	7.92151	5.37588	6.47937	5.88142	6.91635	5.23794	6.67957	5.28414	6.13112	5.98262	6.66697	6.42583	9.03188	8.73187	5.61085	7.48486	7.81941	6.95109	6.05559	6.7578	5.69707	8.45896	6.56938	7.69501	5.93095
b0553	nmpC	6.24629	6.7404	5.35089	6.27237	7.19229	6.92127	5.80445	7.0491	6.60129	6.59212	4.86754	8.39293	6.67915	7.46734	9.64929	7.99948	7.95415	9.61623	-3.5599	-4.24099	-5.25188	-37.7117	-38.7364	-39.219	-12.1191	-35.8818	-3.70071	-22.7915	-4.2195	-20.8891	-3.34053	-10.7607	0.462917	-23.9292	-33.1639	-38.2574	-39.2657	-0.0343771	-36.1133	-19.959	-33.1639	-30.6076	15.7658	12.7497	23.5669	19.008	42.3337	40.0389
b0554	essD	6.07691	5.82823	7.09743	5.55417	6.96225	7.19672	9.67284	7.2219	8.00975	7.64299	19.3074	19.9512	13.4631	13.3528	20.7165	19.1831	12.3074	10.882	-1.79594	-0.503952	-4.25203	11.0039	9.98407	12.5647	-1.02694	9.4376	-3.4044	-6.44146	-1.34998	-4.40323	-2.75084	-6.70918	-1.79594	2.48028	1.73813	2.95363	0.661028	-2.3835	14.9576	31.1786	2.95363	6.11557	-12.0412	-12.8404	-8.72103	-1.18866	-18.8881	-22.0808
b0555	rrrD	8.2494	7.67475	7.8325	7.7716	8.27004	8.50919	9.63161	8.75608	8.8037	7.60685	7.77484	8.89997	9.24683	10.0812	8.14102	7.25755	8.62239	8.3123	5.56934	6.34412	5.46274	7.8283	7.29649	7.56495	6.32984	7.66097	5.97245	5.97609	5.62738	5.52078	6.32276	5.72633	5.82915	6.05249	6.2097	6.39145	7.67565	5.64246	7.40167	9.48631	6.69613	7.71781	8.50214	8.57549	8.73399	10.0106	8.42612	7.9628
b0556	rzpD	6.4249	6.27172	6.60525	6.51127	6.4817	6.44006	6.55651	6.67725	6.35754	6.41187	8.64057	8.70074	5.38028	5.02639	8.35666	8.54209	4.95211	5.13535	1.45413	1.65244	-0.0710069	3.10451	3.84394	5.7119	1.80756	10.7627	1.31053	0.824348	1.24969	0.123628	2.30883	-0.679857	1.18598	1.41439	1.3727	2.40981	4.71905	2.52508	3.56065	10.7677	7.16902	9.75542	4.45798	6.6041	10.6804	11.1829	4.78928	5.41364
b0557	borD	-20.9496	-19.476	-21.7863	-19.5838	-21.0686	-18.9381	-19.5619	-19.0285	-21.958	-21.5997	-9.17352	-9.22305	11.1819	10.4304	-7.26174	-9.61013	10.3882	10.6254	-156.327	-157.114	-154.256	-165.17	-170.286	-174.622	-161.675	-120.99	-161.355	-206.016	-150.644	-198.453	-156.239	-192.27	-150.971	-194.661	-200.16	-184.441	-183.842	-148.963	-129.876	-122.065	-125.831	-125.936	22.903	26.1045	60.2178	65.811	30.7684	36.3565
b0558	ybcV	5.72647	5.63962	4.51842	5.05972	4.82929	5.78096	6.43975	5.63962	5.7534	5.63962	6.05077	6.05077	4.93356	4.23344	5.62917	5.72259	5.10677	4.74094	4.73044	4.65362	3.97803	6.98791	5.51102	5.9859	5.03155	4.88335	4.49011	3.28142	4.15053	4.15053	3.97803	4.73044	4.65362	4.73044	4.3238	5.51102	5.1068	5.38361	5.44665	7.88883	4.49011	6.40942	5.57862	4.90031	6.37902	6.48808	4.72021	4.52347
b0559	ybcW	7.43878	8.42284	6.736	7.20155	6.94404	7.18684	8.19525	7.29214	6.90972	7.18034	6.76743	5.86408	6.73753	6.22066	6.41856	5.82963	6.35384	5.99039	-1.74789	-1.4267	-1.80052	7.09116	5.57259	5.63682	-0.599226	1.15913	-1.15708	-0.499039	-0.180535	0.956358	-0.689918	2.4931	-1.11515	1.17742	0.180713	1.57218	5.16083	-1.47412	1.17006	3.86154	-0.233157	2.45868	8.32309	8.26381	12.3908	13.8371	8.88144	9.43829
b0561	tfaD	8.38327	7.4403	7.75796	7.72194	7.74267	7.86825	8.30698	8.33556	8.25308	7.87798	7.83511	8.49116	7.91093	8.67491	7.26305	8.06775	7.94193	9.01579	9.05397	8.71465	8.49181	8.49181	8.21297	7.88974	7.63196	8.07253	9.17365	7.90181	7.51562	8.39986	7.63196	7.65762	8.76506	8.46161	8.39009	9.39441	7.90181	8.7973	9.44323	8.57169	7.87797	8.28759	7.63729	7.51098	8.51824	8.34852	7.67385	7.35612
b0562	ybcY	6.58665	6.52116	6.58665	6.52116	6.74899	6.86751	7.14863	7.20365	7.77276	7.2954	8.44283	7.39846	8.60697	7.89052	7.97704	7.9211	8.07478	8.56786	5.42491	5.54202	5.14019	8.5975	8.76491	7.71344	5.4017	6.87413	5.44898	5.73196	5.87929	5.83108	5.51906	6.75599	6.10155	7.19101	6.19833	7.34651	9.46925	5.90545	7.46832	9.11577	6.32649	9.07254	8.36667	8.63424	9.38829	11.2256	7.26101	7.71101
b0563	tfaX	7.51477	7.38939	7.44552	7.38709	7.32719	7.52051	7.52511	7.48511	7.74987	7.51006	7.55611	7.30641	7.40611	7.38948	7.44907	7.0715	7.44182	7.42229	5.29884	5.17965	5.10688	7.77013	8.17777	7.75205	5.06961	5.47967	5.48518	5.08334	5.06961	5.68688	5.62123	6.54388	5.02612	5.92557	5.488	6.73514	8.8869	4.92124	5.6185	7.02507	5.07305	6.37956	7.80414	7.9858	10.1504	10.5168	7.35054	7.03928
b0564	appY	9.91428	10.9299	9.57511	9.49737	9.40723	10.4454	9.64627	10.5481	9.68019	9.3051	16.6986	16	0.376645	-0.0561744	16.5011	16.135	0.830734	0.778045	-28.2452	-26.3569	-25.2925	0.0653876	14.3225	-8.6537	-17.6324	-23.3748	-27.5745	-9.08639	-22.5055	-19.0261	-25.2925	-21.6743	-25.2925	-22.085	-19.7613	-23.3748	-14.5453	-28.9896	-29.7239	-19.0261	-34.0854	-25.2925	16.0069	4.02345	12.4097	15.019	16.4756	19.2111
b0565	ompT	-75.8711	-75.8839	-78.2257	-76.1652	-76.9833	-75.0895	-75.5854	-74.585	-76.8905	-76.6168	-25.1301	-28.6356	-16.8468	-18.6968	-23.6539	-27.67	-17.4284	-21.3805	-185.879	-176.761	-180.455	-190.696	-201.896	-191.427	-197.257	-219.202	-193.771	-220.777	-194.449	-190.195	-201.558	-189.693	-198.642	-231.295	-222.941	-227.825	-220.891	-197.874	-227.982	-203.629	-219.011	-202.704	136.913	134.413	144.614	152.296	142.984	141.031
b0566	envY	7.34131	6.88744	6.24859	6.18627	6.93687	6.13987	6.61829	6.79894	7.09043	6.9175	6.37628	6.65711	7.07585	7.28983	6.46196	6.6019	7.3046	7.01331	8.80083	8.62134	8.26559	7.34175	6.76623	7.42969	8.46797	7.70291	8.91483	7.65582	8.13383	9.18061	7.85391	8.76494	8.64893	9.11657	8.81287	8.80083	7.40799	8.54835	8.48468	6.18795	8.20497	7.54174	5.97441	6.25078	5.97441	6.62197	6.30365	7.19718
b0567	ybcH	8.43582	8.50584	8.65867	8.06904	8.1922	8.20401	8.22186	8.71447	8.51833	8.1622	7.99365	8.42033	8.54701	8.68838	7.70152	8.70467	8.96108	8.53114	11.0741	9.20297	10.9774	8.06455	9.02628	10.0456	9.95484	9.28701	9.22609	8.63474	10.3248	10.3649	9.66475	9.93285	12.0143	10.7669	10.714	12.2194	10.0758	10.7749	10.3091	8.72472	10.2445	9.58446	8.06092	7.62245	8.99246	10.6414	7.99864	8.16374
b0568	nfrA	9.13144	8.97201	9.21082	8.87312	9.12632	8.98122	8.94359	9.1246	9.20327	8.97486	9.81526	10.3335	9.15873	9.57619	9.74888	10.3293	9.4188	9.8412	12.9515	11.5638	11.7152	13.5369	11.892	13.946	11.4213	11.5016	13.9634	11.3901	11.8387	13.5281	11.3546	13.013	12.3912	12.9515	12.9383	14.538	12.1835	12.9294	12.0249	9.29933	11.3858	11.586	7.6739	7.51838	9.22905	10.2577	8.12902	8.98455
b0569	nfrB	8.33469	8.32755	8.32053	8.15614	8.19035	8.27319	8.1541	8.32693	8.23367	8.20551	10.8355	10.9488	9.95874	9.99659	10.8999	10.9951	9.98138	9.90218	10.8731	10.314	11.7398	13.5705	12.7981	12.3157	11.4046	13.2508	12.6747	10.2473	11.2036	11.5161	11.3317	11.8884	11.2715	11.857	12.0671	11.9567	13.3805	11.1132	12.1354	11.7269	13.1716	12.1104	7.50188	7.0653	8.28604	9.42461	8.60693	8.29333
b0570	cusS	9.36821	8.92459	9.70324	8.87799	9.63992	9.54103	9.28721	9.42187	9.46172	9.36683	9.0372	9.3194	8.83528	8.6591	9.12781	9.80878	8.85217	8.66067	8.87038	8.61599	8.78049	9.22172	8.41642	9.25099	8.54685	7.98601	9.08661	7.81172	9.22172	8.70752	9.39442	9.08661	9.78268	7.72611	8.15994	8.54998	8.10512	11.6367	8.39766	6.22137	8.53738	8.63817	10.4056	9.41723	9.53197	10.9582	9.31898	8.23741
b0571	cusR	7.08188	7.11519	7.3987	6.64457	7.07945	7.21083	7.11396	7.08309	7.34985	7.09523	5.2999	5.06183	5.59656	4.45627	5.46777	4.41857	4.85904	4.20984	5.0454	4.23332	4.25159	9.2216	8.42138	10.231	3.7776	13.5375	7.3593	4.90225	3.9907	3.0639	2.85613	1.4683	5.01648	4.47654	5.44049	5.89547	8.01177	12.5624	11.5919	6.5022	14.0118	18.6064	16.7422	15.8887	10.9628	15.4589	15.3947	15.824
b0572	cusC	5.52074	4.9033	5.35628	4.4501	5.04195	4.6597	4.69237	5.04195	5.09128	4.26475	15.4471	9.04924	17.5863	8.62606	14.0536	9.35918	12.3697	8.18714	-3.84118	-5.35964	-4.08966	-5.21855	-5.76254	-3.62621	-4.94878	-6.3891	-2.76049	1.7768	-3.82848	3.17023	-1.11818	-2.75031	2.67747	3.75616	4.81476	-4.49916	-5.98541	14.4218	-4.84628	-7.78145	10.5035	16.3045	5.89596	8.71763	7.9461	7.79189	10.0248	9.66874
b0573	cusF	6.58667	6.28235	6.80049	6.02539	6.61209	6.34141	6.28586	6.25054	6.50794	6.09216	9.7206	7.02935	10.447	6.58442	9.73564	6.92419	7.61501	6.16949	-11.0158	-10.3587	-11.3896	-4.68492	-6.0612	-6.32415	-11.5143	-6.86884	-7.46302	-4.21276	-10.2706	-1.29413	-6.42182	-6.77143	0.900333	-1.69848	5.93135	-8.71522	-6.07254	6.06538	-2.24098	-11.1667	13.2958	11.3563	9.61192	8.964	10.7403	14.2666	9.61192	12.387
b0574	cusB	7.72122	7.37966	7.33199	6.7225	7.77169	7.24559	7.24048	7.05117	7.36798	6.6033	6.66689	6.7893	13.0111	10.8589	7.67995	7.77205	10.8084	11.6118	1.77389	0.811966	2.26509	1.57971	1.17517	2.96086	1.64867	4.50365	3.96428	1.91633	2.00528	3.74884	2.30683	2.79557	4.93668	2.62511	4.4604	3.70154	2.79009	9.84866	5.46041	1.69033	9.32525	16.2383	9.18531	10.7918	8.71916	9.63325	6.63848	6.03435
b0575	cusA	9.37168	9.17075	9.24912	8.97742	9.31443	9.24706	9.1851	9.02842	9.34615	8.89435	7.66453	8.09859	9.758	8.96873	8.106	7.92612	8.96758	9.35911	9.42744	8.00098	9.92105	6.11345	5.36827	8.86243	8.60648	11.8682	11.3152	10.697	9.73714	10.3338	9.47452	11.4044	11.3819	10.0765	11.2405	11.3522	8.0284	12.4218	12.7201	11.7521	15.7793	22.9069	8.21667	10.1246	3.59824	3.49597	4.81934	5.83428
b0576	pheP	12.2843	11.9702	12.0366	12.6218	11.9989	15.0051	13.293	13.0851	13.6552	12.4838	6.22195	7.80554	28.2783	29.5607	8.51199	7.25851	29.5918	28.9744	2.4689	-1.8218	1.93322	-5.76036	-7.58677	-4.58192	5.93908	11.4098	1.67014	-3.85712	2.45163	-1.98483	7.31311	-1.23195	11.6956	2.55672	1.98954	2.00807	-4.88063	9.38405	16.4154	21.1571	30.5301	33.4343	-32.8666	-26.3608	-20.2279	-23.103	-44.3697	-42.4761
b0577	ybdG	7.89938	8.16031	7.19225	8.44224	8.52878	7.73835	7.46549	7.89938	7.26971	7.31483	6.69497	5.37688	11.2887	10.9554	5.58256	5.39334	9.43342	7.73875	8.27555	8.26496	8.26496	4.51675	4.98452	3.51623	9.09994	12.8414	8.99929	7.4319	8.74426	6.96479	8.73499	8.61164	8.7162	6.96479	8.89689	6.67426	6.04209	8.01963	7.91135	14.7197	10.9958	13.5434	11.7625	11.6911	16.115	8.46165	9.85176	10.3757
b0578	nfsB	-16.6152	-15.8878	-18.5086	-16.8894	-17.0166	-17.5898	-17.0797	-17.4958	-18.0935	-18.3866	18.8417	19.6342	61.0177	61.0557	21.0386	18.5781	61.4326	60.3805	51.5091	51.7221	53.8612	40.3022	44.703	42.0846	52.2059	49.6696	56.2188	51.6752	60.5296	56.4463	59.9447	62.1687	60.8491	48.6786	47.2222	42.848	44.7399	61.535	51.4838	50.8791	54.5183	50.7654	-15.6371	-15.06	-15.9062	-20.7145	-14.3859	-14.8248
b0579	ybdF	8.58783	8.72141	8.446	8.40101	8.48277	8.38304	8.43487	8.53881	8.36079	8.33744	5.00506	5.11031	8.9095	8.91648	5.04427	4.98801	8.93598	8.93431	2.19995	2.71262	2.23429	7.40978	8.89428	7.24676	5.05509	7.9529	2.90008	6.7003	3.6402	10.0342	3.82711	10.8663	4.07224	6.05377	8.29644	5.22237	7.9529	2.80288	4.7047	9.39917	4.25442	4.33496	10.0887	8.16464	12.68	10.4079	13.8127	13.7032
b0580	ybdJ	6.97579	6.77777	9.26506	6.66957	9.01314	7.70772	6.89922	6.41319	7.37809	7.76788	16.8212	16.1515	19.6666	17.0294	14.8552	15.1484	16.8615	15.8348	0.188916	-1.37374	2.28869	14.154	25.5526	11.3945	0.92458	22.8565	-2.38714	12.2409	4.51261	3.51575	9.02154	9.55388	5.91547	12.6431	10.8317	20.4297	24.3426	4.21834	19	25.4906	17.2592	14.553	10.7056	13.2432	-0.415108	3.55168	8.56877	9.75335
b0581	ybdK	9.24075	9.13204	9.6307	9.0949	9.22682	9.00295	9.1697	9.12717	9.45814	9.36155	9.38881	9.3978	17.8301	17.5769	8.38575	9.2571	17.4559	17.9487	11.9549	11.7987	12.4846	10.4379	11.1538	10.6174	12.7588	10.9802	13.9652	24.8439	9.46898	18.5661	8.97214	10.9357	11.8232	13.842	21.9352	12.7588	11.8554	12.4128	11.0064	5.03611	11.5973	9.19088	7.47943	8.20974	3.4747	2.53837	12.0092	10.849
b0583	entD	7.85946	7.73961	7.98465	7.9815	8.33568	7.53108	7.76577	7.93997	8.00031	7.57937	7.98432	8.23071	7.15739	8.09286	7.57768	8.12109	7.09841	7.54869	8.71778	8.77592	8.94333	6.9104	6.84331	6.9144	8.81736	8.54284	7.07437	6.82295	6.91241	6.8883	7.11083	6.82768	7.08023	6.89457	6.98381	6.98728	6.81598	6.9373	7.15642	9.09474	7.34283	7.10363	8.43239	8.80771	7.30117	7.75101	7.61852	6.95131
b0584	fepA	9.40297	9.29918	9.63886	9.41005	9.78499	9.42338	9.55496	9.36942	9.68411	9.48577	15.3157	15.7651	15.0052	15.3632	15.3931	15.6957	15.0699	15.4913	22.1713	22.414	22.336	18.2894	18.0918	18.3299	21.7425	20.1721	18.7282	17.9962	18.3571	18.0505	18.7977	17.8372	18.139	17.842	17.7915	18.38	18.0784	18.279	18.4868	21.1573	18.606	17.9841	8.69801	9.19918	7.54258	7.08156	6.55576	5.21587
b0585	fes	9.39585	9.19195	10.3678	9.57538	10.525	9.53278	9.69028	9.46261	9.92978	9.59891	9.21317	9.98352	8.38842	9.61516	9.05577	9.71263	8.57098	8.92799	12.3943	12.5426	12.246	7.97974	8.14149	8.32731	11.7034	9.58961	8.76146	8.00947	8.4751	8.00648	8.74382	8.22601	8.5002	8.08373	8.14592	8.54307	8.54151	8.69504	8.33927	10.461	8.47434	8.11345	10.0729	10.0593	8.53986	8.38958	7.14459	6.67338
b0586	entF	8.82416	8.62692	9.32392	8.77286	9.29445	8.74248	9.31567	8.75217	8.92187	8.77136	14.4917	14.6827	13.2551	14.0581	14.5181	14.6079	13.0036	13.4956	24.757	25.249	25.4271	16.5378	16.761	16.5665	25.3207	14.2904	18.0978	16.8368	17.5133	15.9881	19.0746	16.2851	17.3159	16.2118	17.2024	17.0065	17.4165	17.7964	16.3362	18.6518	16.7432	17.3884	7.99541	7.43492	5.2883	3.52443	1.23553	-0.372135
b0587	fepE	8.41179	8.06264	7.3733	8.43444	8.51589	7.88925	8.09284	8.15143	8.0168	7.70524	7.69967	8.51329	7.34896	7.64615	7.55789	7.95868	7.17683	7.93407	8.85995	8.65215	8.99288	8.14293	8.09539	8.87404	8.22971	5.87516	7.94059	8.08334	7.87601	8.31376	7.89566	8.56907	9.0524	8.72333	8.88369	8.68812	8.45605	9.60185	7.48727	6.76935	8.38476	7.49483	7.12695	8.08721	7.64529	7.21153	7.74741	6.95791
b0588	fepC	8.90291	8.63764	8.76175	8.94107	9.61589	8.85942	9.09662	8.8631	8.98931	8.84436	9.79699	10.0171	8.21793	8.99556	9.7919	10.027	8.09661	9.37663	10.6023	10.8315	11.2275	6.10068	5.26358	7.15318	10.3167	5.00792	7.99086	6.13089	7.10502	6.20437	7.66811	6.62257	6.57935	5.63693	6.73033	6.696	6.60956	7.62767	5.53243	8.38025	6.27763	4.42102	10.2925	10.8204	11.0582	9.79707	7.4013	7.00116
b0589	fepG	9.08921	8.82389	9.26362	9.11433	9.8523	8.95069	9.0795	8.61354	9.08533	8.60476	8.93623	8.96676	8.24796	9.20099	8.71555	8.60907	7.88188	8.47742	10.6467	11.1143	10.984	7.12335	8.02546	8.47305	10.8463	7.69747	9.55781	8.31752	9.50978	8.24773	9.29237	8.17338	8.89149	8.3372	8.15791	8.73503	8.80039	9.7937	8.26735	10.5792	9.0899	8.8654	9.01475	9.2185	8.72918	8.49376	7.21539	6.59461
b0590	fepD	9.28478	9.00924	9.60039	9.37989	9.89625	9.30509	9.44629	9.17016	9.6697	9.16342	9.5532	9.694	9.31795	10.1368	9.26758	9.7811	9.15839	9.51326	12.4808	12.1961	12.4891	11.3086	10.9371	11.2071	12.6987	12.4947	12.994	11.0091	11.4866	10.9271	11.2817	10.359	10.8898	10.0801	10.7754	11.5343	10.6055	11.6049	11.6708	13.9185	10.7779	11.2542	8.67102	9.23434	8.78221	8.21066	7.57675	7.41082
b0591	entS	9.28724	8.85293	9.77378	9.47143	10.2841	9.46547	9.86919	9.66502	10.0204	9.66882	9.40873	9.66646	7.01661	7.99358	9.21936	9.83732	7.36925	8.2342	11.1706	10.0049	10.7199	7.20537	6.75718	7.66865	9.46274	14.1589	8.08876	6.07765	7.24709	6.93733	7.83729	5.91283	7.05597	5.92859	5.81513	7.61483	8.55055	7.88911	10.4076	15.2494	6.63811	7.11018	9.35512	10.24	8.50274	7.67227	6.03948	4.15639
b0592	fepB	6.81974	6.23969	8.20496	7.50504	8.76393	7.29337	7.43225	6.73916	8.56476	7.18346	7.6236	8.48127	9.84884	13.6221	6.17347	7.26255	8.13879	9.482	17.7611	19.322	18.0779	8.5757	8.71801	8.93076	18.4107	20.3822	11.5034	9.4061	10.0362	8.23599	11.4224	7.99293	10.343	8.02502	9.41258	9.82692	12.3409	11.0009	13.9364	20.4001	9.36759	9.50786	6.71987	10.0404	10.2028	9.76609	2.49956	1.13328
b0593	entC	9.74592	9.60585	11.1592	10.0749	10.8566	10.1849	10.2795	9.7266	11.0955	10.4199	9.8822	10.3374	10.6405	11.6396	9.90974	10.3314	10.695	11.1362	18.8313	18.7593	18.2715	7.9448	8.01986	8.34365	17.3066	12.1072	11.4972	8.41702	11.1829	8.48079	11.3813	8.05199	9.98563	8.20011	8.53689	8.62875	7.56855	10.6862	10.3858	14.7064	9.04516	8.31339	10.8478	11.4624	7.64976	7.87785	4.20454	3.88933
b0594	entE	8.15996	8.23772	8.86477	8.21884	8.77596	8.35807	8.6537	8.29997	8.81689	8.56116	15.1669	15.1733	16.5368	16.9804	15.4501	15.3688	16.5996	16.8865	26.0036	26.2463	25.736	18.2919	18.4762	18.4049	25.3027	19.0204	20.2631	18.165	19.504	18.1688	20.0289	18.1612	19.1246	18.7022	17.7062	18.3673	18.5157	19.434	19.3219	19.9805	18.337	17.8453	8.88392	8.26988	3.89201	4.79238	2.5667	1.80576
b0595	entB	9.17374	9.04934	10.1317	9.28743	9.83035	9.33896	9.89733	9.21306	10.025	9.63832	14.9063	14.8828	14.4101	15.1752	15.506	14.9607	14.416	14.6003	26.2472	26.6895	26.5604	20.1316	19.739	19.682	26.033	20.4566	21.7564	19.7242	21.3026	19.5605	21.8704	19.7202	20.9452	19.6615	19.5565	19.9335	19.8826	20.6615	20.9705	21.6577	19.8786	19.592	8.73718	9.91251	6.23305	6.62199	4.06409	3.7758
b0596	entA	8.18411	8.17833	8.62918	8.16005	8.4574	8.25809	8.4894	8.17494	8.57973	8.3464	18.4657	18.4903	17.4177	17.7797	18.8285	18.4967	17.4831	17.4883	29.2108	28.8101	28.9204	22.3682	22.3755	22.4599	28.6001	22.8162	24.2328	22.7292	23.363	22.4268	23.9726	22.1321	23.0577	22.5502	22.481	22.7745	22.6703	22.8831	23.2127	23.5813	22.3844	22.2346	7.85558	8.20855	4.10587	5.64209	3.36096	2.13868
b0597	entH	9.77519	9.73736	10.7676	9.74303	10.4653	9.97535	10.4393	9.79478	10.6575	10.246	11.6343	11.78	14.2971	15.1217	12.2407	11.9084	14.4266	14.782	20.407	20.5293	20.4381	12.8433	12.6037	13.1061	19.5046	12.4349	13.9568	11.6342	12.9677	11.6681	13.7615	11.7762	12.7594	11.8999	11.5136	12.5693	12.5333	12.4839	12.5513	14.1834	11.7458	11.9329	10.742	10.5655	6.63757	7.36182	5.2343	3.68737
b0598	cstA	31.6501	30.7194	34.3298	32.3505	38.0985	33.4734	32.9192	33.8177	37.8493	36.6783	-22.0504	-16.8944	-19.4162	-18.5887	-20.3014	-15.3142	-19.2415	-13.3779	41.7824	40.5654	37.8099	33.4979	27.0247	35.8164	33.0808	27.9599	36.0891	27.2943	30.8851	33.4455	40.5979	32.5608	39.1353	41.9973	37.577	37.6347	30.8851	39.1046	33.4726	33.7182	25.0634	29.9353	24.3127	14.6467	-0.636187	0.176673	39.0746	40.5886
b0599	ybdH	5.08464	4.83276	5.20541	4.33701	5.72802	5.06339	5.06436	5.32796	5.46899	5.24699	8.38914	8.48034	7.86834	8.02788	8.57955	8.74991	8.03272	8.37013	0.928844	1.30294	0.223963	12.3927	10.9324	9.36591	-0.579475	5.03098	10.3537	8.03651	14.3804	3.88468	11.5254	0.594726	9.84688	-1.1257	0.254917	8.25486	8.02333	11.1811	12.2382	5.36607	2.1433	11.5405	12.9356	15.0078	16.2331	17.6252	12.5492	10.4267
b0600	ybdL	3.94691	3.76495	3.76495	3.68393	3.91484	3.8849	3.69328	3.7502	3.98373	3.97862	4.67398	4.42029	5.28879	5.80456	4.76367	4.76542	5.80953	5.36167	6.53452	4.16934	5.37869	2.0996	0.830098	1.14301	4.16934	0.615301	12.6487	3.6708	20.0886	4.87135	19.2213	4.73201	15.0184	2.43565	4.48045	4.90558	3.59426	15.1187	14.2142	-1.08126	2.05295	4.64173	15.2737	17.4315	4.65981	10.0883	11.9177	12.4023
b0601	ybdM	7.62673	7.68459	7.79792	7.87173	7.73875	7.75717	7.75509	7.65486	7.60933	7.39389	7.94658	7.95911	8.49131	8.83832	7.7256	7.97247	8.66349	8.4283	7.04894	7.04603	7.16155	11.0155	10.5101	10.5347	7.26054	8.73226	8.24838	6.95164	7.20283	7.73564	7.32004	8.59921	7.38981	9.51993	8.59182	10.9311	10.5512	6.92286	9.43578	6.89953	7.60412	6.46011	7.42388	8.32769	9.88458	9.95642	8.37092	7.83267
b0602	ybdN	7.49102	7.34004	7.49102	7.77325	7.25596	7.9365	7.48022	8.0099	7.99171	7.02361	8.29358	8.21984	7.20458	7.5233	7.98667	8.33377	7.01928	6.86264	8.04652	7.77051	8.18276	10.6392	9.3793	10.5623	8.13155	7.78195	8.8721	7.46428	7.71284	8.29448	7.50072	7.90366	7.27343	8.36442	7.97059	9.20177	8.73337	7.14004	8.93627	5.44786	8.49015	5.96059	9.44016	8.8856	5.33662	8.62632	7.79828	7.89266
b0603	ybdO	6.89351	6.59394	6.59394	6.12765	6.65401	7.00694	6.12765	5.97497	6.40558	6.27051	6.78653	6.14712	4.1573	4.1573	6.24016	6.24016	4.42013	4.93178	7.82034	6.59392	7.08767	3.2181	6.33067	4.27439	5.78784	3.9396	7.32912	0.928921	7.82034	7.5836	7.08767	7.32912	7.32912	5.50378	6.84391	6.33067	6.06106	7.32912	4.91494	4.91494	5.50378	4.91494	7.78363	6.65775	3.47505	4.50475	6.94669	7.51434
b0604	dsbG	12.2193	13.249	12.2491	11.9577	9.83134	13.821	10.4506	12.527	12.1067	11.4831	5.34178	4.7292	6.12946	5.22824	5.77417	4.4434	6.30629	3.95436	24.9165	27.2879	24.6273	27.9132	27.1295	28.2608	25.7234	16.193	25.0601	27.3369	23.0547	22.3976	23.1631	21.3577	25.3009	24.7967	26.6858	25.5662	34.7817	23.3103	24.181	18.2848	20.2566	11.1019	9.53413	8.12552	7.81465	11.1358	2.72083	2.82385
b0605	ahpC	-263.496	-263.172	-262.335	-263.839	-262.234	-263.785	-263.519	-263.9	-262.805	-263.239	-10.0167	-7.71985	-58.2674	-57.8369	-8.94989	-9.27898	-57.4682	-58.9132	-202.819	-205.356	-203.119	-219.541	-222.657	-222.076	-207.369	-224.143	-198.407	-192.817	-202.009	-188.612	-204.48	-186.702	-203.119	-209.627	-195.969	-228.165	-219.724	-199.531	-217.266	-224.527	-208.001	-214.368	458.099	455.228	471.272	474.407	469.075	472.538
b0606	ahpF	-9.36015	-9.23315	-9.88816	-9.57861	-10.4459	-9.2279	-10.0103	-10.8049	-10.461	-10.3004	17.1515	19.9444	26.1786	29.7003	16.4326	16.3848	27.3277	25.8982	-54.8718	-53.4275	-51.4336	-73.6566	-71.7069	-71.1267	-48.5858	-46.3431	-40.0666	-41.9852	-45.7897	-43.7608	-38.2686	-37.3326	-42.2576	-36.8465	-33.0023	-60.8388	-64.8614	-42.5799	-46.2052	-37.8739	-38.2359	-38.4307	29.8711	31.8709	40.2289	39.4444	40.4479	39.868
b0607	uspG	-19.1524	-18.8746	-18.4585	-20.1588	-18.4221	-19.6268	-19.4661	-19.0246	-19.2384	-19.3944	-18.2605	-19.4614	-19.0471	-19.6074	-19.6165	-20.7035	-19.613	-20.1376	15.985	12.8614	18.3217	76.6723	76.8006	73.0264	33.1917	56.453	39.9794	59.637	32.0801	75.3549	41.418	68.9066	37.204	79.5072	67.0571	79.5072	81.7673	33.0639	68.2958	54.5095	49.8439	49.6061	41.5811	43.8267	47.4904	52.2912	68.0658	69.3292
b0608	ybdR	9.17385	9.04264	9.84474	8.33203	9.02662	8.99267	8.8517	9.05134	9.38345	9.29414	10.067	10.2194	10.1083	9.98076	9.83193	10.2479	10.0515	10.2536	15.8065	15.4257	16.4629	20.3494	18.1927	20.3606	18.2669	15.8065	17.1075	19.6918	15.3109	19.6696	15.5379	16.8511	15.5173	16.7835	18.3133	19.4906	18.0662	13.8687	15.496	14.1526	15.6218	17.5692	8.26737	9.17517	5.7799	7.5344	6.314	6.36079
b0610	rnk	-6.04466	-6.18427	-5.02191	-6.43984	-4.84123	-5.51724	-6.43455	-5.72808	-4.79692	-5.96908	16.8775	17.9186	41.572	42.203	16.9025	15.3719	42.705	44.8996	28.1076	28.4072	28.7111	36.4683	38.3492	31.6007	31.4709	32.786	32.3081	30.8054	32.6353	28.2845	33.9899	32.0253	34.6478	34.7428	33.0565	34.3643	35.7396	35.0762	41.7794	35.3498	35.8713	30.5633	-2.29204	-0.988096	-12.3631	-6.95574	-11.0142	-7.47795
b0611	rna	3.15091	3.48177	3.05966	2.35839	1.80336	3.21493	3.51841	2.36124	2.44785	1.19562	11.6958	10.8555	15.0549	14.6901	13.258	10.7519	15.4323	13.7865	3.43151	3.81937	4.98237	20.8664	20.0068	19.7129	6.8708	12.2744	2.23956	6.9458	4.31527	5.88426	1.60112	3.70417	2.36149	8.63672	6.57168	19.7129	18.7875	-2.56448	8.44871	-4.25013	5.78558	-5.66503	14.7165	13.5332	12.6566	16.514	8.8413	12.7496
b0612	citT	8.92854	7.94507	8.11315	7.68802	7.56577	8.68962	8.1531	7.92986	8.87416	7.17428	7.30637	8.53404	8.18933	9.57133	7.77421	8.99331	8.98655	9.13139	7.47091	7.5506	7.81729	7.03879	7.77707	6.83404	7.47091	10.1064	8.57563	6.98824	8.5583	7.32034	8.50642	7.84398	9.30054	7.53723	7.82387	8.5583	6.53066	8.37056	10.215	6.54703	9.82418	8.45999	7.8425	7.69584	8.6422	8.39577	6.63932	7.27988
b0613	citG	8.76426	8.3545	9.12861	8.45487	8.66374	8.40296	8.22461	8.73563	9.24746	8.03657	7.56552	8.33121	7.76987	8.19713	7.55869	8.17949	7.87631	8.22917	8.81121	8.30588	8.66659	9.14793	7.86543	8.88012	8.92673	9.13567	8.92673	9.27669	9.11337	8.24617	8.30127	8.82056	9.41315	9.87507	9.26227	9.96286	8.72903	9.57083	10.1044	5.80742	9.82698	7.76001	7.53785	7.26866	8.15	7.25395	6.50057	6.44338
b0614	citX	10.9746	10.2593	10.3986	9.60488	10.4928	9.62248	9.93178	9.62501	10.8461	10.027	5.01668	6.4202	6.30658	8.10639	4.98541	6.68336	7.23766	8.5356	10.2117	8.49073	10.277	9.33961	10.5338	9.3257	8.77944	10.521	13.0517	9.09581	10.4563	13.6074	8.57453	11.0644	10.9308	11.9588	11.2728	17.7911	14.3015	9.49914	13.8465	0.614884	13.245	7.09843	9.32631	11.3565	11.1501	5.84128	3.62485	5.05342
b0615	citF	10.6735	9.6779	9.72783	9.28353	10.0002	9.6016	9.47864	9.25462	9.55809	8.73377	5.68131	8.72957	8.5161	9.9868	7.15565	8.40414	9.14657	10.4524	7.13024	6.52212	8.98541	7.97153	9.31456	6.20812	8.50427	11.1734	9.05074	10.9392	10.5061	9.40772	8.38574	11.9525	11.358	9.71363	9.55337	11.8876	8.42554	11.5563	12.2431	9.92532	14.4697	12.3483	11.6715	9.79129	12.7772	6.80533	5.65948	7.01088
b0616	citE	10.023	10.1668	8.86588	9.6547	9.31634	9.09433	9.29704	8.55924	9.60837	8.5544	6.22869	8.44838	8.04615	8.7945	6.98368	7.60792	8.40029	8.94551	11.5863	9.85139	11.6486	2.66875	3.57749	5.68928	9.76819	10.934	11.6174	9.38503	12.527	5.80642	10.8935	8.40239	11.5551	7.16829	8.41877	9.56731	3.55403	12.4859	14.0218	5.41318	13.4883	8.51679	10.8624	11.6383	8.05248	4.74404	6.27397	7.61874
b0617	citD	9.16227	9.62445	9.0528	8.38981	9.53128	8.73506	8.10766	8.14849	9.33348	8.71786	7.91442	8.93827	6.95073	8.22436	7.41492	9.30845	7.19292	8.57275	9.63528	9.10348	10.4749	7.05364	8.39493	7.48627	7.799	9.96011	9.20821	10.0559	10.0206	9.38124	9.01379	9.58355	10.1904	9.35984	10.0762	10.9879	8.18889	10.4845	10.4462	5.05779	11.3163	7.31135	9.1367	8.91705	7.73158	6.89256	7.29405	6.63583
b0618	citC	9.174	9.50787	8.5486	9.07793	9.05896	8.5385	8.46432	8.225	8.6006	8.16292	7.41141	7.97994	7.16206	7.07722	6.20475	7.58259	6.99472	7.86533	9.30776	8.48864	9.63038	4.08095	6.912	6.26819	8.94514	10.0201	10.113	8.79144	9.15833	7.4136	9.2394	8.57423	9.36494	7.69432	8.61057	8.95693	5.79887	9.82628	10.0297	6.0812	10.9353	8.29783	6.74698	8.93275	7.5069	7.5069	8.85843	8.06625
b0619	dpiB	9.14458	9.42547	9.42964	9.40004	9.45461	9.0966	9.21478	9.07708	9.61896	9.00097	6.76695	6.45637	8.242	8.3269	5.9424	6.82938	8.27366	7.94799	8.27435	7.00201	9.97777	16.4499	14.7601	14.302	9.10686	16.1001	7.42511	8.12799	7.68474	6.52189	8.39153	8.12799	6.72678	10.2736	9.59848	14.5819	13.2209	8.07411	12.8604	11.1527	14.244	12.0372	9.70523	11.1226	8.12899	12.293	7.53662	6.39726
b0620	dpiA	10.6721	8.38116	7.26101	7.37349	8.06321	7.19843	8.10017	7.08463	7.88714	7.38338	7.61901	6.86902	11.8447	11.8463	6.89572	6.25809	11.0232	11.0297	7.63375	8.57381	7.8018	16.6434	14.5902	17.2042	7.48545	13.8615	7.3694	7.35978	7.65293	7.89816	7.79243	9.04941	8.7597	12.7634	11.2868	15.4581	16.3241	8.08839	11.9126	11.161	13.1138	11.3229	7.43004	7.89965	13.4441	12.8009	6.10714	6.72544
b0621	dcuC	14.5502	12.4603	5.16564	6.58287	5.53181	4.75611	7.70257	6.92145	4.68628	4.306	11.083	11.9704	13.1939	13.0751	11.4914	11.4182	13.7581	14.974	5.5093	2.55448	5.89958	-3.21569	2.83918	0.912853	5.22256	5.63538	1.99134	2.89917	4.31812	1.85915	5.915	5.77536	7.11804	5.1424	5.44524	8.06079	6.48102	8.48411	6.85435	11.5908	9.81443	14.5539	10.7717	10.9603	13.3406	8.24721	8.79201	8.12407
b0622	pagP	8.13892	8.14164	8.45504	8.12787	7.99537	6.96156	7.83899	7.44632	8.19118	6.74666	11.4373	11.0584	9.72146	9.83291	9.7816	11.5539	8.4769	10.6017	6.26042	7.82984	4.31172	10.1358	11.3847	11.7858	12.1923	2.62611	3.29307	9.96575	3.99389	4.40132	4.34716	6.283	9.67422	7.22477	8.57468	11.6888	13.5425	9.2262	7.40226	10.5098	9.41798	6.30401	11.0875	9.11681	13.0721	11.8047	4.83618	3.78135
b0623	cspE	-1027.07	-1027.52	-1025.81	-1026.74	-1025.13	-1027.3	-1026.81	-1027.81	-1025.61	-1027.12	1366.49	1367.48	806.253	806.253	1364.95	1367.23	804.932	806.702	-2449.1	-2451.19	-2441.52	-2439.78	-2427.94	-2439.18	-2434.95	-2487.49	-2455.01	-2441.09	-2450.8	-2451.9	-2436.4	-2434.95	-2436.4	-2427.94	-2425.24	-2440.22	-2433.62	-2434.19	-2470.72	-2481.31	-2437.77	-2456.97	1410.89	1416.43	1409.97	1408.58	1399.54	1400.97
b0624	crcB	1.21543	2.10761	2.38173	1.73734	1.16834	2.00997	0.98209	1.68134	1.88427	1.36898	42.1864	41.9706	58.2673	56.3392	41.5484	39.599	54.881	53.7477	-10.7624	-11.2387	-9.28293	28.6248	29.3024	26.6335	-2.05766	15.7433	-5.87554	5.10273	-1.02712	0.173434	-0.159235	3.47946	-0.59902	11.4112	13.4013	27.976	30.7654	-0.0129397	16.5168	8.12856	18.5621	14.007	-33.8356	-34.4846	-21.2868	-21.2868	-45.5135	-43.4388
b0625	ybeM_1	9.12966	9.15869	9.45992	9.13407	9.26126	9.1458	9.17618	9.08145	9.38169	9.18919	10.6019	10.8372	9.70653	9.67962	10.4531	10.6465	9.60753	9.96089	10.6972	10.7992	10.8518	12.6425	12.6588	12.7758	10.7738	10.6091	10.8714	12.1556	10.667	11.8289	10.6694	11.2204	10.6791	11.8489	12.1205	12.9393	13.0319	10.941	10.7713	11.0445	11.153	11.4078	8.89063	7.86053	7.94776	6.88883	9.32134	9.02264
b0626	ybeM_2	8.57161	8.55171	9.2892	8.76564	8.6697	8.80359	8.76474	8.81626	9.27689	8.74238	8.84755	9.07551	9.1058	8.96853	8.5748	8.44721	8.7649	8.67939	8.70391	8.3981	8.3849	11.0208	11.4285	10.9751	8.3783	8.63903	8.83654	10.3305	8.21138	9.67369	8.16639	8.65215	8.47531	9.5643	9.99488	11.2763	11.3556	8.60166	9.24586	8.83495	8.85938	9.179	9.0202	8.19731	6.77238	6.57609	8.18032	8.62491
b0627	tatE	-51.3676	-50.7439	-50.0746	-51.1156	-50.13	-50.5749	-51.0664	-49.7551	-49.9109	-50.209	-67.3182	-67.7	-70.0211	-69.6698	-67.2471	-67.678	-69.971	-70.0745	-177.467	-176.22	-177.25	-149.132	-154.357	-152.712	-180.358	-154.012	-176.893	-168.618	-174.891	-169.732	-171.192	-161.368	-169.395	-168.675	-165.199	-156.09	-151.72	-172.763	-154.08	-166.159	-165.42	-171.105	142.521	144.861	155.824	151.509	143.802	146.173
b0628	lipA	5.99447	5.1483	4.8038	6.15821	6.5997	5.90925	5.87881	6.02362	6.05295	5.71042	-9.70272	-9.24731	17.5588	17.6655	-10.4877	-9.84808	15.4451	15.9172	-12.5984	-14.6879	-12.7405	5.20234	6.94593	3.11819	-8.79361	5.53965	-2.36189	-6.05732	-10.6922	-4.53567	-10.4037	-3.37056	-8.11491	7.86661	11.8703	-1.02894	2.65703	-9.45308	16.0044	-8.44734	8.57382	-4.24399	7.19103	13.7405	16.9455	15.8516	4.03012	5.33536
b0629	ybeF	7.97057	8.45439	8.35042	8.48204	7.7605	8.64041	8.60468	8.34057	8.11491	8.60985	7.84854	7.78183	7.63261	7.60646	8.13714	7.75247	7.77796	7.5391	6.49858	6.91266	6.95189	10.735	8.33289	9.82402	6.35583	5.58529	7.18729	8.11337	7.07058	7.28662	6.69455	6.84149	6.82555	7.71441	7.44847	9.13629	8.92035	7.11752	8.37817	6.66944	6.76059	6.76887	9.80741	9.04412	8.60268	8.55115	5.87853	6.30953
b0630	lipB	8.37665	8.18967	8.30633	9.1795	7.34677	8.986	9.02455	8.56687	9.24062	8.25916	10.8703	10.7709	22.8804	22.8371	11.1692	9.3363	22.1194	20.7947	0.960901	1.72939	-0.0662257	14.9878	14.5941	9.97558	-1.20631	9.1494	3.05866	-4.35763	2.61375	-5.68159	5.02397	-1.4498	0.539351	-3.38513	-0.400276	0.551436	11.1634	0.393999	12.2264	0.333087	2.75813	-1.42595	8.11776	14.1843	1.7975	4.85474	-2.75734	-2.06992
b0631	ybeD	10.25	11.3083	13.9346	12.3915	13.5297	12.4816	12.1934	12.4305	13.5719	13.0371	147.104	147.656	202.76	203.454	146.15	145.807	201.977	203.346	146.8	153.044	150.958	178.563	182.727	176.019	158.387	171.811	159.78	157.184	163.229	154.439	162.317	162.738	153.35	171.615	180.213	180.054	179.515	154.528	165.699	157.745	150.094	160.824	22.4112	25.3659	6.95164	11.1434	6.86916	0.591193
b0632	dacA	12.1734	12.855	12.2235	13.2875	11.9961	14.0783	12.9584	13.3755	12.9728	13.2962	6.21511	4.70796	7.46609	7.90154	6.92222	3.52419	7.87441	6.01886	22.589	23.5919	19.7059	0.684556	-2.09939	-0.257487	22.9612	8.21661	18.3909	8.07963	19.1127	6.16541	16.0691	11.1701	15.7236	11.6976	13.81	1.90258	-1.42865	13.7455	10.34	3.50265	18.3119	8.42725	11.7973	10.3829	4.56264	11.3981	-0.160478	3.68181
b0633	rlpA	20.2174	20.332	20.4788	20.9795	19.8704	21.445	20.4599	21.5665	20.7839	21.1069	5.68349	3.52728	14.9836	14.6082	5.83309	3.43287	14.7047	12.6998	44.8635	46.5139	44.0518	34.086	35.4772	37.8148	42.2997	28.5549	45.9547	40.1156	42.0981	40.5714	42.9877	42.1201	40.7815	45.1973	42.2557	35.426	39.0938	41.6118	35.46	30.558	33.062	29.9549	6.39803	11.8581	4.34439	10.3165	3.92871	4.69538
b0634	mrdB	9.83824	10.1449	10.4908	10.4139	9.75268	10.8056	10.3018	10.8874	10.0404	10.4084	10.233	9.41774	10.7307	11.0354	10.0458	8.96571	10.7437	9.3956	2.31482	0.400419	0.67605	-7.98492	-7.75544	-7.68326	-0.12593	-10.0012	0.355226	-1.26678	-1.39533	-3.56573	-5.30702	-8.26055	0.203198	-7.22143	0.310671	-6.85477	-4.94819	-0.920725	-6.71967	-5.10102	-9.26423	-6.96464	11.0613	13.4199	16.8609	17.0539	1.7744	3.30569
b0635	mrdA	9.77225	9.54105	9.24187	9.60265	9.31848	10.2326	9.79125	10.0725	9.57641	9.85937	13.5864	13.3525	11.9785	12.2941	13.5816	13.1654	11.9576	11.9066	16.1365	14.8865	15.9695	11.2137	12.1048	10.2645	16.6641	15.7896	17.9922	11.318	15.4757	9.48773	14.7683	11.6401	17.1684	9.24622	11.9808	12.7505	10.2367	17.4758	13.1262	22.9061	15.7826	22.9171	8.00974	9.5231	12.1682	12.2369	1.3054	1.52754
b0636	rlmH	7.257	6.74058	6.51584	7.10105	6.61496	8.17312	7.77741	7.97243	7.9061	7.69836	5.87999	6.32518	18.7755	19.6487	6.70863	5.90557	19.6121	20.2373	6.3387	4.11851	5.87336	9.02278	10.6084	7.68657	5.14546	21.0457	9.59022	-6.18761	2.41616	-7.13024	2.55766	-3.51797	5.64434	-2.91698	-3.69448	6.90761	7.15268	7.81202	16.5892	25.594	18.2639	21.8071	9.14023	11.5046	11.9629	18.8522	-7.59012	-8.7031
b0637	rsfS	16.2665	15.6524	15.3511	16.682	14.7024	17.7373	17.2714	17.2818	17.0858	16.6028	68.9942	68.6467	120.698	121.567	70.1338	68.1633	122.061	122.362	52.7174	52.2972	54.1181	61.2293	66.5446	59.9381	56.3215	78.0033	57.1709	35.1317	51.4425	33.3579	54.0822	42.9037	56.2066	46.664	45.7212	62.1307	64.0953	55.1363	78.1487	82.6201	73.8372	78.4307	-8.57958	-5.17	5.34045	9.37367	-27.8427	-26.8146
b0638	cobC	8.71743	8.66013	8.53357	8.58358	8.49792	8.8376	8.66098	8.75522	8.59993	8.43884	12.9082	12.8069	12.4503	12.7272	12.8052	12.7729	12.6706	12.4047	17.3756	17.9212	17.8482	16.486	15.8233	15.7651	17.1665	14.157	17.1208	13.1124	16.6933	14.2478	15.6928	14.7862	16.5102	14.1091	14.1869	14.3758	13.1925	15.5775	14.5969	12.4631	13.7738	14.9608	10.0261	10.4692	6.89089	9.09791	5.78992	6.24718
b0639	nadD	-17.1572	-16.986	-16.759	-17.5583	-18.1511	-16.5435	-17.25	-16.7839	-17.872	-17.349	9.90907	9.05641	65.3261	67.5555	8.70441	10.2511	66.7877	64.4764	67.5804	69.0572	67.8187	58.2176	53.8832	59.2163	63.6754	44.2302	64.7514	51.7637	62.9641	55.5743	55.8429	55.4734	59.7213	52.7065	58.536	51.002	50.6758	61.3555	43.7744	48.195	50.7929	53.2358	19.3875	20.1685	17.0566	21.0077	12.9075	14.1489
b0640	holA	9.41095	9.38308	9.49302	9.15014	9.10429	9.59014	9.3599	9.46391	9.56141	9.32756	15.9147	16.0264	14.8947	15.1943	15.8279	15.9905	15.2246	14.6802	20.5025	20.4156	20.1409	13.7215	13.2682	13.4783	20.3689	11.3612	19.6412	16.1995	19.2025	17.271	17.9618	16.6521	17.6236	14.3447	16.5311	9.47353	10.0717	17.1851	10.1246	12.9159	13.5036	15.6446	14.4231	13.4698	5.47573	10.59	6.53919	8.12337
b0641	lptE	10.9246	10.7121	10.9988	10.9827	10.5973	11.2489	10.7103	11.0434	11.1169	10.4388	6.83625	6.6035	11.8481	12.055	6.56543	5.89079	11.9446	9.97998	15.5809	16.3003	15.209	16.8182	20.2156	14.844	18.0225	7.40624	20.8586	6.78411	14.99	7.6895	15.3567	8.56188	11.113	14.6285	15.5426	15.5809	15.7703	12.4997	11.9993	9.88435	16.7782	15.5044	6.56742	9.79185	12.0853	14.4375	3.05378	1.98047
b0642	leuS	29.4753	29.1366	29.3288	29.8444	29.3111	30.0266	29.4129	30.2219	29.698	29.2575	-39.7544	-39.6346	9.31629	9.94405	-40.2986	-40.2497	9.26943	6.75294	94.2741	93.0709	93.7365	80.7864	83.1405	81.6396	94.8621	87.0892	99.1464	87.2371	93.6553	85.6064	93.5778	86.4813	92.9518	93.2278	94.9054	84.7586	85.0003	93.2278	92.6452	89.8978	99.8715	98.6683	-18.9063	-14.3915	-12.9124	-13.8396	-21.4506	-20.4072
b0643	ybeL	-10.8708	-10.5643	-9.65604	-12.486	-11.1416	-12.1777	-11.5974	-10.84	-11.1206	-10.896	13.4703	14.8765	23.9307	22.2263	12.0911	14.5897	23.2987	25.1076	67.3691	69.3288	68.3507	79.4067	78.1064	77.3031	75.5006	60.7718	75.6443	114.304	64.2028	106.437	64.7525	82.0937	67.4224	87.6401	96.1897	74.1359	79.1463	62.5514	60.59	49.7286	59.1532	53.0913	22.9057	20.1622	19.1576	23.2442	52.4426	47.8109
b0644	ybeQ	10.4092	8.93455	9.66603	7.91398	10.4286	9.09351	9.38469	9.82506	8.9441	8.87608	11.7264	11.2039	11.4111	11.9695	11.0216	11.9415	12.0827	12.5216	1.25865	3.16666	3.63683	14.5714	15.9319	17.9549	2.42446	5.0763	5.54215	2.55175	0.336285	5.43751	3.22582	4.75536	6.39583	8.2758	4.64892	12.3552	10.6844	3.52158	4.04012	11.4537	5.95029	5.49037	-9.85777	-11.4653	-5.8936	-8.23694	-8.8264	-10.7812
b0645	ybeR	7.7301	7.25236	6.50735	6.02084	6.22561	6.96656	7.14342	7.32403	7.25236	5.34999	6.82191	6.90332	6.53611	6.95388	5.80546	5.54632	6.95388	7.01896	8.0321	7.97971	7.11282	6.44776	5.86193	6.13309	7.00289	7.00289	7.72446	6.20262	7.15911	7.84106	6.94209	7.43048	8.305	7.43048	7.32374	7.953	5.47353	8.48627	9.01106	8.48627	8.1592	8.39679	5.67786	6.61055	5.88718	6.61055	5.88718	6.31105
b0646	djlB	8.13043	7.86273	7.92925	7.57833	7.97918	7.92925	8.34554	8.04294	7.51855	7.33953	8.44237	8.65973	6.49325	6.9571	7.74551	8.41825	6.90838	7.46041	7.31869	7.38686	7.87048	6.60882	9.10905	7.10571	7.52184	8.66178	8.44581	8.46608	7.20218	6.5823	8.0375	8.09933	7.89142	8.07922	8.12049	9.90935	8.30487	8.34562	8.18061	5.08956	7.63359	7.69877	7.53581	8.08693	7.53581	7.35474	7.32354	6.7759
b0647	ybeT	7.95886	7.74408	7.61027	7.05086	7.91772	7.62199	7.81675	7.767	7.57371	6.81319	8.19111	8.44082	7.42452	7.4718	8.12219	8.53149	7.14718	7.57597	7.10314	7.56924	7.21485	8.84439	9.22	8.7068	7.17415	8.08648	7.91038	7.65535	7.50615	7.40362	6.7073	7.44298	8.16223	7.24175	7.18807	7.67904	9.37359	7.06154	7.58183	6.1207	7.37723	6.8816	6.72305	7.68341	6.91216	7.39832	6.59065	6.72305
b0648	ybeU	8.90765	7.97602	8.68712	7.36541	8.6105	8.4392	8.81664	8.09506	9.32857	7.95099	9.53548	9.70706	5.60094	6.53803	9.66787	9.8295	5.71879	6.47191	6.57525	6.81376	7.43479	9.51189	8.40759	10.1778	5.8945	11.5881	7.48753	5.12348	6.90213	6.83587	5.59198	6.3262	7.01466	7.34118	8.41682	8.78058	10.5774	7.44505	9.0887	16.489	9.61947	12.2938	5.96741	8.15069	5.5571	9.70193	6.63831	7.37881
b0649	djlC	8.83957	8.4608	8.42045	7.55097	8.90769	8.59058	8.96063	8.51899	9.12886	8.01324	6.53175	6.45956	8.48933	8.34471	6.77499	6.05645	7.52555	7.05302	6.64091	6.64091	6.05003	12.1331	11.1981	10.2011	5.97843	11.0072	7.55388	5.64587	6.41613	5.51845	6.24745	6.2571	6.03974	6.3977	6.64915	8.35347	9.90975	5.6035	7.29305	12.0603	7.41132	9.47905	9.59066	9.75632	6.7288	5.94868	5.84545	7.24662
b0650	hscC	9.51453	8.76704	8.89354	8.96649	9.13132	9.03204	9.33333	8.80529	9.34078	8.94098	7.65636	8.43783	8.36946	8.54104	7.98805	8.18829	8.72783	9.43056	8.72729	8.16154	8.83819	10.5826	9.10313	9.81381	7.98722	10.2867	8.69142	8.11992	8.36107	8.5835	7.09552	8.29995	9.15076	8.51898	9.29622	11.2324	9.87562	8.70721	9.11908	10.5984	10.0564	10.4546	9.56243	7.82206	8.47583	8.38021	7.77758	8.58423
b0651	rihA	6.45423	5.63913	-0.402651	4.11476	2.59195	3.70152	4.93245	4.90865	1.21306	2.15211	15.7711	20.753	27.5654	28.2805	18.1582	17.775	28.5469	27.889	34.8135	32.287	34.2584	21.0613	20.125	23.7523	30.6323	23.7839	32.7516	22.5403	30.885	24.449	32.2063	26.7218	37.7341	19.7297	23.9407	23.7839	19.8964	36.3148	24.6349	17.7627	26.5353	21.2643	26.3279	27.3797	-2.0071	-7.37187	34.0812	32.9705
b0652	gltL	8.89634	8.89288	8.86453	8.92548	9.21251	9.09991	9.04377	9.15512	9.14557	9.21972	23.6951	23.7233	21.4493	21.4881	23.8253	23.8972	21.4348	21.4497	42.4451	41.5484	43.5073	35.4494	34.125	34.7444	41.6744	39.0818	45.6109	39.1758	44.9214	41.5484	43.141	41.9789	44.598	41.7929	43.4771	43.5387	36.2276	44.0065	39.2986	38.8739	38.3989	37.1972	9.89041	7.80421	2.72651	1.92701	5.4353	4.66121
b0653	gltK	8.38903	8.31699	8.20393	8.35632	8.75489	8.6678	8.54992	8.5246	8.60492	8.85065	19.4439	19.4577	18.5208	18.5712	19.4504	19.5838	18.3792	18.1234	29.9072	31.0813	31.0435	23.2886	23.527	21.879	29.7693	26.1041	31.9628	26.5338	31.2946	26.8407	33.0596	30.0402	31.4593	29.3798	29.8968	25.68	22.8231	30.0402	26.0869	28.1084	27.3937	27.1929	8.89977	10.0822	3.73707	4.38823	7.98907	7.19546
b0654	gltJ	8.91611	8.786	8.89496	8.83064	9.27604	8.9525	8.92314	8.98364	9.17042	9.09419	18.1686	18.2555	15.8043	15.9789	18.0356	18.348	15.92	16.0995	27.6275	26.826	27.4561	22.37	23.9187	23.3719	26.5691	22.8807	30.7643	24.885	26.9252	26.2269	27.3559	28.4236	30.1127	27.1764	26.7579	27.5362	23.9935	30.3054	24.6213	24.9517	26.2172	25.0925	7.25322	8.35981	5.10097	5.35577	7.02829	6.99895
b0655	gltI	10.7541	10.9076	11.2327	11.0873	11.9626	11.1198	10.9947	11.2213	11.7094	11.8596	38.3274	37.8533	65.3605	65.2671	37.9066	38.4091	65.2132	64.9319	101.723	101.804	103.858	81.9036	81.7565	79.2255	105.022	89.4729	107.934	104.304	104.889	105.43	111.356	113.213	108.174	107.539	108.671	95.2319	82.3626	105.597	91.4629	90.2021	87.9745	82.3752	3.59883	1.53458	-2.78156	-6.50431	14.7378	17.1131
b0657	lnt	12.4717	12.2275	12.3412	13.1165	12.5879	13.3428	12.8013	12.6519	12.6283	12.7389	9.14184	9.53728	14.4121	14.8663	8.2634	8.98219	14.085	15.0246	16.2592	15.8164	17.1428	16.4437	15.1521	18.2559	16.077	12.2303	18.0294	14.1184	16.5803	13.5376	18.7349	16.8448	16.009	15.1427	19.7549	11.0909	9.46902	18.1837	13.9787	12.0553	21.0909	22.1243	11.7988	18.0161	9.42072	11.4229	8.30576	5.39743
b0658	ybeX	13.7107	14.2162	14.3089	13.8422	14.45	14.4775	13.8675	14.1091	14.6394	14.684	16.4799	16.3464	14.494	15.4357	15.6124	15.5531	14.8728	14.8326	-39.9698	-39.32	-38.5388	-54.0046	-46.5231	-58.0417	-33.6323	-45.1435	-37.9643	-42.0567	-37.0014	-49.0405	-34.9913	-42.4621	-36.7776	-36.0104	-23.8538	-61.5008	-52.6712	-32.8198	-47.1256	-42.4261	-21.8201	-22.1959	33.6412	42.2995	27.4122	24.7505	33.4832	25.6819
b0659	ybeY	13.1116	13.3772	13.6441	13.1767	13.4073	13.2259	13.0535	13.2046	13.2011	13.2318	7.74978	7.59802	18.1486	18.5457	6.97146	7.50718	18.2165	18.4562	-10.6637	-7.6202	-10.332	-10.7817	-11.6618	-8.50919	-10.0168	-26.7901	-4.26592	-6.76108	-4.83816	-11.7305	-11.0417	-13.7311	-12.863	-18.6284	-5.06228	-17.0615	-12.4163	-10.5472	-18.7262	-22.7203	-15.8871	-9.84194	24.3319	26.486	11.5973	8.63063	21.12	14.5888
b0660	ybeZ	18.7556	19.1748	19.479	18.9648	19.2658	18.9031	18.7963	18.7466	18.8991	19.1077	25.693	25.2965	21.0086	21.5644	24.3936	24.6131	20.5869	21.2175	-0.103905	1.28481	0.120239	4.17918	5.8765	5.00592	-1.5381	-16.9028	13.0361	5.84402	7.62905	0.774803	1.46835	-0.274448	-4.59652	-7.50551	5.80991	-0.799074	3.10882	-1.51536	-6.98998	-15.3843	-7.84027	-2.86672	27.6772	35.2087	9.13084	8.18097	28.4157	19.0991
b0661	miaB	2.13293	1.54104	2.3695	4.20018	2.1813	4.38161	3.06117	3.52259	3.73876	3.66587	3.07836	3.07495	51.4215	51.89	2.66349	2.20049	51.1118	52.0083	38.0312	38.9003	40.5993	27.9574	29.4312	27.3079	39.8213	54.3872	48.0897	41.5177	47.7399	36.3673	45.1344	41.0381	42.0047	42.7814	44.4136	36.66	31.424	44.5867	56.9062	56.3833	61.333	62.6843	-12.1294	-5.72973	-0.467752	-2.75265	-14.3712	-18.6964
b0662	ubiF	7.03868	7.0704	7.37185	6.15982	6.4742	5.90411	6.0876	5.96534	6.37236	6.01801	4.94791	3.9529	32.5643	31.8612	3.51449	2.60198	31.4247	31.061	31.5325	29.5301	30.4814	39.6199	41.6024	38.5212	32.0749	34.9219	31.5626	43.3265	34.542	39.4634	35.357	37.6248	31.2034	33.0477	36.8648	38.6143	42.9239	35.5769	37.317	33.0477	30.6561	28.1225	9.57148	10.0395	9.64748	4.7309	14.9956	14.6095
b0674	asnB	7.45575	15.8031	6.92161	7.99423	6.84077	7.46348	7.77482	7.42104	7.45769	7.30699	11.2407	8.17778	20.2351	19.8324	10.8937	8.38673	19.3417	17.1819	23.2329	21.4182	21.295	11.2625	6.64648	9.39589	16.5423	9.60054	19.2473	18.2254	21.6574	20.8714	23.2329	19.579	21.0484	22.5627	23.5801	25.474	9.07567	21.1946	17.3937	1.14044	8.25862	7.65713	15.1174	13.736	15.4827	11.2252	12.1214	11.1198
b0675	nagD	10.1572	10.1659	9.51164	10.2214	9.72884	9.95869	10.068	9.99138	9.91043	9.80941	7.33521	6.64898	8.96457	9.06211	7.4873	6.20167	8.68565	8.3925	-8.11828	-6.50594	-8.69427	4.43783	7.65306	4.08887	-6.12125	-2.06306	-7.82609	-9.15643	-6.79709	-6.27786	-5.40126	-5.32664	-7.05565	-5.581	-7.3468	6.48532	2.57533	-8.41364	-1.78873	-4.52572	-5.28144	-7.1082	13.2221	15.5851	13.0162	15.1407	14.796	18.2864
b0676	nagC	13.0227	12.2114	11.3821	12.1128	11.6911	11.8628	11.9653	11.429	11.1882	11.2849	15.3759	13.6068	9.99149	11.0388	13.8834	13.4525	9.61911	9.1052	8.11949	7.47584	7.15185	0.0989718	-0.598348	-0.476038	7.09044	0.406036	6.22064	6.64537	5.1084	6.3189	5.82771	6.28959	7.16227	4.12002	9.07433	2.75087	0.592648	6.13446	4.80041	-2.33112	2.13458	0.894139	14.3914	14.1204	11.3423	11.5961	11.4792	11.8477
b0677	nagA	5.2038	2.29073	2.06413	1.5137	0.791085	2.06413	2.64004	0.650694	0.849008	1.05164	19.884	18.6544	25.313	25.5221	19.415	16.6851	25.0769	22.8065	27.8243	32.4071	28.622	27.7846	24.1231	28.5631	33.0591	20.584	25.08	30.6101	24.315	30.653	24.315	28.4612	24.5804	25.8312	30.3261	23.1648	24.793	22.2872	23.8825	15.6364	21.004	12.9847	10.3958	11.3837	10.2153	10.3173	21.021	24.3019
b0678	nagB	16.1637	13.0994	13.0277	13.3621	11.1741	13.8428	14.7794	12.3342	12.292	12.4632	14.6974	13.9057	7.67107	6.90814	14.4083	13.9472	7.29941	7.16489	19.1257	20.919	18.372	12.364	17.8652	8.28816	23.2473	18.5924	14.6954	26.3176	17.8036	19.3778	16.3415	12.0473	16.8188	16.3717	19.9062	17.0371	17.658	14.7887	23.6347	11.5361	14.9858	6.05345	4.93781	7.02531	4.47632	3.70979	17.3495	18.106
b0679	nagE	12.6982	11.812	11.5431	11.9189	11.7132	12.2243	12.3045	11.9369	11.6597	11.6133	23.9487	23.967	17.1949	16.9451	23.9005	23.8832	17.0857	17.4244	27.4015	28.3745	28.388	30.1474	25.0247	29.1744	25.9969	26.7738	33.5023	29.7082	27.549	29.2431	30.1902	28.6365	29.6372	29.9909	29.1189	35.1259	27.6019	28.9139	33.3911	23.098	28.7615	26.5097	1.84902	2.91362	-1.50813	-1.96691	12.347	12.0401
b0680	glnS	6.6233	6.71304	6.07108	6.91119	6.36876	7.35789	6.91706	6.97321	6.14742	6.4383	-3.53405	-4.26582	15.4099	15.9838	-3.33084	-4.33158	15.4698	15.2621	18.245	17.4068	19.1313	4.7792	3.83949	3.33439	23.1144	19.1313	18.245	13.5041	17.987	13.741	21.7333	19.11	22.9863	20.3932	16.6379	11.4609	7.35807	23.6412	27.6777	10.3285	31.5647	22.6553	-9.93033	-7.94889	1.01545	-3.79217	-15.2142	-13.0868
b0681	chiP	8.32112	7.96096	7.70349	8.21256	7.22042	8.4139	8.12311	8.36357	8.29361	7.58559	7.13572	7.45047	7.71591	8.83229	7.26535	7.36845	8.85403	8.63041	9.16871	7.82399	8.66641	6.17063	5.63778	6.82894	9.07619	8.84978	9.31581	6.31254	6.78018	7.24425	6.48319	6.39184	7.77699	7.55764	7.31797	8.10679	6.69236	8.46859	9.65989	7.01858	7.98171	7.65804	6.42037	6.53913	7.56299	7.22736	6.81216	7.83928
b0682	ybfN	7.91991	7.84021	7.71336	7.77768	7.71454	7.76979	8.07518	7.92391	8.37102	7.74592	8.11369	8.34765	7.64541	8.33342	8.24565	8.28665	8.53207	8.79488	6.59882	7.50135	6.42884	8.96442	7.69182	8.45828	7.94697	8.97597	6.59093	5.57541	5.49973	7.43952	7.31188	7.80177	7.72416	8.24242	6.96764	8.79202	6.84056	6.46652	8.65116	5.41437	8.13111	7.38092	9.74602	9.25825	8.33487	8.28908	8.49953	7.49899
b0683	fur	46.0997	46.1939	46.4775	46.0925	46.4552	46.1757	46.6047	46.3176	46.6518	46.1639	15.2295	15.9776	21.0492	21.281	15.4909	15.6304	21.4326	21.815	-209.899	-212.405	-210.217	-179.173	-182.877	-177.155	-210.111	-194.748	-213.534	-218.397	-213.534	-210.111	-215.844	-211.39	-215.221	-204.608	-208.783	-181.072	-187.558	-213.316	-194.748	-205.625	-204.457	-209.953	51.86	52.345	53.9382	59.1954	51.0937	51.5666
b0684	fldA	-4.31652	-3.93543	-3.86821	-4.50675	-4.57891	-4.21687	-4.02499	-4.27369	-4.04157	-4.64788	-2.78357	-2.77934	-3.76041	-3.75578	-2.15429	-4.33989	-3.29163	-4.43477	-69.1417	-68.6159	-70.3069	-63.6338	-65.1631	-58.0122	-69.5786	-64.6675	-67.5964	-76.4702	-70.5431	-68.4863	-76.9622	-72.575	-73.6283	-82.1841	-78.5163	-62.2484	-70.6017	-72.6816	-67.5272	-79.4293	-74.7206	-80.6086	38.3889	33.6646	42.2491	50.0124	35.6651	40.1268
b0685	ybfE	8.82225	8.48103	8.27568	8.247	8.44617	9.11838	9.11598	9.20596	8.7124	8.56776	7.6893	7.6171	4.12882	4.2657	8.28415	7.71915	4.85036	4.89148	-3.389	-2.55967	-2.08515	3.85219	2.20423	5.08129	-1.191	6.93563	1.24495	-7.3906	-2.52902	-4.94616	-3.3251	-3.61479	-3.36064	-4.11599	-5.94985	2.4771	2.26308	-2.00566	8.618	2.62157	4.90778	5.30754	10.9252	11.3547	13.7268	17.4964	4.293	3.91
b0686	ybfF	8.97363	9.00899	8.7691	8.88642	8.71272	8.92641	8.95447	8.88057	8.81893	8.67732	3.0784	3.08796	3.63092	3.61047	3.2961	3.2765	3.67156	3.29913	4.98324	4.89329	5.3697	9.8228	12.1986	9.98619	6.87255	7.71043	4.62589	2.46604	3.25212	3.57054	6.37481	6.6311	3.86989	9.88916	6.21329	9.50457	9.55619	4.19746	7.31474	0.746024	6.80629	3.59355	10.7261	14.2877	7.50896	13.5697	11.3304	13.4544
b0687	seqA	3.79024	3.91014	3.6401	3.61144	3.37096	3.94397	3.87047	3.58313	3.5039	3.57009	6.40365	7.5104	9.32539	9.27909	7.79347	7.10943	9.47035	9.90694	-42.1862	-42.1432	-45.4453	-32.4262	-37.003	-28.304	-42.908	-47.3109	-42.2276	-48.1343	-49.1644	-42.8288	-51.7482	-47.4952	-47.1869	-39.6213	-40.319	-33.1651	-32.7999	-49.8741	-41.9761	-51.9532	-46.7114	-53.1814	9.85272	8.3883	20.9152	26.4977	18.2078	17.8278
b0688	pgm	25.0654	25.14	24.5494	24.9386	24.9725	25.743	25.256	24.942	24.7348	24.6672	4.50446	3.7543	34.1951	33.3197	4.71423	3.96717	33.8528	32.0681	43.3975	43.7948	44.7181	49.7152	55.0044	50.7522	51.2148	53.6908	49.9364	53.9645	47.3007	54.1211	52.8994	54.9635	48.8292	60.1149	58.3434	66.7788	59.6179	47.5364	55.7481	49.6128	48.2248	43.0725	-5.65141	-1.27944	-0.701521	-0.224736	-0.0874799	0.745689
b0689	ybfP	7.93634	7.53708	8.12723	7.21502	7.7066	8.10599	7.4433	7.71034	7.34995	7.47898	7.20008	7.70409	7.56225	7.8612	7.42489	7.37012	8.4792	7.77354	7.74833	7.35859	8.0092	6.58123	5.99484	6.40984	6.84472	8.1834	8.73643	6.38695	7.86114	6.74679	6.92421	7.51134	7.32052	5.66363	5.91209	7.02545	6.98358	6.79059	6.93988	7.14261	7.21651	6.16999	8.92922	8.63754	8.07596	8.16347	7.1214	6.84281
b0690	ybfG	7.84522	7.28851	8.19657	6.81017	7.43097	7.35705	7.85577	7.82369	7.81068	6.91237	6.72677	7.00282	7.16236	7.84762	7.11699	7.18627	7.68572	8.19354	7.07686	6.94103	7.87672	10.0951	8.82871	9.35899	7.81612	8.99542	8.31209	7.58043	7.35218	7.981	7.45975	7.53461	7.85965	7.48091	8.02942	7.1746	9.12237	7.4757	7.58553	9.16954	7.99314	8.92638	6.43599	6.56057	7.40373	7.62443	6.52862	6.14722
b0691	ybfH	8.30498	7.89894	8.2872	7.8133	8.37408	8.24617	8.45856	8.31697	8.27497	8.01707	8.14451	8.12728	7.86842	8.42813	8.31206	8.15549	8.17651	8.48155	8.20317	8.52571	8.8264	10.223	9.88811	9.84575	8.74214	9.47554	9.03779	9.0835	9.02822	8.86557	8.55477	8.91054	8.74884	8.75114	8.83983	8.90139	9.90649	8.53128	8.92416	9.73389	8.95528	9.1475	7.48302	7.39519	7.74503	7.83953	7.23703	6.97485
b0692	potE	8.81479	7.95506	8.27516	7.49604	8.57896	8.39445	8.24984	8.07786	9.60762	5.73941	9.56145	9.9053	12.0828	12.0454	9.39909	9.09855	10.9296	12.3422	3.68638	3.77903	6.34229	7.04332	14.0432	6.26538	6.68352	12.4635	7.88508	9.36109	7.36599	12.6068	6.68352	11.5865	9.99392	10.6089	16.7243	8.54871	14.429	8.01837	10.6692	12.5345	9.13107	10.6692	7.70636	8.57858	5.36021	4.10982	7.70636	7.56219
b0693	speF	19.4032	18.4057	18.9901	17.3191	18.4809	18.5226	18.7738	18.3722	18.7949	17.6837	69.4457	70.2552	100.131	100.885	70.048	70.3308	100.19	100.535	70.4622	67.7019	69.6849	72.4514	74.1477	75.1736	72.55	80.2827	74.4214	67.4125	72.7036	70.9722	67.5248	72.1942	76.1535	70.143	75.9793	77.2695	74.2684	73.1917	77.9602	72.4905	79.0291	77.9755	-16.5819	-14.2627	-17.0916	-16.0344	-20.6433	-19.2475
b0694	kdpE	15.1315	14.7539	15.3909	14.5342	14.7078	14.6235	14.9176	14.5791	15.0357	14.5429	26.3874	26.897	25.2491	25.2927	26.4511	26.9791	25.0717	25.5946	-13.9948	-14.1521	-16.8201	-12.904	-15.011	-8.96663	-17.7504	-13.677	-14.1688	-14.7041	-15.2458	-13.9604	-17.8426	-17.3895	-14.6863	-18.821	-12.94	-15.2627	-10.7788	-15.6632	-14.9937	-10.4866	-18.043	-10.7412	9.27342	9.353	8.85472	11.6444	7.86637	9.5915
b0695	kdpD	10.0589	9.95368	12.203	8.8074	11.2661	9.88718	9.59281	9.87235	12.0038	10.9242	9.93875	11.7082	10.6874	10.7842	9.1133	11.6947	9.8703	11.6621	8.46395	8.65199	8.81497	12.8379	12.4378	12.2245	8.43122	10.9088	10.0934	13.0398	8.73328	11.8921	8.51302	10.3815	10.0074	10.7985	13.5309	10.8621	13.3448	9.71419	9.38472	12.4139	10.2542	11.2437	6.24112	7.75627	9.79509	8.50654	10.2852	10.1135
b0696	kdpC	9.7219	9.69305	9.78362	9.51526	9.68776	9.58062	9.61267	9.73482	9.86895	9.79304	7.47055	7.91394	7.98427	8.13487	7.66092	7.92821	8.05282	8.22948	3.92665	3.98328	3.81006	6.51386	6.07511	6.79354	4.04359	5.46231	8.1114	5.4121	4.47159	4.05712	5.83561	6.10485	6.50932	4.89017	6.1007	5.95433	6.58678	6.29313	6.07511	6.90728	7.58741	7.47214	8.5532	8.71546	11.4962	9.65566	9.67004	10.2145
b0697	kdpB	8.29716	8.04258	7.96661	8.20655	8.24088	8.05296	7.89346	8.17299	8.06622	8.16042	7.78314	8.246	7.94936	8.205	8.15086	8.01219	7.93259	8.17072	8.79617	8.69896	8.886	8.4539	8.86649	8.75008	8.79844	9.06206	10.1021	8.8794	8.82281	8.84264	10.2017	9.62222	9.95097	9.18292	9.30539	9.11816	8.86649	9.89711	9.8742	10.1029	10.4073	10.1889	6.49525	6.91086	8.43773	7.65688	6.95748	7.51431
b0698	kdpA	9.16253	8.47448	8.57054	8.73887	9.0338	8.72894	8.89724	8.56339	8.60841	8.78512	9.26839	10.245	8.83263	9.26032	9.17588	10.4856	9.03009	10.0855	6.9048	6.77074	6.88629	6.84914	7.1389	6.88629	6.765	7.05812	8.74125	7.16472	6.98247	6.68374	8.8284	8.28277	8.88195	7.61038	7.73581	7.64121	6.68191	8.78975	9.50903	9.69492	10.8359	10.2022	6.76436	7.4898	9.6345	8.9181	6.62025	6.84943
b0699	ybfA	-82.8344	-82.7792	-83.3054	-83.0204	-83.3574	-83.5834	-82.7301	-82.7037	-83.2338	-83.0319	-50.8126	-52.2828	-25.4082	-25.6615	-52.9755	-52.2913	-26.4466	-25.9649	277.573	275.785	281.763	297.911	304.428	295.956	292.337	305.818	278.625	294.995	281.41	291.265	281.791	297.316	282.681	289.781	292.238	303.837	300.165	280.903	292.454	280.457	282.769	280.484	31.7003	33.0166	43.8395	45.122	28.6207	31.556
b0700	rhsC	10.198	9.86296	9.54048	10.152	11.2045	9.67179	10.3787	9.76474	10.1692	9.95026	7.06771	7.75205	10.7298	11.4875	6.6425	8.71631	10.9208	11.9879	7.89815	6.7364	10.0759	12.6755	10.7458	13.4207	7.8377	11.7745	6.27562	7.68037	7.89815	10.2617	8.52611	12.2458	11.852	9.67314	10.5139	17.5415	13.3111	11.8025	7.9671	9.12352	9.43077	9.76124	7.20793	6.96529	9.2223	8.04033	3.29188	3.73569
b0702	ybfB	5.41565	5.13283	7.90083	5.13283	7.21498	4.66502	5.54521	5.60628	6.51546	5.78169	2.67341	3.68978	7.86807	7.14972	2.50455	3.35737	6.00692	7.1984	4.24104	4.24104	4.95397	7.96059	8.02769	8.23288	2.59189	11.5767	2.71515	3.4151	3.95036	3.18977	2.8405	2.8405	4.24104	4.69419	6.24738	5.11784	9.43493	3.4151	2.95729	12.9017	7.14781	7.96059	6.98147	9.74952	2.60756	4.94373	2.26015	3.96935
b0703	ybfO	7.73985	7.83959	8.15231	8.11912	8.63069	7.5852	8.53074	7.94923	8.62767	8.57951	8.35701	8.04804	9.69414	8.89035	7.54774	7.85164	8.8549	9.83093	7.43335	7.58333	7.38561	10.6308	9.78943	9.98876	7.42155	9.71274	8.02714	7.60743	7.28495	7.34066	7.49392	7.92742	7.21782	7.64791	7.8554	8.93287	10.6743	7.66128	7.39758	10.0868	7.90372	8.39276	5.42733	6.90343	6.44648	6.41266	6.53026	6.82391
b0704	ybfC	6.57608	6.75752	7.80269	7.17815	7.9923	5.81705	6.4915	7.37471	7.17815	6.86206	8.19756	7.25728	7.03351	5.6624	6.04473	7.8892	4.82828	5.4112	11.8475	11.4774	11.2347	18.2367	17.451	17.1783	11.7719	11.0477	11.9027	14.4432	13.3375	13.8001	10.7068	13.4828	10.3891	11.3564	14.8685	13.3538	22.5127	11.4152	10.8808	19.1111	12.0879	11.3564	7.76929	7.37066	7.01101	8.30433	6.85337	7.16709
b0706	ybfD	5.72126	6.92784	7.03895	5.86096	7.09709	6.77573	7.43642	6.56555	7.83587	5.98826	7.37322	7.80376	6.65505	5.13543	7.32952	6.56576	5.85215	6.49603	6.39482	7.97084	6.48822	9.73792	9.06819	9.24177	6.10477	8.64823	5.84374	6.83818	7.19315	6.76384	6.54169	7.61965	5.73912	6.75176	6.79931	6.53683	9.39245	6.2302	6.54663	11.5057	7.24313	8.21028	6.03394	6.07097	8.51641	6.87925	7.48966	6.5592
b0707	ybgA	10.0895	10.4767	11.3028	10.196	10.0914	10.0261	9.73837	9.93671	10.3115	10.8427	11.4843	11.2308	11.1595	9.60551	9.09029	10.0085	9.56541	10.0405	18.1068	18.368	17.9594	13.1857	14.5339	14.1877	20.5659	11.6155	18.8763	21.6238	14.6333	17.8952	13.9047	13.1228	14.9086	16.1809	20.2198	12.7373	16.3411	14.8345	14.2826	13.4573	14.7842	14.2706	10.4044	10.0305	5.96898	5.6621	12.0608	11.9753
b0708	phr	9.70449	9.69373	9.7289	9.60984	9.77511	9.60301	9.60061	9.70449	9.75403	9.73463	22.5643	22.561	21.5101	21.4295	22.1519	22.2867	21.2468	21.7869	31.8025	32.3032	32.1216	36.65	34.6369	36.7147	33.0179	28.5023	33.6047	35.7422	29.0857	31.9299	26.9035	32.0046	26.884	29.5768	35.1472	34.5894	33.5706	28.9974	26.1717	28.1716	28.4731	29.7946	7.31602	6.61972	3.78349	2.58911	4.25415	2.27259
b0709	dtpD	8.12257	8.14131	8.13642	8.24683	8.20365	8.10186	8.09649	8.12092	8.24885	7.97664	7.20193	7.46222	6.71678	6.8631	6.95953	7.09778	6.49797	6.99541	5.39528	3.3977	4.3435	2.10511	4.30688	3.80228	4.24173	0.714647	5.93137	3.61776	6.49393	4.16849	5.71528	3.56312	5.16546	3.46937	3.70291	5.46232	3.40564	7.19437	2.94477	1.3554	5.89847	4.50842	8.00514	10.0546	9.92734	11.1825	8.44663	7.37135
b0710	ybgI	8.27448	8.70038	8.84235	8.33897	8.96798	7.58404	7.69756	7.63992	8.4592	8.28221	8.10868	7.23863	17.8236	17.3237	7.36557	7.27803	16.8266	17.129	33.0568	34.2421	31.3179	48.5615	47.9642	49.569	30.7392	30.4671	32.2842	42.9681	32.7435	44.7958	33.4881	42.7955	31.4347	40.8788	36.172	52.5183	46.1006	31.744	29.4636	27.4845	27.7474	26.1028	18.3655	12.8658	8.7809	6.26789	25.404	24.0058
b0711	ybgJ	9.90538	10.306	10.8596	10.422	10.4706	9.81438	9.96602	9.70845	10.0007	10.1793	10.065	8.22274	11.7599	11.293	9.46263	8.9676	10.9906	10.0371	19.144	20.0823	17.9297	30.906	31.3135	30.8832	17.1347	18.5916	19.3735	23.6842	18.5	24.6927	18.7833	23.7582	15.7958	23.0855	18.6203	28.7636	28.9734	16.3234	18.8473	15.6851	14.1092	12.7427	11.5365	12.1997	5.87988	2.7147	14.8524	16.8127
b0712	ybgK	13.043	14.1577	14.6027	12.8438	14.1599	12.2427	12.1858	12.147	12.8984	13.1439	16.0296	12.4339	25.1464	24.1652	14.4262	13.3448	23.6647	20.6349	13.1223	14.8216	13.2726	21.6154	21.9756	21.0463	12.5209	12.0916	16.4148	23.2077	15.0767	23.1121	15.7605	23.3283	13.0033	22.9695	16.5015	19.0893	21.2184	9.81376	9.74803	12.4621	2.83734	4.92991	12.095	10.82	6.73248	3.6119	14.9461	15.5756
b0713	ybgL	13.4837	14.3443	14.0092	13.0211	14.175	13.3308	13.2713	13.5587	13.3141	13.7604	11.3686	8.98522	10.2435	10.1846	10.3138	10.1144	10.1986	8.59872	10.762	11.7687	10.618	14.7907	15.9792	15.917	9.53319	13.7781	12.7231	14.5042	8.97276	12.4123	11.3212	13.1627	9.91974	10.8274	7.52085	13.2339	14.868	10.0939	13.9449	15.5153	6.56251	10.4912	12.5901	12.2393	6.41818	5.56669	12.1992	12.9223
b0714	nei	9.59078	9.84025	9.39951	9.47433	9.20657	9.72419	9.3826	9.25516	9.3372	9.39218	11.6084	11.5402	10.9648	10.5612	11.5912	11.2538	10.6144	10.1464	12.698	13.8719	12.2795	16.1295	15.6817	16.9093	13.395	17.5235	13.5285	12.527	13.5193	13.3624	13.6853	12.8552	13.1827	8.8835	9.6183	12.8322	16.4036	12.9432	17.2259	19.0487	10.0078	15.0981	9.87976	9.58874	8.21015	7.12038	6.4216	6.75583
b0715	abrB	10.6903	10.186	9.65404	9.95195	9.81418	9.84088	10.1378	10.1541	9.85068	9.81775	8.923	8.91949	9.60111	9.54598	8.93905	9.02051	9.61892	9.86653	10.7011	11.5631	10.7367	11.0588	10.7441	11.2548	10.5744	11.2203	14.8773	12.6994	16.892	13.9159	12.7266	14.5823	11.0803	10.3761	10.1109	9.97378	10.9886	11.0518	12.8441	11.0445	9.20632	10.2685	5.87359	8.13542	7.92789	8.62414	5.73213	4.86702
b0716	ybgO	6.94221	6.91239	6.8795	6.92076	7.06223	6.8764	6.93954	6.84634	6.95262	6.89484	10.1482	10.2467	8.52784	8.35578	10.11	10.0441	8.34318	8.52087	10.0817	11.287	8.82044	11.3969	12.1447	9.60046	10.847	12.2472	12.197	11.3969	8.76919	11.5675	9.38819	11.4329	12.2227	12.2965	11.9011	12.2724	12.6248	10.7192	13.0225	9.71291	11.4672	11.4988	5.40289	6.14032	5.80314	5.48853	4.83311	7.26111
b0717	ybgP	8.01904	8.11472	7.90595	7.70772	7.87245	7.99946	8.00666	7.81112	8.08797	8.08332	7.52522	7.58869	7.64193	7.73005	7.73015	7.68711	7.73285	7.67223	12.0356	12.8204	12.6677	12.3113	10.1506	10.2231	12.3674	12.3674	12.9695	11.9275	10.7846	10.6107	12.2097	11.4686	12.1634	11.0109	10.9523	11.8293	9.76809	12.4337	13.6806	11.2939	12.7334	12.1404	5.88515	6.51156	7.09668	7.94952	6.45044	5.43491
b0718	ybgQ	8.54735	8.62472	8.71013	8.77292	8.93898	8.90688	9.12855	8.80503	9.22556	9.0583	8.10954	8.4328	8.22478	8.53306	7.94424	8.34512	8.54459	9.32227	9.38795	9.47073	9.39782	10.7419	9.84744	11.1167	9.07025	10.0081	10.4357	8.91126	8.18459	9.21878	9.02366	9.56752	9.39782	8.89476	9.01336	10.44	9.88013	9.51923	11.256	6.13361	8.87253	8.306	7.48793	7.81018	6.49568	6.9813	6.14886	5.20514
b0719	ybgD	7.01524	7.40967	7.18796	7.25572	7.41434	8.02412	8.37201	7.62845	7.84195	7.93645	8.69773	9.18336	7.18577	7.24378	8.94393	9.06163	7.59983	7.11692	7.88523	8.13652	7.0237	7.78396	7.16634	8.80197	6.88849	7.53631	9.06502	6.82949	7.49412	7.24119	7.11167	7.20925	8.19237	7.18757	7.16634	8.25492	7.24119	8.2987	9.17581	12.4827	7.00165	7.87525	8.33083	5.75604	8.33083	6.3365	6.94738	6.45734
b0720	gltA	29.1908	30.8568	31.6684	30.4907	34.1029	32.15	32.5962	31.9946	31.6002	31.9495	75.7023	75.6117	103.792	106.32	76.2951	74.3796	104.671	101.602	40.2216	36.8349	37.0239	-22.4691	-16.3113	-21.0511	32.6956	10.1084	45.1032	42.8059	43.4399	53.0485	47.7511	60.2033	43.9537	36.3229	48.8095	30.345	-20.1887	43.6564	14.5986	22.7399	15.1473	14.428	33.9061	29.0675	-15.4478	-16.124	58.4621	55.0777
b0721	sdhC	12.1351	11.2064	15.47	16.2262	17.5451	17.2497	15.4521	16.3093	15.2655	15.5499	8.27942	14.7048	55.1583	58.3373	11.6153	12.9112	56.368	56.3647	21.5467	17.3688	20.3501	12.2883	16.2765	9.47648	3.45855	14.1619	48.9627	13.355	47.9353	21.7621	38.8274	25.7639	39.7916	16.962	11.4593	15.7243	17.4714	39.6104	12.6388	7.92943	19.8304	1.26397	13.5688	10.6527	-32.8297	-26.8685	29.8719	30.5167
b0722	sdhD	7.5406	7.14843	8.67748	9.02152	9.73445	9.58262	8.48692	9.38459	8.71917	8.69399	13.2142	15.5672	2.77121	4.02248	14.5546	14.8985	2.87718	3.12072	-2.64865	-7.55506	-6.76239	-19.4723	-17.7409	-19.7329	-21.3268	-20.7073	14.7088	-17.4371	13.2077	-5.63732	5.11255	-0.888844	8.69534	-7.70396	-13.0225	-17.7228	-15.5268	7.99292	-15.9736	-22.6156	-9.70292	-27.398	16.8727	13.3411	-17.0772	-15.2343	27.4371	26.6101
b0723	sdhA	27.1006	26.7243	27.8073	28.4569	29.6057	29.1261	27.7845	28.9248	27.88	28.0565	-9.22048	-7.34141	30.5432	31.8446	-8.15132	-7.50576	30.7075	30.4926	68.2689	61.7204	66.007	33.0866	30.4527	34.4544	52.0984	35.2231	89.9354	57.4035	87.7306	71.0963	83.4779	74.193	85.2582	63.6042	60.3148	68.0887	29.8965	82.6199	64.3427	39.9991	59.5727	39.9834	3.3533	-2.17515	-55.3811	-55.8109	24.7833	23.2436
b0724	sdhB	20.871	20.5807	21.48	22.2462	24.1853	23.7266	21.5864	23.5801	21.3081	21.5237	-15.1048	-13.0524	34.1932	35.7742	-14.3847	-13.3567	34.5246	33.0477	24.0655	19.1521	20.7776	0.693942	2.79906	-1.8513	12.6473	3.08299	43.1604	14.553	40.0759	22.9887	41.5127	29.6429	38.1745	18.3721	15.1692	27.6043	5.52056	37.2143	22.2943	2.74728	17.8524	1.28958	11.4905	15.356	-22.1854	-20.0507	33.239	27.6002
b0725	b0725	9.43291	9.38602	10.4589	10.6265	11.6588	11.2972	10.5579	10.8659	10.1086	10.0718	7.31166	9.26543	10.4207	11.8064	8.1728	8.96213	10.9112	9.67792	13.6376	13.59	12.8682	7.54061	6.5265	7.38062	11.2216	4.54936	15.7611	10.6238	13.7842	12.3254	12.1975	11.5603	12.9818	10.4152	9.22303	6.41602	7.54345	12.2366	5.52055	3.45782	6.95605	5.10536	13.318	11.6646	6.03942	6.50183	13.1167	14.0504
b0726	sucA	44.9393	44.7126	45.2091	45.2394	46.3988	46.1391	45.9654	45.9572	44.8723	45.1687	88.1261	89.1299	55.2249	56.3371	89.0912	89.0622	55.7561	54.4046	247.55	244.55	242.996	198.332	202.165	198.905	236.256	202.028	258.731	230.806	251.781	239.588	248.803	243.717	245.521	229.861	222.817	231.194	201.813	243.963	228.746	181.639	214.397	195.05	-25.6546	-24.4466	-84.3796	-86.9273	-20.9638	-25.4608
b0727	sucB	22.7642	22.4129	22.7275	22.5323	23.8928	23.6841	23.5011	23.4797	22.6263	22.9468	86.6623	87.5304	34.0384	34.987	87.8599	87.3751	34.7285	33.745	168.244	164.801	164.956	111.31	111.708	112.557	152.447	118.875	178.666	150.699	172.946	167.527	169.373	171.847	169.769	147.707	146.951	157.288	116.381	166.625	153.094	111.776	139.118	120.294	-4.32482	-4.63461	-63.9467	-63.1734	4.25615	-4.93974
b0728	sucC	31.6427	31.5077	32.1254	31.5077	32.7463	32.4485	32.3347	32.3998	32.0448	32.1727	207.782	208.208	104.752	105.59	208.387	208.138	105.268	104.932	371.238	368.478	368.478	323.955	320.56	324.606	359.725	326.542	384.224	369.195	379.818	380.075	378.316	385.099	378.071	359.939	361.713	358.983	327.31	374.169	355.446	325.078	344.203	330.036	-43.31	-42.9774	-92.5215	-90.4706	-38.7416	-49.8312
b0729	sucD	39.7462	39.4575	40.0817	39.3912	41.189	40.7732	40.6083	40.6176	39.9466	39.8617	100.011	100.298	61.6971	62.7557	100.819	100.262	62.3008	62.0589	225.938	221.836	226.443	196.42	192.058	196.87	215.48	200.009	245.567	221.985	237.616	232.426	236.048	234.788	233.563	217.25	218.033	222.193	191.453	229.9	218.561	189.459	208.681	196.009	-19.7403	-16.9357	-59.8521	-58.1656	-16.6663	-25.037
b0730	mngR	7.10571	7.20329	6.87369	7.07045	7.07912	7.18822	7.10676	6.77247	6.72627	6.64501	8.16417	7.56641	9.47728	9.17575	8.3126	7.42155	8.78257	8.9329	3.06025	4.22085	3.94666	16.9283	15.1359	14.084	4.6093	14.537	4.21347	2.68638	4.7706	2.41098	3.81478	4.64609	4.09208	3.16108	2.45888	10.0957	13.9663	-0.10664	9.34632	6.83521	8.51657	8.27718	11.7541	11.5145	12.1994	14.5532	7.90552	8.41756
b0731	mngA	8.76653	8.51135	8.529	8.41882	8.56885	8.69414	8.53682	8.55792	8.55278	8.25273	9.29668	9.20208	8.66878	8.90238	9.25456	9.30548	8.89484	9.49651	10.3026	9.94679	12.0852	11.9928	10.5617	12.4578	10.4607	12.4793	11.6562	9.9057	11.2754	12.3935	10.5278	11.4113	12.6025	11.3787	10.769	12.725	11.8255	11.0951	12.4201	8.11623	12.6985	10.9466	8.43224	7.65194	5.41366	5.40684	6.01148	6.10038
b0732	mngB	8.80433	8.79399	8.60191	8.25835	8.37049	8.53753	8.32991	8.49138	8.76559	8.29525	9.69831	10.2778	8.83943	9.11199	9.64899	10.0513	8.82387	9.36123	10.8394	9.92388	11.5557	17.7456	17.6858	16.4646	11.6046	13.7519	12.2237	11.4869	10.6129	10.6129	9.94412	11.3796	10.7853	10.4578	12.5982	11.9928	15.3047	10.2981	11.7114	12.506	11.023	13.3308	3.52644	5.07039	7.80046	7.88041	4.53097	4.98585
b0733	cydA	43.0939	44.0689	40.7149	41.6741	41.6688	40.4267	42.0733	40.8752	40.1977	41.0969	133.356	132.122	83.1624	83.4909	131.949	131.194	82.1962	82.7712	-229.375	-228.74	-228.806	-256.367	-253.221	-255.43	-211.068	-222.102	-215.128	-203.095	-215.888	-202.796	-214.682	-201.552	-217.84	-207.705	-203.338	-217.865	-243.701	-222.691	-218.897	-223.684	-221.706	-218.062	74.7565	81.6665	105.11	102.041	98.5871	100.705
b0734	cydB	19.6636	20.9266	17.6741	18.5576	18.3547	17.3627	18.6723	17.7927	17.7714	17.7927	74.0106	72.6866	63.0117	63.3886	71.8966	72.5942	62.2199	62.0486	-188.7	-189.386	-189.131	-181.023	-180.507	-180.835	-174.071	-171.262	-182.011	-164.626	-178.984	-165.169	-179.642	-164.384	-178.927	-167.492	-160.842	-165.404	-178.574	-183.55	-176.371	-180.59	-182.889	-178.782	66.392	71.7928	104.024	101.501	91.2901	96.2953
b0735	ybgE	21.5235	22.4609	19.0169	19.252	19.6988	18.2558	19.2778	18.3182	18.3334	18.0175	98.3091	98.352	139.096	139.857	96.9708	98.342	137.241	138.019	55.7421	51.8908	58.7853	65.1634	68.5748	56.3455	68.0644	68.0644	57.2862	81.7443	71.7911	78.2132	70.8676	81.5189	71.1878	78.7349	84.4665	78.2971	70.7562	65.7828	66.3743	68.7236	66.0768	68.7371	-21.2277	-19.0964	-3.23331	-9.2668	-24.9832	-17.0769
b0736	ybgC	9.55872	9.35817	9.46416	9.48988	9.51015	10.0798	9.85857	9.92181	10.0997	9.68504	4.8002	5.7617	6.02815	6.23896	6.22464	5.61543	6.75187	7.05138	-38.199	-38.5777	-36.6159	-24.0208	-22.2384	-25.2305	-36.1993	-24.1379	-35.2111	-44.5099	-36.7393	-44.698	-38.103	-40.6691	-37.8267	-40.8157	-42.2722	-31.5176	-30.2899	-38.5629	-26.0279	-30.6253	-28.228	-32.3655	19.7147	20.0708	28.2091	27.0408	13.9552	15.6976
b0737	tolQ	8.22925	8.06132	7.93187	7.98576	8.16526	8.852	8.26001	8.71725	8.90234	8.37671	9.41634	10.4271	9.32063	9.70735	10.2472	10.0339	9.68824	9.97813	-41.0566	-40.6031	-39.3881	-32.9482	-28.8671	-32.4497	-40.0508	-26.9908	-39.048	-52.9764	-39.5901	-52.3135	-43.7642	-48.7644	-42.725	-44.9632	-44.6406	-36.7023	-32.9148	-41.5594	-29.8162	-28.6535	-31.8683	-30.0516	15.7685	19.2368	25.5331	22.8417	11.3347	16.7044
b0738	tolR	6.46695	5.8873	5.93534	7.14685	6.57666	8.88551	7.03313	7.6233	8.15372	7.43091	14.0325	14.1142	8.37906	9.21482	14.7274	13.4941	8.8768	8.03014	-14.4538	-13.8432	-13.7965	-12.7868	-12.6718	-11.7326	-15.4418	-6.71546	-13.4907	-23.4464	-14.5123	-25.2182	-17.1435	-21.8738	-16.381	-21.7702	-22.2558	-17.6001	-13.7965	-15.1815	-8.52125	-4.74916	-8.08309	-7.53539	10.821	11.3537	15.7925	17.3993	4.29421	5.94705
b0739	tolA	11.1594	11.2666	11.3309	11.3568	10.9063	11.8985	11.2835	11.7926	11.8226	11.4415	19.4852	18.9034	13.9252	13.7701	19.1967	18.8987	13.8729	12.6981	15.6667	20.4743	19.7222	19.0933	17.8012	20.1878	18.7825	24.8521	18.6722	12.9678	17.8628	8.64759	14.6754	10.2078	14.3244	11.2317	11.336	16.5248	15.065	15.7426	21.8108	25.544	23.1717	23.3408	6.64067	4.48234	10.8013	9.56695	-4.64979	-2.7115
b0740	tolB	19.429	19.5167	19.5915	19.6905	19.6809	20.2735	19.4451	20.2386	20.3099	20.1303	-7.80071	-9.26608	14.121	13.7824	-7.76342	-9.13425	13.7217	11.0184	-36.007	-36.7327	-35.2434	-33.4509	-29.7107	-32.8534	-36.2489	-32.7018	-29.7107	-39.9169	-34.9781	-38.6407	-39.0613	-36.6713	-37.9403	-36.4926	-37.489	-28.6926	-30.5952	-37.6587	-29.4381	-36.3103	-36.7923	-41.6661	1.23553	2.10527	1.48749	0.637134	6.28196	4.32928
b0741	pal	-15.4657	-15.3375	-16.6129	-14.9059	-15.6238	-14.1952	-15.6061	-14.2226	-14.8394	-15.1189	-74.8447	-78.6998	46.2825	44.8795	-75.4115	-77.8993	45.3554	40.8525	-176.507	-174.95	-173.584	-178.13	-171.374	-178.837	-180.394	-183.981	-167.873	-178.13	-173.767	-177.254	-174.621	-168.093	-177.254	-174.95	-179.504	-173.584	-174.785	-177.254	-177.547	-184.088	-178.271	-185.994	54.5723	57.8618	57.3402	59.6351	57.5998	59.7758
b0742	ybgF	17.5093	17.5292	17.4621	17.7207	17.5697	17.9346	17.069	17.8693	17.585	17.5391	16.263	15.4314	18.0289	17.5105	16.1371	15.7908	17.6579	16.3029	6.99863	10.3447	11.1199	-22.8545	-21.8014	-20.6508	3.99057	-14.0383	11.6513	-3.84242	6.32259	-7.72966	5.3784	-1.37389	5.10539	-10.2209	-1.48927	-30.673	-20.2023	7.19364	-8.56658	6.32259	3.82643	3.91094	0.0476302	1.99658	3.30153	1.99658	-0.18237	0.766685
b0750	nadA	5.06573	5.26665	4.8742	5.15357	5.14203	4.77427	4.77624	4.68658	4.95931	4.92915	9.70733	9.15889	1.51108	1.79049	9.57037	8.96665	0.952378	0.886144	-7.19157	-7.04364	-6.41903	-15.431	-15.3723	-14.2129	-3.77392	-18.4636	4.62671	-14.1249	2.04988	-15.702	-2.52975	-11.641	-4.56669	-19.539	-21.1435	-13.7408	-16.8414	-3.50334	-17.702	-23.0117	-7.02594	-15.4072	8.59095	8.90633	4.69329	0.538998	7.7686	7.27718
b0751	pnuC	5.61469	5.70561	6.12809	5.59026	5.65656	5.26824	5.42046	5.44565	5.59829	5.52204	11.1881	10.5332	-0.00252627	-0.0429494	10.5025	10.3595	-0.753043	-0.716035	0.0325658	-2.10847	-0.0629628	0.656937	2.43893	0.828292	5.62365	-2.24794	8.06695	3.64801	9.0326	-0.840801	7.38256	-1.10082	5.13239	1.57917	6.67615	3.02182	2.64152	5.8414	-3.25792	-6.60648	5.8414	-3.53686	8.55213	8.47538	3.17333	3.42608	14.8029	12.6499
b0752	zitB	10.4913	10.817	10.5934	10.5113	10.9607	9.55655	10.1686	10.4547	10.4929	9.81953	10.3393	8.17404	8.85158	8.1307	8.38931	7.90917	7.11532	7.59537	7.63643	8.8547	7.25917	5.28831	4.43801	6.95614	9.14969	5.8625	8.29551	11.3883	8.35994	12.3732	9.26446	11.6103	7.826	14.0569	13.8139	7.64076	5.62019	8.81673	4.96031	5.4219	9.11537	7.37844	8.03772	7.25276	5.65119	6.17902	11.2676	11.8189
b0753	ybgS	22.626	22.5946	26.9255	22.8767	23.2276	22.8865	22.8737	23.0042	24.9578	23.796	40.4902	39.0486	-12.6564	-14.9678	37.8219	38.9822	-14.5812	-15.0532	57.6463	58.4217	58.8911	83.5065	86.9821	80.1018	67.4378	67.506	63.5917	96.6525	56.2353	80.7838	50.7911	67.2721	53.6238	71.7521	88.6107	82.1869	81.4001	61.7684	59.5278	49.425	54.0891	49.5543	4.37746	5.8069	6.36523	3.85808	9.62448	10.3357
b0754	aroG	3.16991	3.35868	2.94382	3.66483	4.36851	2.68348	3.12022	2.89573	3.15644	3.23402	-38.8326	-41.1939	47.2177	46.5438	-39.277	-42.3831	45.4477	42.7472	-16.4472	-12.0102	-12.093	-16.6361	-15.6825	-14.6695	-16.5749	-23.9266	-9.66223	-27.4603	-17.5915	-26.5859	-15.2147	-26.2998	-16.5749	-8.99292	-7.35741	-19.3044	-12.0102	-16.2565	-25.0673	-26.8	-28.1962	-32.993	21.2666	22.6071	18.2258	13.0555	12.0603	10.3097
b0755	gpmA	-35.4308	-37.2311	-33.2516	-35.2434	-34.5135	-34.5559	-34.3553	-34.6323	-34.5814	-34.715	-41.2113	-43.0733	104.841	103.991	-41.0551	-43.6614	104.804	100.199	357.529	358.888	358.371	341.538	341.984	338.822	368.066	362.79	338.822	362.426	342.563	356.346	348.03	355.902	348.966	355.479	355.964	343.819	346.685	347.25	347.024	341.05	335.848	318.887	40.0247	42.0022	61.9349	58.1352	47.7988	49.5191
b0756	galM	16.6533	15.8252	15.5451	15.8634	15.4676	16.1815	16.4274	16.0055	16.1204	16.0484	8.00319	7.71805	8.42403	8.4563	8.03946	8.0773	8.57766	8.78511	-11.4309	-11.2723	-10.4681	5.19589	4.70284	4.41666	-9.5847	-7.87536	-10.4681	-1.15153	-13.6986	-9.30784	-11.5476	-12.0079	-8.13044	3.19725	-3.65255	6.01557	7.69536	-8.51617	19.8069	-5.24213	13.9152	-7.13501	21.9987	21.558	17.5391	14.4799	31.6953	36.32
b0757	galK	14.8151	11.0231	8.61428	11.7435	9.03046	12.0789	13.3991	12.098	11.9764	12.3017	13.65	14.2221	1.57001	2.37312	16.2073	15.26	4.37339	5.12343	16.7183	16.1079	16.0482	25.6032	19.341	23.8448	14.3303	13.6144	13.3273	15.8711	13.6272	15.8263	15.7825	12.7426	19.023	21.9914	11.9574	26.7641	25.6032	19.5117	39.7665	20.3013	36.9475	20.8027	20.2505	17.9362	5.09565	2.56365	24.8847	23.9378
b0758	galT	30.9743	28.4688	26.8183	29.4747	26.5948	29.1949	30.0677	29.273	28.9256	29.0177	47.6499	47.5452	46.0999	45.8044	49.9232	49.0106	48.5063	48.2744	-22.0662	-19.5284	-23.3825	-48.5511	-54.6832	-53.2103	-24.1442	-40.4631	-26.6072	-26.0654	-33.0987	-33.0048	-29.3337	-38.4657	-28.8956	-38.5564	-36.8678	-44.1571	-49.5337	-29.8153	-28.6294	-43.5079	-38.1202	-42.3951	17.1152	17.6892	-2.18416	-2.14886	36.2491	38.5191
b0759	galE	44.4398	42.1767	40.9813	43.5532	41.2962	42.7207	43.9016	43.3321	42.7905	42.8594	76.5632	76.7101	75.6566	75.9633	78.0658	77.8182	77.7267	78.1559	-60.5762	-60.4099	-64.3129	-76.3468	-78.5421	-77.5356	-66.3189	-75.5036	-67.5374	-68.5863	-72.2886	-72.8249	-72.2886	-75.0489	-64.9743	-79.0657	-77.1742	-78.6354	-80.7643	-66.917	-69.4722	-82.6699	-77.8163	-78.1947	17.5269	13.6863	5.86184	4.69061	38.7492	37.3789
b0760	modF	9.10819	8.96455	8.93212	9.23238	8.89178	9.2784	8.9804	9.18044	9.05517	9.11069	4.82581	4.24823	6.63334	6.59231	5.03083	4.29419	6.89179	6.15782	5.82928	5.81879	5.51716	-1.73959	-0.7123	-1.36295	2.15596	-0.165902	3.48493	1.71529	3.91352	2.28633	5.4167	3.03239	5.75057	3.93959	1.59705	-0.265196	-1.31954	5.25449	0.690978	-1.96014	0.0908122	-0.39487	12.1415	11.5127	8.1351	7.6058	13.4983	13.3361
b0761	modE	9.44248	9.41776	8.89721	9.38018	9.23861	9.25214	9.38321	9.19725	9.08717	9.19576	6.09354	5.51505	5.0925	4.89702	6.04107	5.45063	4.76943	4.38634	1.3483	4.29458	1.78065	2.99894	5.34656	4.35719	3.28439	7.27401	4.48313	2.18071	1.36913	2.93534	4.40975	4.98901	-0.434085	2.12758	3.06184	-0.735824	5.15772	0.261899	10.2007	2.91395	3.87413	3.31541	13.701	13.5057	7.25621	11.0492	10.6202	11.0877
b0762	acrZ	-95.5076	-95.3089	-95.2544	-96.1517	-95.3909	-95.6224	-95.6553	-95.458	-95.3446	-95.7711	15.5811	15.3663	32.434	32.5474	16.4957	14.0947	33.0582	31.7744	-237.991	-231.186	-230.88	-203.651	-204.633	-205.972	-231.587	-217.606	-226.422	-225.975	-227.334	-222.149	-219.399	-217.006	-227.017	-223.838	-233.759	-210.227	-213.16	-228.762	-214.43	-238.14	-218.829	-235.856	151.703	153.684	166.006	166.798	141.814	143.658
b0763	modA	-22.5524	-23.5095	-25.3248	-24.062	-24.2588	-23.8972	-23.4727	-23.9422	-24.1982	-23.9604	26.0456	20.8264	73.974	75.9051	25.3917	22.6219	74.1179	75.6725	30.3789	29.9594	31.2832	86.4096	80.2839	88.974	22.1971	33.8323	27.9365	21.3555	35.0841	61.0671	42.3234	51.0956	39.1445	86.4096	22.0152	91.5071	92.3066	37.7083	78.704	41.2865	58.04	34.676	32.5301	28.1731	6.21159	8.23802	15.3951	18.108
b0764	modB	8.55062	8.18926	7.69321	8.12128	8.13144	8.04583	7.8895	8.11515	8.12602	8.19958	9.5822	8.16928	7.39597	8.44473	9.17489	7.98887	7.52852	7.63542	0.351772	0.486455	0.491558	4.91057	4.7429	4.86591	-0.955262	0.316598	-1.24975	-2.30333	0.864653	3.84228	2.49363	2.30561	2.72813	7.64583	-1.31147	5.57244	6.80384	1.8971	7.74303	2.73238	6.03535	1.95144	14.4292	14.8914	6.53481	7.43329	9.62259	10.6382
b0765	modC	9.33671	9.11968	8.83762	9.04398	9.07788	9.2761	9.21043	9.31262	9.10095	9.00644	9.73452	8.84369	7.84233	8.78465	9.37813	9.21439	8.07231	8.08189	-4.34339	-3.89079	-3.90359	-0.307084	-0.800791	-0.057923	-7.31321	-5.3403	-5.92136	-10.1801	-3.4462	0.979044	-0.418906	0.0787195	-1.27612	6.71585	-8.22921	-0.974795	2.66212	-0.909478	7.875	0.67284	8.36357	-0.98211	17.8189	19.7536	4.34154	6.74883	7.5294	8.09291
b0766	ybhA	9.26146	9.09303	9.01507	9.28027	9.23253	9.34793	9.26723	9.2944	9.16265	9.15512	6.7116	7.1477	4.63905	4.8814	6.83829	6.94717	4.84133	5.51225	8.43342	5.12925	6.47406	7.6331	10.5269	9.22741	7.70994	18.2708	7.74095	-3.33816	5.39602	-0.423112	4.45345	2.36418	7.21991	3.38544	2.72322	5.72266	8.11789	9.03207	16.5921	10.1677	14.3178	11.9109	5.20412	9.66681	14.8053	15.4999	9.43647	6.62715
b0767	pgl	-13.543	-13.9933	-13.1767	-14.8452	-15.0651	-13.8837	-13.531	-14.2641	-13.9392	-14.1269	4.4819	3.32496	26.52	25.4306	4.03229	3.54298	26.2012	25.4509	63.6922	64.9708	64.4744	59.8502	61.3394	61.2312	70.9854	58.0455	69.6394	88.8898	60.5942	78.0736	64.0242	73.7275	62.1463	76.5735	76.199	74.4551	60.4006	59.9841	60.5795	51.7834	56.0011	52.3442	21.2723	31.8042	14.7183	16.1569	39.1391	33.7342
b0768	ybhD	4.08574	3.52294	4.14698	3.46529	3.53321	3.59891	3.90594	3.63795	3.68085	2.88941	5.84648	6.4844	13.422	14.0257	6.10871	6.26229	13.7776	13.9815	14.6197	12.3189	12.1606	20.1376	16.6493	19.7128	11.6776	15.4553	15.199	8.72816	12.201	12.6721	12.4766	10.7947	13.3295	13.9437	14.2852	13.5218	21.4616	12.0807	10.1295	22.866	11.6776	11.5122	11.4487	11.7749	5.16137	7.01513	7.72496	8.04853
b0769	ybhH	7.81929	7.31235	7.30224	7.62313	7.50933	7.23381	7.30224	7.77196	6.51784	6.56022	5.67767	7.17656	6.66932	8.12264	6.67041	6.50085	8.25195	8.02326	8.95453	7.9253	8.46888	5.64535	3.53493	6.41688	8.09666	8.46888	8.93489	5.83739	8.14427	8.28848	8.26509	7.87604	8.51445	8.51445	6.6679	8.8955	5.48856	9.09113	8.44687	8.40279	8.09666	7.53234	7.7077	6.7201	5.72408	6.38867	5.93498	6.95511
b0770	ybhI	7.62863	7.40198	7.45815	7.20562	7.52909	7.57529	7.57529	7.22338	6.52703	7.11511	6.93089	8.33481	7.35374	8.42402	8.05181	7.49074	8.15267	8.10722	7.09977	7.25314	7.46452	4.40296	5.26268	5.4186	7.35175	7.40076	8.47026	6.9241	6.99547	7.2698	8.41076	6.45457	8.47712	7.51252	6.3326	7.37628	5.31526	8.00754	7.36809	9.05601	7.7422	8.0938	7.25943	8.0538	5.68237	6.76543	6.45622	6.76543
b0771	ybhJ	8.37362	8.23892	7.80893	7.36386	8.28746	8.22606	8.11895	8.21055	7.80063	7.93495	8.55233	8.98357	9.53618	10.1576	8.98748	9.40534	9.94785	10.2925	4.01215	1.85395	5.02049	4.99115	1.85395	3.17768	5.34026	7.74137	7.78222	1.39253	6.00201	3.63266	5.12255	3.79525	6.50106	3.70481	4.01215	7.05051	3.48468	7.54645	5.21852	7.16764	7.94412	11.1829	9.69095	8.45582	11.1284	9.65157	7.39106	5.49827
b0772	ybhC	6.62244	6.81227	6.82771	7.43831	8.27278	8.90586	6.78159	7.27812	7.31051	7.12867	10.1304	8.85265	31.0296	32.3185	11.2606	8.74338	31.9056	30.6233	48.089	47.7417	48.089	14.6474	14.0039	15.6629	44.1097	28.9762	49.0406	34.5218	48.5342	31.2941	48.2221	35.7151	49.7505	41.556	45.098	21.5771	16.505	48.3108	31.2701	38.0433	50.8352	50.0167	-10.5831	-7.68299	10.992	10.7376	3.14998	4.88053
b0773	ybhB	7.46315	7.56594	8.39407	7.1589	7.50388	7.25227	7.01003	6.71412	7.56355	7.58101	4.5007	4.37547	4.39675	4.38107	4.16664	4.62956	4.41449	4.44267	9.79117	7.01072	12.5225	17.005	21.3144	14.9949	16.0475	13.0615	9.24994	21.232	8.10449	8.09836	6.46561	4.21348	8.00309	7.39856	14.2782	13.047	13.15	7.02299	8.34782	-4.78101	4.62134	-1.27589	4.7315	6.13413	11.9009	12.8887	22.7734	20.328
b0774	bioA	8.5222	8.14664	8.45986	7.6601	9.35191	8.03899	7.91778	8.47316	8.86614	7.29342	13.8784	14.3083	20.3461	21.959	13.7394	15.1283	21.2215	22.7253	20.5626	23.526	26.3219	19.2198	20.8853	21.7513	23.9777	26.4726	20.5475	9.50882	20.3061	15.5841	16.2153	15.5068	18.9017	12.9724	10.1707	20.8091	14.3623	18.7737	21.3073	3.32173	14.9874	12.1281	3.45382	2.37467	3.0299	-0.594872	-0.734603	-0.059547
b0775	bioB	0.620505	0.439852	0.323113	0.617871	0.729427	0.512883	0.29301	0.598495	0.329716	0.0228278	-2.94865	-2.5035	25.7578	27.0779	-1.40456	-2.30417	27.5756	25.6804	30.7162	33.5008	30.3476	18.8712	18.3675	25.041	29.0436	23.4928	29.2678	2.88913	30.3476	2.85426	24.5833	9.45716	21.5883	-0.427372	-7.44358	1.57116	-4.32383	21.1075	7.89068	-4.68385	-2.62941	-5.57914	-9.09406	-7.11065	-0.688593	1.88241	-5.6457	-5.20536
b0776	bioF	6.74765	6.33062	6.12194	6.31345	6.74368	6.40519	6.25193	6.02	6.21478	5.81159	-0.823857	-0.670903	13.8787	14.6171	0.462995	-0.254166	14.5385	14.1364	21.5594	23.1945	23.872	2.59459	3.92038	6.74788	24.9975	16.4546	20.0039	4.1452	22.4541	1.62639	17.1513	3.97483	18.691	2.23076	4.3159	6.29859	1.34079	16.9086	7.78819	2.23076	6.00756	4.04626	4.64307	4.44637	4.55829	5.53643	0.462263	1.74006
b0777	bioC	7.67163	7.5818	7.04526	7.42388	7.84672	7.53013	7.2386	7.56074	7.50865	6.77132	2.66948	3.38625	8.30314	10.0001	4.30504	3.61357	10.1223	8.6057	7.73158	8.06097	8.82785	-0.864627	-1.35463	0.38122	7.70393	2.93338	6.80108	-1.73115	7.51244	-2.17008	5.47715	-1.18019	5.42421	-2.55491	-2.83487	-0.175475	-1.58064	5.12025	-0.39182	-4.04977	-1.52699	-2.67369	4.36016	3.21607	5.54422	8.24341	0.475506	1.7442
[truncated: 3,446 more rows]
[truncated: 1,114 more columns]
